# Supplementary material for: Combining graph and flux-based structures to decipher phenotypic essential metabolites within metabolic networks
Source: PeerJ. 2017 Oct 12;5:e3860. doi: 10.7717/peerj.3860 (PMC5641430; doi:10.7717/peerj.3860)
Supplement: Supplemental Information 2 [file peerj-05-3860-s002.zip]

Archive with 19 entries (12 files):
- data/
- data/Synechocystis/
- data/Synechocystis/draft.sbml
- data/Synechocystis/seeds.xml
- data/Tisochrysis/
- data/Tisochrysis/draft.sbml
- data/Tisochrysis/seeds.sbml
- data/Wenelen/
- data/Wenelen/draft.xml
- data/Wenelen/seeds.sbml
- data/iAF/
- data/iAF/draft.sbml
- data/iAF/seeds.sbml
- data/iJO/
- data/iJO/draft.xml
- data/iJO/seeds.sbml
- data/iJR/
- data/iJR/draft.xml
- data/iJR/seeds.sbml
