# Supplementary material for: Combining graph and flux-based structures to decipher phenotypic essential metabolites within metabolic networks
Source: PeerJ. 2017 Oct 12;5:e3860. doi: 10.7717/peerj.3860 (PMC5641430; doi:10.7717/peerj.3860)
Supplement: Supplemental Information 2 [file peerj-05-3860-s002.zip › data/Synechocystis/draft.sbml]

<?xml version="1.0" encoding="UTF-8"?>
<sbml xmlns="http://www.sbml.org/sbml/level2" xmlns:html="http://www.w3.org/1999/xhtml" level="2" version="1">
  <model id="SynechocystisPCC6803" name="SynechocystisPCC6803">
    <listOfUnitDefinitions>
      <unitDefinition id="mmol_per_gDW_per_hr">
        <listOfUnits>
          <unit kind="mole" scale="-3"/>
          <unit kind="gram" exponent="-1"/>
          <unit kind="second" exponent="-1" multiplier="0.000277777777777778"/>
        </listOfUnits>
      </unitDefinition>
    </listOfUnitDefinitions>
    <listOfCompartments>
      <compartment id="c" name="cytosol"/>
      <compartment id="y" name="cytoplasmic membrane"/>
      <compartment id="p" name="periplasmatic space"/>
      <compartment id="t" name="thylakoid membrane"/>
      <compartment id="x" name="carboxysome"/>
      <compartment id="l" name="thylakoid lumen"/>
      <compartment id="e" name="extracellular space"/>
    </listOfCompartments>
    <listOfSpecies>
      <species metaid="CDP__45__D__45__GLUCOSE_c" id="CDP__45__D__45__GLUCOSE_c" name="CDP-glucose" compartment="c" boundaryCondition="false">
        <notes>
          <body xmlns="http://www.w3.org/1999/xhtml">
            <p>FORMULA: C15H25N3O16P2</p>
          </body>
        </notes>
      </species>
      <species metaid="WATER_c" id="WATER_c" name="H2O" compartment="c" boundaryCondition="false">
        <notes>
          <body xmlns="http://www.w3.org/1999/xhtml">
            <p>FORMULA: H2O</p>
          </body>
        </notes>
      </species>
      <species metaid="CPD__45__7100_c" id="CPD__45__7100_c" name="(2S)-2-Isopropyl-3-oxosuccinate" compartment="c" boundaryCondition="false">
        <notes>
          <body xmlns="http://www.w3.org/1999/xhtml">
            <p>FORMULA: C7H10O5</p>
          </body>
        </notes>
      </species>
      <species metaid="_1__45__AMINO__45__PROPAN__45__2__45__ONE__45__3__45__PHOSPHATE_c" id="_1__45__AMINO__45__PROPAN__45__2__45__ONE__45__3__45__PHOSPHATE_c" name="3-Amino-2-oxopropyl phosphate" compartment="c" boundaryCondition="false">
        <notes>
          <body xmlns="http://www.w3.org/1999/xhtml">
            <p>FORMULA: C3H8NO5P</p>
          </body>
        </notes>
      </species>
      <species metaid="Galactosyl__45__galactosyl__45__diacyl__45__glycerols_c" id="Galactosyl__45__galactosyl__45__diacyl__45__glycerols_c" name="Digalactosyl-diacylglycerol_DGDG" compartment="c" boundaryCondition="false">
        <notes>
          <body xmlns="http://www.w3.org/1999/xhtml">
            <p>FORMULA: C17H26O15R2</p>
          </body>
        </notes>
      </species>
      <species metaid="HYDROXY__45__METHYL__45__BUTENYL__45__DIP_c" id="HYDROXY__45__METHYL__45__BUTENYL__45__DIP_c" name="1-Hydroxy-2-methyl-2-butenyl 4-diphosphate" compartment="c" boundaryCondition="false">
        <notes>
          <body xmlns="http://www.w3.org/1999/xhtml">
            <p>FORMULA: C5H12O8P2</p>
          </body>
        </notes>
      </species>
      <species metaid="D__45__Glucosyl__45__12__45__diacyl__45__glycerols_MGDG_c" id="D__45__Glucosyl__45__12__45__diacyl__45__glycerols_MGDG_c" name="3-D-Glucosyl-1,2-diacylglycerol_MGDG" compartment="c" boundaryCondition="false">
        <notes>
          <body xmlns="http://www.w3.org/1999/xhtml">
            <p>FORMULA: C11H16O10R2</p>
          </body>
        </notes>
      </species>
      <species metaid="DIACYLGLYCEROL_MGDG_c" id="DIACYLGLYCEROL_MGDG_c" name="1,2-Diacyl-sn-glycerol_MGDG" compartment="c" boundaryCondition="false">
        <notes>
          <body xmlns="http://www.w3.org/1999/xhtml">
            <p>FORMULA: C5H6O5R2</p>
          </body>
        </notes>
      </species>
      <species metaid="E36_c" id="E36_c" name="Stearidonoyl-[acp]" compartment="c" boundaryCondition="false">
        <notes>
          <body xmlns="http://www.w3.org/1999/xhtml">
            <p>FORMULA: C18H27OSR</p>
          </body>
        </notes>
      </species>
      <species metaid="_3__45__oxo__45__dodecanoyl__45__ACPs_c" id="_3__45__oxo__45__dodecanoyl__45__ACPs_c" name="3-Oxododecanoyl-[acp]" compartment="c" boundaryCondition="false">
        <notes>
          <body xmlns="http://www.w3.org/1999/xhtml">
            <p>FORMULA: C12H21O2SR</p>
          </body>
        </notes>
      </species>
      <species metaid="WATER_e" id="WATER_e" name="H2O" compartment="e" boundaryCondition="true">
        <notes>
          <body xmlns="http://www.w3.org/1999/xhtml">
            <p>FORMULA: H2O</p>
          </body>
        </notes>
      </species>
      <species metaid="Plastocyanin__45__Reduced_p" id="Plastocyanin__45__Reduced_p" name="Reduced plastocyanin" compartment="p" boundaryCondition="false">
        <notes>
          <body xmlns="http://www.w3.org/1999/xhtml">
            <p>FORMULA: R</p>
          </body>
        </notes>
      </species>
      <species metaid="MONOMER__45__4603_c" id="MONOMER__45__4603_c" name="(3R)-3-Hydroxybutanoyl-[acyl-carrier protein]" compartment="c" boundaryCondition="false">
        <notes>
          <body xmlns="http://www.w3.org/1999/xhtml">
            <p>FORMULA: C4H7O2SR</p>
          </body>
        </notes>
      </species>
      <species metaid="VAL_c" id="VAL_c" name="L-Valine" compartment="c" boundaryCondition="false">
        <notes>
          <body xmlns="http://www.w3.org/1999/xhtml">
            <p>FORMULA: C5H11NO2</p>
          </body>
        </notes>
      </species>
      <species metaid="DPG_c" id="DPG_c" name="3-Phospho-D-glyceroyl phosphate" compartment="c" boundaryCondition="false">
        <notes>
          <body xmlns="http://www.w3.org/1999/xhtml">
            <p>FORMULA: C3H8O10P2</p>
          </body>
        </notes>
      </species>
      <species metaid="CPD__45__15104_c" id="CPD__45__15104_c" name="(R)-3-Hydroxy-3-methyl-2-oxopentanoate" compartment="c" boundaryCondition="false">
        <notes>
          <body xmlns="http://www.w3.org/1999/xhtml">
            <p>FORMULA: C6H10O4</p>
          </body>
        </notes>
      </species>
      <species metaid="CPD__45__679_c" id="CPD__45__679_c" name="Precorrin 6Y" compartment="c" boundaryCondition="false">
        <notes>
          <body xmlns="http://www.w3.org/1999/xhtml">
            <p>FORMULA: C44H56N4O16</p>
          </body>
        </notes>
      </species>
      <species metaid="K__43___e" id="K__43___e" name="Potassium" compartment="e" boundaryCondition="true">
        <notes>
          <body xmlns="http://www.w3.org/1999/xhtml">
            <p>FORMULA: K</p>
          </body>
        </notes>
      </species>
      <species metaid="IMP_c" id="IMP_c" name="IMP" compartment="c" boundaryCondition="false">
        <notes>
          <body xmlns="http://www.w3.org/1999/xhtml">
            <p>FORMULA: C10H13N4O8P</p>
          </body>
        </notes>
      </species>
      <species metaid="_3__45__DEOXY__45__D__45__ARABINO__45__HEPTULOSONATE__45__7__45__P_c" id="_3__45__DEOXY__45__D__45__ARABINO__45__HEPTULOSONATE__45__7__45__P_c" name="2-Dehydro-3-deoxy-D-arabino-heptonate 7-phosphate" compartment="c" boundaryCondition="false">
        <notes>
          <body xmlns="http://www.w3.org/1999/xhtml">
            <p>FORMULA: C7H13O10P</p>
          </body>
        </notes>
      </species>
      <species metaid="C1_c" id="C1_c" name="UDP-N-acetylmuramoyl-L-alanyl-D-glutamyl-6-carboxy-L-lysyl-D-alanyl-D-alanine" compartment="c" boundaryCondition="false">
        <notes>
          <body xmlns="http://www.w3.org/1999/xhtml">
            <p>FORMULA: C41H65N9O28P2</p>
          </body>
        </notes>
      </species>
      <species metaid="DIHYDROXYNAPHTHOATE_c" id="DIHYDROXYNAPHTHOATE_c" name="1,4-Dihydroxy-2-naphthoate" compartment="c" boundaryCondition="false">
        <notes>
          <body xmlns="http://www.w3.org/1999/xhtml">
            <p>FORMULA: C11H8O4</p>
          </body>
        </notes>
      </species>
      <species metaid="_2__45__HEXADECENOYL__45__ACP_c" id="_2__45__HEXADECENOYL__45__ACP_c" name="trans-Hexadec-2-enoyl-[acp]" compartment="c" boundaryCondition="false">
        <notes>
          <body xmlns="http://www.w3.org/1999/xhtml">
            <p>FORMULA: C16H29OSR</p>
          </body>
        </notes>
      </species>
      <species metaid="CPD__45__6972_c" id="CPD__45__6972_c" name="2-Succinylbenzoyl-CoA" compartment="c" boundaryCondition="false">
        <notes>
          <body xmlns="http://www.w3.org/1999/xhtml">
            <p>FORMULA: C32H44N7O20P3S</p>
          </body>
        </notes>
      </species>
      <species metaid="ILE_c" id="ILE_c" name="L-Isoleucine" compartment="c" boundaryCondition="false">
        <notes>
          <body xmlns="http://www.w3.org/1999/xhtml">
            <p>FORMULA: C6H13NO2</p>
          </body>
        </notes>
      </species>
      <species metaid="DIHYDROXY__45__BUTANONE__45__P_c" id="DIHYDROXY__45__BUTANONE__45__P_c" name="3,4-Dihydroxy-2-butanone 4-phosphate" compartment="c" boundaryCondition="false">
        <notes>
          <body xmlns="http://www.w3.org/1999/xhtml">
            <p>FORMULA: C4H9O6P</p>
          </body>
        </notes>
      </species>
      <species metaid="D__45__ALANINE_c" id="D__45__ALANINE_c" name="D-Alanine" compartment="c" boundaryCondition="false">
        <notes>
          <body xmlns="http://www.w3.org/1999/xhtml">
            <p>FORMULA: C3H7NO2</p>
          </body>
        </notes>
      </species>
      <species metaid="R__45__3__45__hydroxyhexanoyl__45__ACPs_c" id="R__45__3__45__hydroxyhexanoyl__45__ACPs_c" name="(R)-3-Hydroxyhexanoyl-[acp]" compartment="c" boundaryCondition="false">
        <notes>
          <body xmlns="http://www.w3.org/1999/xhtml">
            <p>FORMULA: C6H11O2SR</p>
          </body>
        </notes>
      </species>
      <species metaid="L__45__1__45__PHOSPHATIDYL__45__GLYCEROL__45__P_c" id="L__45__1__45__PHOSPHATIDYL__45__GLYCEROL__45__P_c" name="Phosphatidylglycerophosphate_PG" compartment="c" boundaryCondition="false">
        <notes>
          <body xmlns="http://www.w3.org/1999/xhtml">
            <p>FORMULA: C8H14O13P2R2</p>
          </body>
        </notes>
      </species>
      <species metaid="L__45__PHOSPHATIDATE_PG_c" id="L__45__PHOSPHATIDATE_PG_c" name="Phosphatidate_PG" compartment="c" boundaryCondition="false">
        <notes>
          <body xmlns="http://www.w3.org/1999/xhtml">
            <p>FORMULA: C5H7O8PR2</p>
          </body>
        </notes>
      </species>
      <species metaid="GAMA__45__TOCOPHEROL_c" id="GAMA__45__TOCOPHEROL_c" name="gamma-Tocopherol" compartment="c" boundaryCondition="false">
        <notes>
          <body xmlns="http://www.w3.org/1999/xhtml">
            <p>FORMULA: C28H48O2</p>
          </body>
        </notes>
      </species>
      <species metaid="OROTATE_c" id="OROTATE_c" name="Orotate" compartment="c" boundaryCondition="false">
        <notes>
          <body xmlns="http://www.w3.org/1999/xhtml">
            <p>FORMULA: C5H4N2O4</p>
          </body>
        </notes>
      </species>
      <species metaid="FE__43__3_e" id="FE__43__3_e" name="Fe3+" compartment="e" boundaryCondition="true">
        <notes>
          <body xmlns="http://www.w3.org/1999/xhtml">
            <p>FORMULA: Fe</p>
          </body>
        </notes>
      </species>
      <species metaid="Stearoyl__45__ACPs_c" id="Stearoyl__45__ACPs_c" name="Octadecanoyl-[acyl-carrier protein]" compartment="c" boundaryCondition="false">
        <notes>
          <body xmlns="http://www.w3.org/1999/xhtml">
            <p>FORMULA: C18H35OSR</p>
          </body>
        </notes>
      </species>
      <species metaid="Plastocyanin__45__Reduced_l" id="Plastocyanin__45__Reduced_l" name="Reduced plastocyanin" compartment="l" boundaryCondition="false">
        <notes>
          <body xmlns="http://www.w3.org/1999/xhtml">
            <p>FORMULA: R</p>
          </body>
        </notes>
      </species>
      <species metaid="Trans__45__D2__45__decenoyl__45__ACPs_c" id="Trans__45__D2__45__decenoyl__45__ACPs_c" name="trans-Dec-2-enoyl-[acp]" compartment="c" boundaryCondition="false">
        <notes>
          <body xmlns="http://www.w3.org/1999/xhtml">
            <p>FORMULA: C10H17OSR</p>
          </body>
        </notes>
      </species>
      <species metaid="ACP__45__MONOMER_c" id="ACP__45__MONOMER_c" name="Acyl-carrier protein" compartment="c" boundaryCondition="false">
        <notes>
          <body xmlns="http://www.w3.org/1999/xhtml">
            <p>FORMULA: HSR</p>
          </body>
        </notes>
      </species>
      <species metaid="HYDROGEN__45__PEROXIDE_c" id="HYDROGEN__45__PEROXIDE_c" name="H2O2" compartment="c" boundaryCondition="false">
        <notes>
          <body xmlns="http://www.w3.org/1999/xhtml">
            <p>FORMULA: H2O2</p>
          </body>
        </notes>
      </species>
      <species metaid="THR_c" id="THR_c" name="L-Threonine" compartment="c" boundaryCondition="false">
        <notes>
          <body xmlns="http://www.w3.org/1999/xhtml">
            <p>FORMULA: C4H9NO3</p>
          </body>
        </notes>
      </species>
      <species metaid="CPD__45__7409_c" id="CPD__45__7409_c" name="beta-Cryptoxanthin" compartment="c" boundaryCondition="false">
        <notes>
          <body xmlns="http://www.w3.org/1999/xhtml">
            <p>FORMULA: C40H56O</p>
          </body>
        </notes>
      </species>
      <species metaid="_3__45__P__45__HYDROXYPYRUVATE_c" id="_3__45__P__45__HYDROXYPYRUVATE_c" name="3-Phosphonooxypyruvate" compartment="c" boundaryCondition="false">
        <notes>
          <body xmlns="http://www.w3.org/1999/xhtml">
            <p>FORMULA: C3H5O7P</p>
          </body>
        </notes>
      </species>
      <species metaid="ADENINE_c" id="ADENINE_c" name="Adenine" compartment="c" boundaryCondition="false">
        <notes>
          <body xmlns="http://www.w3.org/1999/xhtml">
            <p>FORMULA: C5H5N5</p>
          </body>
        </notes>
      </species>
      <species metaid="_5__45__P__45__RIBOSYL__45__N__45__FORMYLGLYCINEAMIDE_c" id="_5__45__P__45__RIBOSYL__45__N__45__FORMYLGLYCINEAMIDE_c" name="5&apos;-Phosphoribosyl-N-formylglycinamide" compartment="c" boundaryCondition="false">
        <notes>
          <body xmlns="http://www.w3.org/1999/xhtml">
            <p>FORMULA: C8H15N2O9P</p>
          </body>
        </notes>
      </species>
      <species metaid="DAMP_c" id="DAMP_c" name="dAMP" compartment="c" boundaryCondition="false">
        <notes>
          <body xmlns="http://www.w3.org/1999/xhtml">
            <p>FORMULA: C10H14N5O6P</p>
          </body>
        </notes>
      </species>
      <species metaid="gammalinolenoyl__45__acp_c" id="gammalinolenoyl__45__acp_c" name="gamma-Linolenoyl-ACP" compartment="c" boundaryCondition="false">
        <notes>
          <body xmlns="http://www.w3.org/1999/xhtml">
            <p>FORMULA: C18H29OSR</p>
          </body>
        </notes>
      </species>
      <species metaid="METHYL__45__GLYOXAL_c" id="METHYL__45__GLYOXAL_c" name="Methylglyoxal" compartment="c" boundaryCondition="false">
        <notes>
          <body xmlns="http://www.w3.org/1999/xhtml">
            <p>FORMULA: C3H4O2</p>
          </body>
        </notes>
      </species>
      <species metaid="OXYGEN__45__MOLECULE_c" id="OXYGEN__45__MOLECULE_c" name="Oxygen" compartment="c" boundaryCondition="false">
        <notes>
          <body xmlns="http://www.w3.org/1999/xhtml">
            <p>FORMULA: O2</p>
          </body>
        </notes>
      </species>
      <species metaid="CPD0__45__2167_c" id="CPD0__45__2167_c" name="5-Deoxy-D-ribose" compartment="c" boundaryCondition="false">
        <notes>
          <body xmlns="http://www.w3.org/1999/xhtml">
            <p>FORMULA: C5H10O4</p>
          </body>
        </notes>
      </species>
      <species metaid="DCTP_c" id="DCTP_c" name="dCTP" compartment="c" boundaryCondition="false">
        <notes>
          <body xmlns="http://www.w3.org/1999/xhtml">
            <p>FORMULA: C9H16N3O13P3</p>
          </body>
        </notes>
      </species>
      <species metaid="B__45__ALANINE_c" id="B__45__ALANINE_c" name="beta-Alanine" compartment="c" boundaryCondition="false">
        <notes>
          <body xmlns="http://www.w3.org/1999/xhtml">
            <p>FORMULA: C3H7NO2</p>
          </body>
        </notes>
      </species>
      <species metaid="CHORISMATE_c" id="CHORISMATE_c" name="Chorismate" compartment="c" boundaryCondition="false">
        <notes>
          <body xmlns="http://www.w3.org/1999/xhtml">
            <p>FORMULA: C10H10O6</p>
          </body>
        </notes>
      </species>
      <species metaid="ASN_c" id="ASN_c" name="L-Asparagine" compartment="c" boundaryCondition="false">
        <notes>
          <body xmlns="http://www.w3.org/1999/xhtml">
            <p>FORMULA: C4H8N2O3</p>
          </body>
        </notes>
      </species>
      <species metaid="CARBON__45__DIOXIDE_x" id="CARBON__45__DIOXIDE_x" name="CO2" compartment="x" boundaryCondition="false">
        <notes>
          <body xmlns="http://www.w3.org/1999/xhtml">
            <p>FORMULA: CO2</p>
          </body>
        </notes>
      </species>
      <species metaid="CPD__45__12829_y" id="CPD__45__12829_y" name="Plastoquinol-9" compartment="y" boundaryCondition="false">
        <notes>
          <body xmlns="http://www.w3.org/1999/xhtml">
            <p>FORMULA: C53H82O2</p>
          </body>
        </notes>
      </species>
      <species metaid="LEU_c" id="LEU_c" name="L-Leucine" compartment="c" boundaryCondition="false">
        <notes>
          <body xmlns="http://www.w3.org/1999/xhtml">
            <p>FORMULA: C6H13NO2</p>
          </body>
        </notes>
      </species>
      <species metaid="Decanoyl__45__ACPs_c" id="Decanoyl__45__ACPs_c" name="Decanoyl-[acp]" compartment="c" boundaryCondition="false">
        <notes>
          <body xmlns="http://www.w3.org/1999/xhtml">
            <p>FORMULA: C10H19OSR</p>
          </body>
        </notes>
      </species>
      <species metaid="SUC_c" id="SUC_c" name="Succinate" compartment="c" boundaryCondition="false">
        <notes>
          <body xmlns="http://www.w3.org/1999/xhtml">
            <p>FORMULA: C4H6O4</p>
          </body>
        </notes>
      </species>
      <species metaid="APS_c" id="APS_c" name="Adenylyl sulfate" compartment="c" boundaryCondition="false">
        <notes>
          <body xmlns="http://www.w3.org/1999/xhtml">
            <p>FORMULA: C10H14N5O10PS</p>
          </body>
        </notes>
      </species>
      <species metaid="CPD__45__464_c" id="CPD__45__464_c" name="Prephytoene diphosphate" compartment="c" boundaryCondition="false">
        <notes>
          <body xmlns="http://www.w3.org/1999/xhtml">
            <p>FORMULA: C40H68O7P2</p>
          </body>
        </notes>
      </species>
      <species metaid="DUMP_c" id="DUMP_c" name="dUMP" compartment="c" boundaryCondition="false">
        <notes>
          <body xmlns="http://www.w3.org/1999/xhtml">
            <p>FORMULA: C9H13N2O8P</p>
          </body>
        </notes>
      </species>
      <species metaid="N__45__ACETYL__45__D__45__GLUCOSAMINE__45__1__45__P_c" id="N__45__ACETYL__45__D__45__GLUCOSAMINE__45__1__45__P_c" name="N-Acetyl-alpha-D-glucosamine 1-phosphate" compartment="c" boundaryCondition="false">
        <notes>
          <body xmlns="http://www.w3.org/1999/xhtml">
            <p>FORMULA: C8H16NO9P</p>
          </body>
        </notes>
      </species>
      <species metaid="GTP_c" id="GTP_c" name="GTP" compartment="c" boundaryCondition="false">
        <notes>
          <body xmlns="http://www.w3.org/1999/xhtml">
            <p>FORMULA: C10H16N5O14P3</p>
          </body>
        </notes>
      </species>
      <species metaid="CPD__45__602_c" id="CPD__45__602_c" name="5-Amino-6-(5&apos;-phosphoribosylamino)uracil" compartment="c" boundaryCondition="false">
        <notes>
          <body xmlns="http://www.w3.org/1999/xhtml">
            <p>FORMULA: C9H15N4O9P</p>
          </body>
        </notes>
      </species>
      <species metaid="CIT_c" id="CIT_c" name="Citrate" compartment="c" boundaryCondition="false">
        <notes>
          <body xmlns="http://www.w3.org/1999/xhtml">
            <p>FORMULA: C6H8O7</p>
          </body>
        </notes>
      </species>
      <species metaid="SUC__45__COA_c" id="SUC__45__COA_c" name="Succinyl-CoA" compartment="c" boundaryCondition="false">
        <notes>
          <body xmlns="http://www.w3.org/1999/xhtml">
            <p>FORMULA: C25H40N7O19P3S</p>
          </body>
        </notes>
      </species>
      <species metaid="L__45__GLUTAMATE__45__5__45__P_c" id="L__45__GLUTAMATE__45__5__45__P_c" name="L-Glutamyl 5-phosphate" compartment="c" boundaryCondition="false">
        <notes>
          <body xmlns="http://www.w3.org/1999/xhtml">
            <p>FORMULA: C5H10NO7P</p>
          </body>
        </notes>
      </species>
      <species metaid="PYRROLINE__45__HYDROXY__45__CARBOXYLATE_c" id="PYRROLINE__45__HYDROXY__45__CARBOXYLATE_c" name="L-1-Pyrroline-3-hydroxy-5-carboxylate" compartment="c" boundaryCondition="false">
        <notes>
          <body xmlns="http://www.w3.org/1999/xhtml">
            <p>FORMULA: C5H7NO3</p>
          </body>
        </notes>
      </species>
      <species metaid="PROTOPORPHYRINOGEN_c" id="PROTOPORPHYRINOGEN_c" name="Protoporphyrinogen IX" compartment="c" boundaryCondition="false">
        <notes>
          <body xmlns="http://www.w3.org/1999/xhtml">
            <p>FORMULA: C34H40N4O4</p>
          </body>
        </notes>
      </species>
      <species metaid="DEOXYADENOSINE_c" id="DEOXYADENOSINE_c" name="Deoxyadenosine" compartment="c" boundaryCondition="false">
        <notes>
          <body xmlns="http://www.w3.org/1999/xhtml">
            <p>FORMULA: C10H13N5O3</p>
          </body>
        </notes>
      </species>
      <species metaid="CARBON__45__DIOXIDE_e" id="CARBON__45__DIOXIDE_e" name="CO2" compartment="e" boundaryCondition="true">
        <notes>
          <body xmlns="http://www.w3.org/1999/xhtml">
            <p>FORMULA: CO2</p>
          </body>
        </notes>
      </species>
      <species metaid="_2__45__METHYLMALEATE_c" id="_2__45__METHYLMALEATE_c" name="2-Methylmaleate" compartment="c" boundaryCondition="false">
        <notes>
          <body xmlns="http://www.w3.org/1999/xhtml">
            <p>FORMULA: C5H6O4</p>
          </body>
        </notes>
      </species>
      <species metaid="UTP_c" id="UTP_c" name="UTP" compartment="c" boundaryCondition="false">
        <notes>
          <body xmlns="http://www.w3.org/1999/xhtml">
            <p>FORMULA: C9H15N2O15P3</p>
          </body>
        </notes>
      </species>
      <species metaid="NEUROSPORENE_c" id="NEUROSPORENE_c" name="Neurosporene" compartment="c" boundaryCondition="false">
        <notes>
          <body xmlns="http://www.w3.org/1999/xhtml">
            <p>FORMULA: C40H58</p>
          </body>
        </notes>
      </species>
      <species metaid="CPD__45__691_c" id="CPD__45__691_c" name="Adenosyl cobyrinate hexaamide" compartment="c" boundaryCondition="false">
        <notes>
          <body xmlns="http://www.w3.org/1999/xhtml">
            <p>FORMULA: C55H77CoN15O11</p>
          </body>
        </notes>
      </species>
      <species metaid="CPD__45__11675_B6_t" id="CPD__45__11675_B6_t" name="Heme B located in the Cytochrome-b6/f complex, triply protonated" compartment="t" boundaryCondition="false">
        <notes>
          <body xmlns="http://www.w3.org/1999/xhtml">
            <p>FORMULA: R</p>
          </body>
        </notes>
      </species>
      <species metaid="Octadec__45__2__45__enoyl__45__ACPs_c" id="Octadec__45__2__45__enoyl__45__ACPs_c" name="(2E)-Octadecenoyl-[acp]" compartment="c" boundaryCondition="false">
        <notes>
          <body xmlns="http://www.w3.org/1999/xhtml">
            <p>FORMULA: C18H33OSR</p>
          </body>
        </notes>
      </species>
      <species metaid="GLYCOLALDEHYDE_c" id="GLYCOLALDEHYDE_c" name="Glycolaldehyde" compartment="c" boundaryCondition="false">
        <notes>
          <body xmlns="http://www.w3.org/1999/xhtml">
            <p>FORMULA: C2H4O2</p>
          </body>
        </notes>
      </species>
      <species metaid="CPD__45__9925_c" id="CPD__45__9925_c" name="1,4-Dihydroxy-2-naphthoyl-CoA" compartment="c" boundaryCondition="false">
        <notes>
          <body xmlns="http://www.w3.org/1999/xhtml">
            <p>FORMULA: C32H42N7O19P3S</p>
          </body>
        </notes>
      </species>
      <species metaid="PQH_B6_S_y" id="PQH_B6_S_y" name="Plastosemiquinone located at the stromal side of the Cytochrome-b6/f complex" compartment="y" boundaryCondition="false">
        <notes>
          <body xmlns="http://www.w3.org/1999/xhtml">
            <p>FORMULA: C53H81O2</p>
          </body>
        </notes>
      </species>
      <species metaid="Pi_e" id="Pi_e" name="Orthophosphate" compartment="e" boundaryCondition="true">
        <notes>
          <body xmlns="http://www.w3.org/1999/xhtml">
            <p>FORMULA: H3PO4</p>
          </body>
        </notes>
      </species>
      <species metaid="ALPHA__45__TOCOPHEROL_c" id="ALPHA__45__TOCOPHEROL_c" name="alpha-Tocopherol" compartment="c" boundaryCondition="false">
        <notes>
          <body xmlns="http://www.w3.org/1999/xhtml">
            <p>FORMULA: C29H50O2</p>
          </body>
        </notes>
      </species>
      <species metaid="D__45__Glucose_e" id="D__45__Glucose_e" name="D-Glucose" compartment="e" boundaryCondition="true">
        <notes>
          <body xmlns="http://www.w3.org/1999/xhtml">
            <p>FORMULA: C6H12O6</p>
          </body>
        </notes>
      </species>
      <species metaid="_1__45__4__45__alpha__45__D__45__Glucan_c" id="_1__45__4__45__alpha__45__D__45__Glucan_c" name="Amylose" compartment="c" boundaryCondition="false">
        <notes>
          <body xmlns="http://www.w3.org/1999/xhtml">
            <p>FORMULA: C6H10O5</p>
          </body>
        </notes>
      </species>
      <species metaid="OROTIDINE__45__5__45__PHOSPHATE_c" id="OROTIDINE__45__5__45__PHOSPHATE_c" name="Orotidine 5&apos;-phosphate" compartment="c" boundaryCondition="false">
        <notes>
          <body xmlns="http://www.w3.org/1999/xhtml">
            <p>FORMULA: C10H13N2O11P</p>
          </body>
        </notes>
      </species>
      <species metaid="_3__45__ENOLPYRUVYL__45__SHIKIMATE__45__5P_c" id="_3__45__ENOLPYRUVYL__45__SHIKIMATE__45__5P_c" name="5-O-(1-Carboxyvinyl)-3-phosphoshikimate" compartment="c" boundaryCondition="false">
        <notes>
          <body xmlns="http://www.w3.org/1999/xhtml">
            <p>FORMULA: C10H13O10P</p>
          </body>
        </notes>
      </species>
      <species metaid="Glycogens_b" id="Glycogens_b" name="Glycogen granule" compartment="c" boundaryCondition="true">
        <notes>
          <body xmlns="http://www.w3.org/1999/xhtml">
            <p>FORMULA: R</p>
          </body>
        </notes>
      </species>
      <species metaid="L__45__ORNITHINE_c" id="L__45__ORNITHINE_c" name="L-Ornithine" compartment="c" boundaryCondition="false">
        <notes>
          <body xmlns="http://www.w3.org/1999/xhtml">
            <p>FORMULA: C5H12N2O2</p>
          </body>
        </notes>
      </species>
      <species metaid="CHLOROPHYLLIDE__45__A_c" id="CHLOROPHYLLIDE__45__A_c" name="Chlorophyllide" compartment="c" boundaryCondition="false">
        <notes>
          <body xmlns="http://www.w3.org/1999/xhtml">
            <p>FORMULA: C35H34MgN4O5</p>
          </body>
        </notes>
      </species>
      <species metaid="S__45__ADENOSYLMETHIONINAMINE_c" id="S__45__ADENOSYLMETHIONINAMINE_c" name="S-Adenosylmethioninamine" compartment="c" boundaryCondition="false">
        <notes>
          <body xmlns="http://www.w3.org/1999/xhtml">
            <p>FORMULA: C14H23N6O3S</p>
          </body>
        </notes>
      </species>
      <species metaid="HOMOGENTISATE_c" id="HOMOGENTISATE_c" name="Homogentisate" compartment="c" boundaryCondition="false">
        <notes>
          <body xmlns="http://www.w3.org/1999/xhtml">
            <p>FORMULA: C8H8O4</p>
          </body>
        </notes>
      </species>
      <species metaid="CPD__45__642_c" id="CPD__45__642_c" name="Precorrin 3A" compartment="c" boundaryCondition="false">
        <notes>
          <body xmlns="http://www.w3.org/1999/xhtml">
            <p>FORMULA: C43H50N4O16</p>
          </body>
        </notes>
      </species>
      <species metaid="S0_P680_t" id="S0_P680_t" name="Starting state of a cluster of probably four manganese atoms" compartment="t" boundaryCondition="false">
        <notes>
          <body xmlns="http://www.w3.org/1999/xhtml">
            <p>FORMULA: R</p>
          </body>
        </notes>
      </species>
      <species metaid="L__45__ALPHA__45__ALANINE_c" id="L__45__ALPHA__45__ALANINE_c" name="L-Alanine" compartment="c" boundaryCondition="false">
        <notes>
          <body xmlns="http://www.w3.org/1999/xhtml">
            <p>FORMULA: C3H7NO2</p>
          </body>
        </notes>
      </species>
      <species metaid="SULFOQUINOVOSYLDIACYLGLYCEROL_c" id="SULFOQUINOVOSYLDIACYLGLYCEROL_c" name="Sulfoquinovosyldiacylglycerol_SQDG" compartment="c" boundaryCondition="false">
        <notes>
          <body xmlns="http://www.w3.org/1999/xhtml">
            <p>FORMULA: C11H16O12SR2</p>
          </body>
        </notes>
      </species>
      <species metaid="_4__45__AMINO__45__4__45__DEOXYCHORISMATE_c" id="_4__45__AMINO__45__4__45__DEOXYCHORISMATE_c" name="4-Amino-4-deoxychorismate" compartment="c" boundaryCondition="false">
        <notes>
          <body xmlns="http://www.w3.org/1999/xhtml">
            <p>FORMULA: C10H11NO5</p>
          </body>
        </notes>
      </species>
      <species metaid="L__45__PHOSPHATIDATE_MGDG_c" id="L__45__PHOSPHATIDATE_MGDG_c" name="Phosphatidate_MGDG" compartment="c" boundaryCondition="false">
        <notes>
          <body xmlns="http://www.w3.org/1999/xhtml">
            <p>FORMULA: C5H7O8PR2</p>
          </body>
        </notes>
      </species>
      <species metaid="P700_t" id="P700_t" name="Uncharged reaction centre of the Photosystem I (light with 700 nm is sufficient for the excitation of the one reaction center)" compartment="t" boundaryCondition="false">
        <notes>
          <body xmlns="http://www.w3.org/1999/xhtml">
            <p>FORMULA: R</p>
          </body>
        </notes>
      </species>
      <species metaid="CPD__45__694_c" id="CPD__45__694_c" name="Cob(I)yrinate a,c diamide" compartment="c" boundaryCondition="false">
        <notes>
          <body xmlns="http://www.w3.org/1999/xhtml">
            <p>FORMULA: C45H61CoN6O12</p>
          </body>
        </notes>
      </species>
      <species metaid="FRUCTOSE__45__6P_c" id="FRUCTOSE__45__6P_c" name="D-Fructose 6-phosphate" compartment="c" boundaryCondition="false">
        <notes>
          <body xmlns="http://www.w3.org/1999/xhtml">
            <p>FORMULA: C6H13O9P</p>
          </body>
        </notes>
      </species>
      <species metaid="PYRIDOXAL_PHOSPHATE_c" id="PYRIDOXAL_PHOSPHATE_c" name="Pyridoxal phosphate" compartment="c" boundaryCondition="false">
        <notes>
          <body xmlns="http://www.w3.org/1999/xhtml">
            <p>FORMULA: C8H10NO6P</p>
          </body>
        </notes>
      </species>
      <species metaid="CMP_c" id="CMP_c" name="CMP" compartment="c" boundaryCondition="false">
        <notes>
          <body xmlns="http://www.w3.org/1999/xhtml">
            <p>FORMULA: C9H14N3O8P</p>
          </body>
        </notes>
      </species>
      <species metaid="Peptidoglycans_c" id="Peptidoglycans_c" name="Peptidoglycan" compartment="c" boundaryCondition="false">
        <notes>
          <body xmlns="http://www.w3.org/1999/xhtml">
            <p>FORMULA: C37H59N7O20</p>
          </body>
        </notes>
      </species>
      <species metaid="S__45__LACTOYL__45__GLUTATHIONE_c" id="S__45__LACTOYL__45__GLUTATHIONE_c" name="(R)-S-Lactoylglutathione" compartment="c" boundaryCondition="false">
        <notes>
          <body xmlns="http://www.w3.org/1999/xhtml">
            <p>FORMULA: C13H21N3O8S</p>
          </body>
        </notes>
      </species>
      <species metaid="P__45__AMINO__45__BENZOATE_c" id="P__45__AMINO__45__BENZOATE_c" name="4-Aminobenzoate" compartment="c" boundaryCondition="false">
        <notes>
          <body xmlns="http://www.w3.org/1999/xhtml">
            <p>FORMULA: C7H7NO2</p>
          </body>
        </notes>
      </species>
      <species metaid="GLYOX_c" id="GLYOX_c" name="Glyoxylate" compartment="c" boundaryCondition="false">
        <notes>
          <body xmlns="http://www.w3.org/1999/xhtml">
            <p>FORMULA: C2H2O3</p>
          </body>
        </notes>
      </species>
      <species metaid="Palmitoyl__45__ACPs_c" id="Palmitoyl__45__ACPs_c" name="(9Z)-Hexadecanoyl-[acp]" compartment="c" boundaryCondition="false">
        <notes>
          <body xmlns="http://www.w3.org/1999/xhtml">
            <p>FORMULA: C16H31OSR</p>
          </body>
        </notes>
      </species>
      <species metaid="PAPS_c" id="PAPS_c" name="3&apos;-Phosphoadenylyl sulfate" compartment="c" boundaryCondition="false">
        <notes>
          <body xmlns="http://www.w3.org/1999/xhtml">
            <p>FORMULA: C10H15N5O13P2S</p>
          </body>
        </notes>
      </species>
      <species metaid="ZN__43__2_c" id="ZN__43__2_c" name="Zinc" compartment="c" boundaryCondition="false">
        <notes>
          <body xmlns="http://www.w3.org/1999/xhtml">
            <p>FORMULA: Zn</p>
          </body>
        </notes>
      </species>
      <species metaid="OXALATE_c" id="OXALATE_c" name="Oxalate" compartment="c" boundaryCondition="false">
        <notes>
          <body xmlns="http://www.w3.org/1999/xhtml">
            <p>FORMULA: C2H2O4</p>
          </body>
        </notes>
      </species>
      <species metaid="L__45__THREONINE__45__O__45__3__45__PHOSPHATE_c" id="L__45__THREONINE__45__O__45__3__45__PHOSPHATE_c" name="L-Threonine O-3-phosphate" compartment="c" boundaryCondition="false">
        <notes>
          <body xmlns="http://www.w3.org/1999/xhtml">
            <p>FORMULA: C4H10NO6P</p>
          </body>
        </notes>
      </species>
      <species metaid="ACETOACETYL__45__COA_c" id="ACETOACETYL__45__COA_c" name="Acetoacetyl-CoA" compartment="c" boundaryCondition="false">
        <notes>
          <body xmlns="http://www.w3.org/1999/xhtml">
            <p>FORMULA: C25H40N7O18P3S</p>
          </body>
        </notes>
      </species>
      <species metaid="B3_c" id="B3_c" name="RNA component of biomass" compartment="c" boundaryCondition="false">
        <notes>
          <body xmlns="http://www.w3.org/1999/xhtml">
            <p>FORMULA: R</p>
          </body>
        </notes>
      </species>
      <species metaid="_4__45__hydroxybenzoate_c" id="_4__45__hydroxybenzoate_c" name="4-Hydroxybenzoate" compartment="c" boundaryCondition="false">
        <notes>
          <body xmlns="http://www.w3.org/1999/xhtml">
            <p>FORMULA: C7H6O3</p>
          </body>
        </notes>
      </species>
      <species metaid="MESO__45__DIAMINOPIMELATE_c" id="MESO__45__DIAMINOPIMELATE_c" name="meso-2,6-Diaminoheptanedioate" compartment="c" boundaryCondition="false">
        <notes>
          <body xmlns="http://www.w3.org/1999/xhtml">
            <p>FORMULA: C7H14N2O4</p>
          </body>
        </notes>
      </species>
      <species metaid="UNDECAPRENYL__45__DIPHOSPHATE_c" id="UNDECAPRENYL__45__DIPHOSPHATE_c" name="di-trans,poly-cis-Undecaprenyl diphosphate" compartment="c" boundaryCondition="false">
        <notes>
          <body xmlns="http://www.w3.org/1999/xhtml">
            <p>FORMULA: C55H92O7P2</p>
          </body>
        </notes>
      </species>
      <species metaid="ISOCHORISMATE_c" id="ISOCHORISMATE_c" name="Isochorismate" compartment="c" boundaryCondition="false">
        <notes>
          <body xmlns="http://www.w3.org/1999/xhtml">
            <p>FORMULA: C10H10O6</p>
          </body>
        </notes>
      </species>
      <species metaid="TDP_c" id="TDP_c" name="dTDP" compartment="c" boundaryCondition="false">
        <notes>
          <body xmlns="http://www.w3.org/1999/xhtml">
            <p>FORMULA: C10H16N2O11P2</p>
          </body>
        </notes>
      </species>
      <species metaid="D__45__6__45__P__45__GLUCONO__45__DELTA__45__LACTONE_c" id="D__45__6__45__P__45__GLUCONO__45__DELTA__45__LACTONE_c" name="D-Glucono-1,5-lactone 6-phosphate" compartment="c" boundaryCondition="false">
        <notes>
          <body xmlns="http://www.w3.org/1999/xhtml">
            <p>FORMULA: C6H11O9P</p>
          </body>
        </notes>
      </species>
      <species metaid="_5__45__P__45__BETA__45__D__45__RIBOSYL__45__AMINE_c" id="_5__45__P__45__BETA__45__D__45__RIBOSYL__45__AMINE_c" name="5-Phosphoribosylamine" compartment="c" boundaryCondition="false">
        <notes>
          <body xmlns="http://www.w3.org/1999/xhtml">
            <p>FORMULA: C5H12NO7P</p>
          </body>
        </notes>
      </species>
      <species metaid="B4_c" id="B4_c" name="Cell wall component of biomass" compartment="c" boundaryCondition="false">
        <notes>
          <body xmlns="http://www.w3.org/1999/xhtml">
            <p>FORMULA: R</p>
          </body>
        </notes>
      </species>
      <species metaid="PQn_P680_t" id="PQn_P680_t" name="Semiplastoquinone radical loosely bound to the Photosystem II (can except one further electron)" compartment="t" boundaryCondition="false">
        <notes>
          <body xmlns="http://www.w3.org/1999/xhtml">
            <p>FORMULA: C53H81O2</p>
          </body>
        </notes>
      </species>
      <species metaid="D__45__4__45__HYDROXY__45__2__45__KETO__45__GLUTARATE_c" id="D__45__4__45__HYDROXY__45__2__45__KETO__45__GLUTARATE_c" name="D-4-Hydroxy-2-oxoglutarate" compartment="c" boundaryCondition="false">
        <notes>
          <body xmlns="http://www.w3.org/1999/xhtml">
            <p>FORMULA: C5H6O6</p>
          </body>
        </notes>
      </species>
      <species metaid="BUT__45__2__45__ENOYL__45__ACP_c" id="BUT__45__2__45__ENOYL__45__ACP_c" name="But-2-enoyl-[acyl-carrier protein]" compartment="c" boundaryCondition="false">
        <notes>
          <body xmlns="http://www.w3.org/1999/xhtml">
            <p>FORMULA: C4H5OSR</p>
          </body>
        </notes>
      </species>
      <species metaid="CPD__45__108_e" id="CPD__45__108_e" name="4-Cresol" compartment="e" boundaryCondition="true">
        <notes>
          <body xmlns="http://www.w3.org/1999/xhtml">
            <p>FORMULA: C7H8O</p>
          </body>
        </notes>
      </species>
      <species metaid="UREA_c" id="UREA_c" name="Urea" compartment="c" boundaryCondition="false">
        <notes>
          <body xmlns="http://www.w3.org/1999/xhtml">
            <p>FORMULA: CH4N2O</p>
          </body>
        </notes>
      </species>
      <species metaid="HISTIDINOL_c" id="HISTIDINOL_c" name="L-Histidinol" compartment="c" boundaryCondition="false">
        <notes>
          <body xmlns="http://www.w3.org/1999/xhtml">
            <p>FORMULA: C6H11N3O</p>
          </body>
        </notes>
      </species>
      <species metaid="CPD__45__690_c" id="CPD__45__690_c" name="Adenosyl cobyrinate a,c diamide" compartment="c" boundaryCondition="false">
        <notes>
          <body xmlns="http://www.w3.org/1999/xhtml">
            <p>FORMULA: C55H73CoN11O15</p>
          </body>
        </notes>
      </species>
      <species metaid="DIHYDRO__45__NEO__45__PTERIN_c" id="DIHYDRO__45__NEO__45__PTERIN_c" name="2-Amino-4-hydroxy-6-(D-erythro-1,2,3-trihydroxypropyl)-7,8-" compartment="c" boundaryCondition="false">
        <notes>
          <body xmlns="http://www.w3.org/1999/xhtml">
            <p>FORMULA: C9H13N5O4</p>
          </body>
        </notes>
      </species>
      <species metaid="CPD__45__651_c" id="CPD__45__651_c" name="Precorrin 4" compartment="c" boundaryCondition="false">
        <notes>
          <body xmlns="http://www.w3.org/1999/xhtml">
            <p>FORMULA: C44H52N4O17</p>
          </body>
        </notes>
      </species>
      <species metaid="AGMATHINE_c" id="AGMATHINE_c" name="Agmatine" compartment="c" boundaryCondition="false">
        <notes>
          <body xmlns="http://www.w3.org/1999/xhtml">
            <p>FORMULA: C5H14N4</p>
          </body>
        </notes>
      </species>
      <species metaid="DTDP__45__RHAMNOSE_c" id="DTDP__45__RHAMNOSE_c" name="dTDP-6-deoxy-L-mannose" compartment="c" boundaryCondition="false">
        <notes>
          <body xmlns="http://www.w3.org/1999/xhtml">
            <p>FORMULA: C16H26N2O15P2</p>
          </body>
        </notes>
      </species>
      <species metaid="Charged__45__GLT__45__tRNAs_c" id="Charged__45__GLT__45__tRNAs_c" name="L-Glutamyl-tRNA(Glu)" compartment="c" boundaryCondition="false">
        <notes>
          <body xmlns="http://www.w3.org/1999/xhtml">
            <p>FORMULA: C20H28N6O13PR</p>
          </body>
        </notes>
      </species>
      <species metaid="L__45__HISTIDINOL__45__P_c" id="L__45__HISTIDINOL__45__P_c" name="L-Histidinol phosphate" compartment="c" boundaryCondition="false">
        <notes>
          <body xmlns="http://www.w3.org/1999/xhtml">
            <p>FORMULA: C6H12N3O4P</p>
          </body>
        </notes>
      </species>
      <species metaid="GDP__45__MANNOSE_c" id="GDP__45__MANNOSE_c" name="GDP-mannose" compartment="c" boundaryCondition="false">
        <notes>
          <body xmlns="http://www.w3.org/1999/xhtml">
            <p>FORMULA: C16H25N5O16P2</p>
          </body>
        </notes>
      </species>
      <species metaid="CPD__45__31_c" id="CPD__45__31_c" name="(R)-2-Methylmalate" compartment="c" boundaryCondition="false">
        <notes>
          <body xmlns="http://www.w3.org/1999/xhtml">
            <p>FORMULA: C5H8O5</p>
          </body>
        </notes>
      </species>
      <species metaid="CPD__45__3_c" id="CPD__45__3_c" name="Molybdate" compartment="c" boundaryCondition="false">
        <notes>
          <body xmlns="http://www.w3.org/1999/xhtml">
            <p>FORMULA: MoH2O4</p>
          </body>
        </notes>
      </species>
      <species metaid="NI__43__2_e" id="NI__43__2_e" name="Nickel" compartment="e" boundaryCondition="true">
        <notes>
          <body xmlns="http://www.w3.org/1999/xhtml">
            <p>FORMULA: Ni</p>
          </body>
        </notes>
      </species>
      <species metaid="GERANYL__45__PP_c" id="GERANYL__45__PP_c" name="Geranyl diphosphate" compartment="c" boundaryCondition="false">
        <notes>
          <body xmlns="http://www.w3.org/1999/xhtml">
            <p>FORMULA: C10H20O7P2</p>
          </body>
        </notes>
      </species>
      <species metaid="NITRATE_c" id="NITRATE_c" name="Nitrate" compartment="c" boundaryCondition="false">
        <notes>
          <body xmlns="http://www.w3.org/1999/xhtml">
            <p>FORMULA: NO3-</p>
          </body>
        </notes>
      </species>
      <species metaid="_3__45__oxo__45__myristoyl__45__ACPs_c" id="_3__45__oxo__45__myristoyl__45__ACPs_c" name="3-Oxotetradecanoyl-[acp]" compartment="c" boundaryCondition="false">
        <notes>
          <body xmlns="http://www.w3.org/1999/xhtml">
            <p>FORMULA: C14H25O2SR</p>
          </body>
        </notes>
      </species>
      <species metaid="ERYTHRONATE__45__4P_c" id="ERYTHRONATE__45__4P_c" name="4-Phospho-D-erythronate" compartment="c" boundaryCondition="false">
        <notes>
          <body xmlns="http://www.w3.org/1999/xhtml">
            <p>FORMULA: C4H9O8P</p>
          </body>
        </notes>
      </species>
      <species metaid="PORPHOBILINOGEN_c" id="PORPHOBILINOGEN_c" name="Porphobilinogen" compartment="c" boundaryCondition="false">
        <notes>
          <body xmlns="http://www.w3.org/1999/xhtml">
            <p>FORMULA: C10H14N2O4</p>
          </body>
        </notes>
      </species>
      <species metaid="PHYTYL__45__PYROPHOSPHATE_c" id="PHYTYL__45__PYROPHOSPHATE_c" name="Phytyl diphosphate" compartment="c" boundaryCondition="false">
        <notes>
          <body xmlns="http://www.w3.org/1999/xhtml">
            <p>FORMULA: C20H42O7P2</p>
          </body>
        </notes>
      </species>
      <species metaid="PROTOHEME_B6_t" id="PROTOHEME_B6_t" name="Heme B located in the Cytochrome-b6/f complex, twice protonated" compartment="t" boundaryCondition="false">
        <notes>
          <body xmlns="http://www.w3.org/1999/xhtml">
            <p>FORMULA: R</p>
          </body>
        </notes>
      </species>
      <species metaid="NAD_c" id="NAD_c" name="NAD+" compartment="c" boundaryCondition="false">
        <notes>
          <body xmlns="http://www.w3.org/1999/xhtml">
            <p>FORMULA: C21H28N7O14P2</p>
          </body>
        </notes>
      </species>
      <species metaid="HIS_e" id="HIS_e" name="L-Histidine" compartment="e" boundaryCondition="true">
        <notes>
          <body xmlns="http://www.w3.org/1999/xhtml">
            <p>FORMULA: C6H9N3O2</p>
          </body>
        </notes>
      </species>
      <species metaid="Pi_c" id="Pi_c" name="Orthophosphate" compartment="c" boundaryCondition="false">
        <notes>
          <body xmlns="http://www.w3.org/1999/xhtml">
            <p>FORMULA: H3PO4</p>
          </body>
        </notes>
      </species>
      <species metaid="GLT_e" id="GLT_e" name="L-Glutamate" compartment="e" boundaryCondition="true">
        <notes>
          <body xmlns="http://www.w3.org/1999/xhtml">
            <p>FORMULA: C5H9NO4</p>
          </body>
        </notes>
      </species>
      <species metaid="_2__45__KETO__45__ISOVALERATE_c" id="_2__45__KETO__45__ISOVALERATE_c" name="3-Methyl-2-oxobutanoic acid" compartment="c" boundaryCondition="false">
        <notes>
          <body xmlns="http://www.w3.org/1999/xhtml">
            <p>FORMULA: C5H8O3</p>
          </body>
        </notes>
      </species>
      <species metaid="SO3_c" id="SO3_c" name="Sulfite" compartment="c" boundaryCondition="false">
        <notes>
          <body xmlns="http://www.w3.org/1999/xhtml">
            <p>FORMULA: H2SO3</p>
          </body>
        </notes>
      </species>
      <species metaid="_2__45__ALPHA__45__HYDROXYETHYL__45__THPP_c" id="_2__45__ALPHA__45__HYDROXYETHYL__45__THPP_c" name="2-(alpha-Hydroxyethyl)thiamine diphosphate" compartment="c" boundaryCondition="false">
        <notes>
          <body xmlns="http://www.w3.org/1999/xhtml">
            <p>FORMULA: C14H23N4O8P2S</p>
          </body>
        </notes>
      </species>
      <species metaid="CPD1F__45__130_c" id="CPD1F__45__130_c" name="Zeaxanthin" compartment="c" boundaryCondition="false">
        <notes>
          <body xmlns="http://www.w3.org/1999/xhtml">
            <p>FORMULA: C40H56O2</p>
          </body>
        </notes>
      </species>
      <species metaid="SULFATE_e" id="SULFATE_e" name="Sulfate" compartment="e" boundaryCondition="true">
        <notes>
          <body xmlns="http://www.w3.org/1999/xhtml">
            <p>FORMULA: H2SO4</p>
          </body>
        </notes>
      </species>
      <species metaid="_5__45__PHOSPHO__45__RIBOSYL__45__GLYCINEAMIDE_c" id="_5__45__PHOSPHO__45__RIBOSYL__45__GLYCINEAMIDE_c" name="5&apos;-Phosphoribosylglycinamide" compartment="c" boundaryCondition="false">
        <notes>
          <body xmlns="http://www.w3.org/1999/xhtml">
            <p>FORMULA: C7H15N2O8P</p>
          </body>
        </notes>
      </species>
      <species metaid="FUM_c" id="FUM_c" name="Fumarate" compartment="c" boundaryCondition="false">
        <notes>
          <body xmlns="http://www.w3.org/1999/xhtml">
            <p>FORMULA: C4H4O4</p>
          </body>
        </notes>
      </species>
      <species metaid="_2__45__AMINO__45__3__45__OXO__45__4__45__PHOSPHONOOXYBUTYRATE_c" id="_2__45__AMINO__45__3__45__OXO__45__4__45__PHOSPHONOOXYBUTYRATE_c" name="2-Amino-3-oxo-4-phosphonooxybutyrate" compartment="c" boundaryCondition="false">
        <notes>
          <body xmlns="http://www.w3.org/1999/xhtml">
            <p>FORMULA: C4H8NO7P</p>
          </body>
        </notes>
      </species>
      <species metaid="_3OH__45__4P__45__OH__45__ALPHA__45__KETOBUTYRATE_c" id="_3OH__45__4P__45__OH__45__ALPHA__45__KETOBUTYRATE_c" name="2-Oxo-3-hydroxy-4-phosphobutanoate" compartment="c" boundaryCondition="false">
        <notes>
          <body xmlns="http://www.w3.org/1999/xhtml">
            <p>FORMULA: C4H7O8P</p>
          </body>
        </notes>
      </species>
      <species metaid="TTP_c" id="TTP_c" name="dTTP" compartment="c" boundaryCondition="false">
        <notes>
          <body xmlns="http://www.w3.org/1999/xhtml">
            <p>FORMULA: C10H17N2O14P3</p>
          </body>
        </notes>
      </species>
      <species metaid="FORMYL__45__THF__45__GLU__45__N_c" id="FORMYL__45__THF__45__GLU__45__N_c" name="10-Formyltetrahydrofolate" compartment="c" boundaryCondition="false">
        <notes>
          <body xmlns="http://www.w3.org/1999/xhtml">
            <p>FORMULA: C20H23N7O7</p>
          </body>
        </notes>
      </species>
      <species metaid="PUTRESCINE_c" id="PUTRESCINE_c" name="Putrescine" compartment="c" boundaryCondition="false">
        <notes>
          <body xmlns="http://www.w3.org/1999/xhtml">
            <p>FORMULA: C4H12N2</p>
          </body>
        </notes>
      </species>
      <species metaid="L__45__PHOSPHATIDATE_SQDG_c" id="L__45__PHOSPHATIDATE_SQDG_c" name="Phosphatidate_SQDG" compartment="c" boundaryCondition="false">
        <notes>
          <body xmlns="http://www.w3.org/1999/xhtml">
            <p>FORMULA: C5H7O8PR2</p>
          </body>
        </notes>
      </species>
      <species metaid="_1__45__L__45__MYO__45__INOSITOL__45__1__45__P_c" id="_1__45__L__45__MYO__45__INOSITOL__45__1__45__P_c" name="1D-myo-Inositol 3-phosphate" compartment="c" boundaryCondition="false">
        <notes>
          <body xmlns="http://www.w3.org/1999/xhtml">
            <p>FORMULA: C6H13O9P</p>
          </body>
        </notes>
      </species>
      <species metaid="CPD__45__689_c" id="CPD__45__689_c" name="Cob(II)yrinate a,c diamide" compartment="c" boundaryCondition="false">
        <notes>
          <body xmlns="http://www.w3.org/1999/xhtml">
            <p>FORMULA: C45H61CoN6O12</p>
          </body>
        </notes>
      </species>
      <species metaid="ACETYLSERINE_c" id="ACETYLSERINE_c" name="O-Acetyl-L-serine" compartment="c" boundaryCondition="false">
        <notes>
          <body xmlns="http://www.w3.org/1999/xhtml">
            <p>FORMULA: C5H9NO4</p>
          </body>
        </notes>
      </species>
      <species metaid="THIAMINE__45__PYROPHOSPHATE_c" id="THIAMINE__45__PYROPHOSPHATE_c" name="Thiamin diphosphate" compartment="c" boundaryCondition="false">
        <notes>
          <body xmlns="http://www.w3.org/1999/xhtml">
            <p>FORMULA: C12H19N4O7P2S</p>
          </body>
        </notes>
      </species>
      <species metaid="D__45__RIBULOSE__45__15__45__P2_x" id="D__45__RIBULOSE__45__15__45__P2_x" name="D-Ribulose 1,5-bisphosphate" compartment="x" boundaryCondition="false">
        <notes>
          <body xmlns="http://www.w3.org/1999/xhtml">
            <p>FORMULA: C5H12O11P2</p>
          </body>
        </notes>
      </species>
      <species metaid="_3__45__Oxo__45__octanoyl__45__ACPs_c" id="_3__45__Oxo__45__octanoyl__45__ACPs_c" name="3-Oxooctanoyl-[acp]" compartment="c" boundaryCondition="false">
        <notes>
          <body xmlns="http://www.w3.org/1999/xhtml">
            <p>FORMULA: C8H13O2SR</p>
          </body>
        </notes>
      </species>
      <species metaid="CPD__45__7860_c" id="CPD__45__7860_c" name="3-Hydroxyechinenone" compartment="c" boundaryCondition="false">
        <notes>
          <body xmlns="http://www.w3.org/1999/xhtml">
            <p>FORMULA: C40H54O2</p>
          </body>
        </notes>
      </species>
      <species metaid="UDP_c" id="UDP_c" name="UDP" compartment="c" boundaryCondition="false">
        <notes>
          <body xmlns="http://www.w3.org/1999/xhtml">
            <p>FORMULA: C9H14N2O12P2</p>
          </body>
        </notes>
      </species>
      <species metaid="OXYGEN__45__MOLECULE_x" id="OXYGEN__45__MOLECULE_x" name="Oxygen" compartment="x" boundaryCondition="false">
        <notes>
          <body xmlns="http://www.w3.org/1999/xhtml">
            <p>FORMULA: O2</p>
          </body>
        </notes>
      </species>
      <species metaid="CPD__45__1086_c" id="CPD__45__1086_c" name="5-Amino-6-(5&apos;-phosphoribitylamino)uracil" compartment="c" boundaryCondition="false">
        <notes>
          <body xmlns="http://www.w3.org/1999/xhtml">
            <p>FORMULA: C9H17N4O9P</p>
          </body>
        </notes>
      </species>
      <species metaid="GLC__45__1__45__P_c" id="GLC__45__1__45__P_c" name="D-Glucose 1-phosphate" compartment="c" boundaryCondition="false">
        <notes>
          <body xmlns="http://www.w3.org/1999/xhtml">
            <p>FORMULA: C6H13O9P</p>
          </body>
        </notes>
      </species>
      <species metaid="Butanoyl__45__ACPs_c" id="Butanoyl__45__ACPs_c" name="Butyryl-[acp]" compartment="c" boundaryCondition="false">
        <notes>
          <body xmlns="http://www.w3.org/1999/xhtml">
            <p>FORMULA: C4H7OSR</p>
          </body>
        </notes>
      </species>
      <species metaid="Hex__45__2__45__enoyl__45__ACPs_c" id="Hex__45__2__45__enoyl__45__ACPs_c" name="trans-Hex-2-enoyl-[acp]" compartment="c" boundaryCondition="false">
        <notes>
          <body xmlns="http://www.w3.org/1999/xhtml">
            <p>FORMULA: C6H9OSR</p>
          </body>
        </notes>
      </species>
      <species metaid="CARBAMYUL__45__L__45__ASPARTATE_c" id="CARBAMYUL__45__L__45__ASPARTATE_c" name="N-Carbamoyl-L-aspartate" compartment="c" boundaryCondition="false">
        <notes>
          <body xmlns="http://www.w3.org/1999/xhtml">
            <p>FORMULA: C5H8N2O5</p>
          </body>
        </notes>
      </species>
      <species metaid="B8_c" id="B8_c" name="Pigment component of biomass" compartment="c" boundaryCondition="false">
        <notes>
          <body xmlns="http://www.w3.org/1999/xhtml">
            <p>FORMULA: R</p>
          </body>
        </notes>
      </species>
      <species metaid="RRieske_B6_t" id="RRieske_B6_t" name="Reduced rieske_B6" compartment="t" boundaryCondition="false">
        <notes>
          <body xmlns="http://www.w3.org/1999/xhtml">
            <p>FORMULA: R</p>
          </body>
        </notes>
      </species>
      <species metaid="ARG_c" id="ARG_c" name="L-Arginine" compartment="c" boundaryCondition="false">
        <notes>
          <body xmlns="http://www.w3.org/1999/xhtml">
            <p>FORMULA: C6H14N4O2</p>
          </body>
        </notes>
      </species>
      <species metaid="HEME_O_c" id="HEME_O_c" name="Heme O" compartment="c" boundaryCondition="false">
        <notes>
          <body xmlns="http://www.w3.org/1999/xhtml">
            <p>FORMULA: C49H58FeN4O5</p>
          </body>
        </notes>
      </species>
      <species metaid="L__45__ERYTHRO__45__4__45__HYDROXY__45__GLUTAMATE_c" id="L__45__ERYTHRO__45__4__45__HYDROXY__45__GLUTAMATE_c" name="L-erythro-4-Hydroxyglutamate" compartment="c" boundaryCondition="false">
        <notes>
          <body xmlns="http://www.w3.org/1999/xhtml">
            <p>FORMULA: C5H9NO5</p>
          </body>
        </notes>
      </species>
      <species metaid="THREO__45__DS__45__ISO__45__CITRATE_c" id="THREO__45__DS__45__ISO__45__CITRATE_c" name="Isocitrate" compartment="c" boundaryCondition="false">
        <notes>
          <body xmlns="http://www.w3.org/1999/xhtml">
            <p>FORMULA: C6H8O7</p>
          </body>
        </notes>
      </species>
      <species metaid="Cyanophycin_polymer_b" id="Cyanophycin_polymer_b" name="Cyanophycin polymer" compartment="c" boundaryCondition="true">
        <notes>
          <body xmlns="http://www.w3.org/1999/xhtml">
            <p>FORMULA: R</p>
          </body>
        </notes>
      </species>
      <species metaid="CPD__45__17732_c" id="CPD__45__17732_c" name="Linoleoyl-[acyl-carrier protein]" compartment="c" boundaryCondition="false">
        <notes>
          <body xmlns="http://www.w3.org/1999/xhtml">
            <p>FORMULA: C18H31OSR</p>
          </body>
        </notes>
      </species>
      <species metaid="FMN_c" id="FMN_c" name="FMN" compartment="c" boundaryCondition="false">
        <notes>
          <body xmlns="http://www.w3.org/1999/xhtml">
            <p>FORMULA: C17H21N4O9P</p>
          </body>
        </notes>
      </species>
      <species metaid="WATER_l" id="WATER_l" name="H2O" compartment="l" boundaryCondition="false">
        <notes>
          <body xmlns="http://www.w3.org/1999/xhtml">
            <p>FORMULA: H2O</p>
          </body>
        </notes>
      </species>
      <species metaid="AICAR_c" id="AICAR_c" name="1-(5&apos;-Phosphoribosyl)-5-amino-4-imidazolecarboxamide" compartment="c" boundaryCondition="false">
        <notes>
          <body xmlns="http://www.w3.org/1999/xhtml">
            <p>FORMULA: C9H15N4O8P</p>
          </body>
        </notes>
      </species>
      <species metaid="_131__45__OXO__45__MAGNESIUM__45__PROTOPORPHYRIN__45__IX__45__13__45__M_c" id="_131__45__OXO__45__MAGNESIUM__45__PROTOPORPHYRIN__45__IX__45__13__45__M_c" name="13(1)-Oxo-magnesium-protoporphyrin IX 13-monomethyl ester" compartment="c" boundaryCondition="false">
        <notes>
          <body xmlns="http://www.w3.org/1999/xhtml">
            <p>FORMULA: C35H32MgN4O5</p>
          </body>
        </notes>
      </species>
      <species metaid="Red__45__Thioredoxin_c" id="Red__45__Thioredoxin_c" name="Thioredoxin" compartment="c" boundaryCondition="false">
        <notes>
          <body xmlns="http://www.w3.org/1999/xhtml">
            <p>FORMULA: C10H14N4O4S2R4</p>
          </body>
        </notes>
      </species>
      <species metaid="DIAMINO__45__OH__45__PHOSPHORIBOSYLAMINO__45__PYR_c" id="DIAMINO__45__OH__45__PHOSPHORIBOSYLAMINO__45__PYR_c" name="2,5-Diamino-6-(5&apos;-phosphoribosylamino)-4-pyrimidineone" compartment="c" boundaryCondition="false">
        <notes>
          <body xmlns="http://www.w3.org/1999/xhtml">
            <p>FORMULA: C9H16N5O8P</p>
          </body>
        </notes>
      </species>
      <species metaid="H2CO3_x" id="H2CO3_x" name="Carbonic acid" compartment="x" boundaryCondition="false">
        <notes>
          <body xmlns="http://www.w3.org/1999/xhtml">
            <p>FORMULA: H2CO3</p>
          </body>
        </notes>
      </species>
      <species metaid="TRP_c" id="TRP_c" name="L-Tryptophan" compartment="c" boundaryCondition="false">
        <notes>
          <body xmlns="http://www.w3.org/1999/xhtml">
            <p>FORMULA: C11H12N2O2</p>
          </body>
        </notes>
      </species>
      <species metaid="ADENOSYLCOBALAMIN_c" id="ADENOSYLCOBALAMIN_c" name="Cobamide coenzyme" compartment="c" boundaryCondition="false">
        <notes>
          <body xmlns="http://www.w3.org/1999/xhtml">
            <p>FORMULA: C72H100CoN18O17P</p>
          </body>
        </notes>
      </species>
      <species metaid="CPD__45__667_c" id="CPD__45__667_c" name="O-Acetyl-L-homoserine" compartment="c" boundaryCondition="false">
        <notes>
          <body xmlns="http://www.w3.org/1999/xhtml">
            <p>FORMULA: C6H11NO4</p>
          </body>
        </notes>
      </species>
      <species metaid="DIHYDROFOLATE_c" id="DIHYDROFOLATE_c" name="Dihydrofolate" compartment="c" boundaryCondition="false">
        <notes>
          <body xmlns="http://www.w3.org/1999/xhtml">
            <p>FORMULA: C19H21N7O6</p>
          </body>
        </notes>
      </species>
      <species metaid="_1__45__KETO__45__2__45__METHYLVALERATE_c" id="_1__45__KETO__45__2__45__METHYLVALERATE_c" name="(R)-2,3-Dihydroxy-3-methylpentanoate" compartment="c" boundaryCondition="false">
        <notes>
          <body xmlns="http://www.w3.org/1999/xhtml">
            <p>FORMULA: C6H12O4</p>
          </body>
        </notes>
      </species>
      <species metaid="ACETYL__45__P_c" id="ACETYL__45__P_c" name="Acetyl phosphate" compartment="c" boundaryCondition="false">
        <notes>
          <body xmlns="http://www.w3.org/1999/xhtml">
            <p>FORMULA: C2H5O5P</p>
          </body>
        </notes>
      </species>
      <species metaid="R__45__3__45__hydroxystearoyl__45__ACPs_c" id="R__45__3__45__hydroxystearoyl__45__ACPs_c" name="3-Hydroxyoctadecanoyl-[acp]" compartment="c" boundaryCondition="false">
        <notes>
          <body xmlns="http://www.w3.org/1999/xhtml">
            <p>FORMULA: C18H35O2SR</p>
          </body>
        </notes>
      </species>
      <species metaid="FERROCYTOCHROME__45__B1_b" id="FERROCYTOCHROME__45__B1_b" name="Ferrocytochrome b1" compartment="c" boundaryCondition="true">
        <notes>
          <body xmlns="http://www.w3.org/1999/xhtml">
            <p>FORMULA: R</p>
          </body>
        </notes>
      </species>
      <species metaid="PROT__45__CYS_b" id="PROT__45__CYS_b" name="[Enzyme]-cysteine" compartment="c" boundaryCondition="true">
        <notes>
          <body xmlns="http://www.w3.org/1999/xhtml">
            <p>FORMULA: C4H6N2O2SR2</p>
          </body>
        </notes>
      </species>
      <species metaid="BETA__45__TOCOPHEROL_c" id="BETA__45__TOCOPHEROL_c" name="beta-Tocopherol" compartment="c" boundaryCondition="false">
        <notes>
          <body xmlns="http://www.w3.org/1999/xhtml">
            <p>FORMULA: C28H48O2</p>
          </body>
        </notes>
      </species>
      <species metaid="CPD1F__45__129_c" id="CPD1F__45__129_c" name="beta-Carotene" compartment="c" boundaryCondition="false">
        <notes>
          <body xmlns="http://www.w3.org/1999/xhtml">
            <p>FORMULA: C40H56</p>
          </body>
        </notes>
      </species>
      <species metaid="CYS__45__GLY_c" id="CYS__45__GLY_c" name="Cys-Gly" compartment="c" boundaryCondition="false">
        <notes>
          <body xmlns="http://www.w3.org/1999/xhtml">
            <p>FORMULA: C5H10N2O3S</p>
          </body>
        </notes>
      </species>
      <species metaid="MPBQ_c" id="MPBQ_c" name="2-Methyl-6-phytylquinol" compartment="c" boundaryCondition="false">
        <notes>
          <body xmlns="http://www.w3.org/1999/xhtml">
            <p>FORMULA: C27H46O2</p>
          </body>
        </notes>
      </species>
      <species metaid="PHOSPHORIBOSYL__45__ATP_c" id="PHOSPHORIBOSYL__45__ATP_c" name="1-(5-Phospho-D-ribosyl)-ATP" compartment="c" boundaryCondition="false">
        <notes>
          <body xmlns="http://www.w3.org/1999/xhtml">
            <p>FORMULA: C15H25N5O20P4</p>
          </body>
        </notes>
      </species>
      <species metaid="CYS_c" id="CYS_c" name="L-Cysteine" compartment="c" boundaryCondition="false">
        <notes>
          <body xmlns="http://www.w3.org/1999/xhtml">
            <p>FORMULA: C3H7NO2S</p>
          </body>
        </notes>
      </species>
      <species metaid="S4_P680_t" id="S4_P680_t" name="Fourth oxidation state of the cluster of manganese atoms in the Photosystem II (needed for water splitting)" compartment="t" boundaryCondition="false">
        <notes>
          <body xmlns="http://www.w3.org/1999/xhtml">
            <p>FORMULA: R</p>
          </body>
        </notes>
      </species>
      <species metaid="_3__45__oxo__45__hexanoyl__45__ACPs_c" id="_3__45__oxo__45__hexanoyl__45__ACPs_c" name="3-Oxohexanoyl-[acp]" compartment="c" boundaryCondition="false">
        <notes>
          <body xmlns="http://www.w3.org/1999/xhtml">
            <p>FORMULA: C6H9O2SR</p>
          </body>
        </notes>
      </species>
      <species metaid="HISTIDINAL_c" id="HISTIDINAL_c" name="L-Histidinal" compartment="c" boundaryCondition="false">
        <notes>
          <body xmlns="http://www.w3.org/1999/xhtml">
            <p>FORMULA: C6H9N3O</p>
          </body>
        </notes>
      </species>
      <species metaid="OXALACETIC_ACID_c" id="OXALACETIC_ACID_c" name="Oxaloacetate" compartment="c" boundaryCondition="false">
        <notes>
          <body xmlns="http://www.w3.org/1999/xhtml">
            <p>FORMULA: C4H4O5</p>
          </body>
        </notes>
      </species>
      <species metaid="AMINO__45__HYDROXYMETHYL__45__METHYL__45__PYR__45__P_c" id="AMINO__45__HYDROXYMETHYL__45__METHYL__45__PYR__45__P_c" name="4-Amino-2-methyl-5-phosphomethylpyrimidine" compartment="c" boundaryCondition="false">
        <notes>
          <body xmlns="http://www.w3.org/1999/xhtml">
            <p>FORMULA: C6H10N3O4P</p>
          </body>
        </notes>
      </species>
      <species metaid="CA__43__2_e" id="CA__43__2_e" name="Calcium" compartment="e" boundaryCondition="true">
        <notes>
          <body xmlns="http://www.w3.org/1999/xhtml">
            <p>FORMULA: Ca</p>
          </body>
        </notes>
      </species>
      <species metaid="P700p_t" id="P700p_t" name="Positive charged reaction centre of the Photosystem I (light with 700 nm is sufficient for the excitation of the one reaction center)" compartment="t" boundaryCondition="false">
        <notes>
          <body xmlns="http://www.w3.org/1999/xhtml">
            <p>FORMULA: R</p>
          </body>
        </notes>
      </species>
      <species metaid="P680_t" id="P680_t" name="Neutral reaction centre of the Photosystem II (light with 680 nm is sufficient for the excitation of the one reaction center)" compartment="t" boundaryCondition="false">
        <notes>
          <body xmlns="http://www.w3.org/1999/xhtml">
            <p>FORMULA: R</p>
          </body>
        </notes>
      </species>
      <species metaid="CARBON__45__DIOXIDE_c" id="CARBON__45__DIOXIDE_c" name="CO2" compartment="c" boundaryCondition="false">
        <notes>
          <body xmlns="http://www.w3.org/1999/xhtml">
            <p>FORMULA: CO2</p>
          </body>
        </notes>
      </species>
      <species metaid="FRUCTOSE__45__16__45__DIPHOSPHATE_c" id="FRUCTOSE__45__16__45__DIPHOSPHATE_c" name="D-Fructose 1,6-bisphosphate" compartment="c" boundaryCondition="false">
        <notes>
          <body xmlns="http://www.w3.org/1999/xhtml">
            <p>FORMULA: C6H14O12P2</p>
          </body>
        </notes>
      </species>
      <species metaid="_2__45__D__45__THREO__45__HYDROXY__45__3__45__CARBOXY__45__ISOCAPROATE_c" id="_2__45__D__45__THREO__45__HYDROXY__45__3__45__CARBOXY__45__ISOCAPROATE_c" name="(2R,3S)-3-Isopropylmalate" compartment="c" boundaryCondition="false">
        <notes>
          <body xmlns="http://www.w3.org/1999/xhtml">
            <p>FORMULA: C7H12O5</p>
          </body>
        </notes>
      </species>
      <species metaid="HCO3_c" id="HCO3_c" name="HCO3-" compartment="c" boundaryCondition="false">
        <notes>
          <body xmlns="http://www.w3.org/1999/xhtml">
            <p>FORMULA: HCO3</p>
          </body>
        </notes>
      </species>
      <species metaid="FMNH2_c" id="FMNH2_c" name="Reduced FMN" compartment="c" boundaryCondition="false">
        <notes>
          <body xmlns="http://www.w3.org/1999/xhtml">
            <p>FORMULA: C17H23N4O9P</p>
          </body>
        </notes>
      </species>
      <species metaid="ADP_c" id="ADP_c" name="ADP" compartment="c" boundaryCondition="false">
        <notes>
          <body xmlns="http://www.w3.org/1999/xhtml">
            <p>FORMULA: C10H15N5O10P2</p>
          </body>
        </notes>
      </species>
      <species metaid="RIBOSE__45__5P_c" id="RIBOSE__45__5P_c" name="D-Ribose 5-phosphate" compartment="c" boundaryCondition="false">
        <notes>
          <body xmlns="http://www.w3.org/1999/xhtml">
            <p>FORMULA: C5H11O8P</p>
          </body>
        </notes>
      </species>
      <species metaid="P680p_t" id="P680p_t" name="Positive charged reaction centre of the Photosystem II (light with 680 nm is sufficient for the excitation of the one reaction center)" compartment="t" boundaryCondition="false">
        <notes>
          <body xmlns="http://www.w3.org/1999/xhtml">
            <p>FORMULA: R</p>
          </body>
        </notes>
      </species>
      <species metaid="MET_c" id="MET_c" name="L-Methionine" compartment="c" boundaryCondition="false">
        <notes>
          <body xmlns="http://www.w3.org/1999/xhtml">
            <p>FORMULA: C5H11NO2S</p>
          </body>
        </notes>
      </species>
      <species metaid="BISOHMYR__45__GLC_c" id="BISOHMYR__45__GLC_c" name="2,3,2&apos;,3&apos;-Tetrakis(3-hydroxytetradecanoyl)-D-glucosaminyl-1,6-beta-" compartment="c" boundaryCondition="false">
        <notes>
          <body xmlns="http://www.w3.org/1999/xhtml">
            <p>FORMULA: C68H129N2O20P</p>
          </body>
        </notes>
      </species>
      <species metaid="ADENOSYLCOBINAMIDE__45__GDP_c" id="ADENOSYLCOBINAMIDE__45__GDP_c" name="Adenosine-GDP-cobinamide" compartment="c" boundaryCondition="false">
        <notes>
          <body xmlns="http://www.w3.org/1999/xhtml">
            <p>FORMULA: C68H97CoN21O21P2</p>
          </body>
        </notes>
      </species>
      <species metaid="ANTHRANILATE_c" id="ANTHRANILATE_c" name="Anthranilate" compartment="c" boundaryCondition="false">
        <notes>
          <body xmlns="http://www.w3.org/1999/xhtml">
            <p>FORMULA: C7H7NO2</p>
          </body>
        </notes>
      </species>
      <species metaid="PHENYL__45__PYRUVATE_c" id="PHENYL__45__PYRUVATE_c" name="Phenylpyruvate" compartment="c" boundaryCondition="false">
        <notes>
          <body xmlns="http://www.w3.org/1999/xhtml">
            <p>FORMULA: C9H8O3</p>
          </body>
        </notes>
      </species>
      <species metaid="CPD__45__650_c" id="CPD__45__650_c" name="(R)-3-Hydroxybutanoyl-CoA" compartment="c" boundaryCondition="false">
        <notes>
          <body xmlns="http://www.w3.org/1999/xhtml">
            <p>FORMULA: C25H42N7O18P3S</p>
          </body>
        </notes>
      </species>
      <species metaid="GLYCEROL_c" id="GLYCEROL_c" name="Glycerol" compartment="c" boundaryCondition="false">
        <notes>
          <body xmlns="http://www.w3.org/1999/xhtml">
            <p>FORMULA: C3H8O3</p>
          </body>
        </notes>
      </species>
      <species metaid="D__45__RIBULOSE__45__15__45__P2_c" id="D__45__RIBULOSE__45__15__45__P2_c" name="D-Ribulose 1,5-bisphosphate" compartment="c" boundaryCondition="false">
        <notes>
          <body xmlns="http://www.w3.org/1999/xhtml">
            <p>FORMULA: C5H12O11P2</p>
          </body>
        </notes>
      </species>
      <species metaid="ADP__45__D__45__GLUCOSE_c" id="ADP__45__D__45__GLUCOSE_c" name="ADP-glucose" compartment="c" boundaryCondition="false">
        <notes>
          <body xmlns="http://www.w3.org/1999/xhtml">
            <p>FORMULA: C16H25N5O15P2</p>
          </body>
        </notes>
      </species>
      <species metaid="PROTON_p" id="PROTON_p" name="H+" compartment="p" boundaryCondition="false">
        <notes>
          <body xmlns="http://www.w3.org/1999/xhtml">
            <p>FORMULA: H</p>
          </body>
        </notes>
      </species>
      <species metaid="N__45__ALPHA__45__ACETYLORNITHINE_c" id="N__45__ALPHA__45__ACETYLORNITHINE_c" name="N-Acetylornithine" compartment="c" boundaryCondition="false">
        <notes>
          <body xmlns="http://www.w3.org/1999/xhtml">
            <p>FORMULA: C7H14N2O3</p>
          </body>
        </notes>
      </species>
      <species metaid="_2K__45__4CH3__45__PENTANOATE_c" id="_2K__45__4CH3__45__PENTANOATE_c" name="4-Methyl-2-oxopentanoate" compartment="c" boundaryCondition="false">
        <notes>
          <body xmlns="http://www.w3.org/1999/xhtml">
            <p>FORMULA: C6H10O3</p>
          </body>
        </notes>
      </species>
      <species metaid="THF_c" id="THF_c" name="Tetrahydrofolate" compartment="c" boundaryCondition="false">
        <notes>
          <body xmlns="http://www.w3.org/1999/xhtml">
            <p>FORMULA: C19H23N7O6</p>
          </body>
        </notes>
      </species>
      <species metaid="UDP__45__ACETYL__45__CARBOXYVINYL__45__GLUCOSAMINE_c" id="UDP__45__ACETYL__45__CARBOXYVINYL__45__GLUCOSAMINE_c" name="UDP-N-acetyl-3-(1-carboxyvinyl)-D-glucosamine" compartment="c" boundaryCondition="false">
        <notes>
          <body xmlns="http://www.w3.org/1999/xhtml">
            <p>FORMULA: C20H29N3O19P2</p>
          </body>
        </notes>
      </species>
      <species metaid="PROTON_e" id="PROTON_e" name="H+" compartment="e" boundaryCondition="true">
        <notes>
          <body xmlns="http://www.w3.org/1999/xhtml">
            <p>FORMULA: H</p>
          </body>
        </notes>
      </species>
      <species metaid="__32__AMINO__45__OH__45__HYDROXYMETHYL__45__DIHYDROPTERIDINE_c" id="__32__AMINO__45__OH__45__HYDROXYMETHYL__45__DIHYDROPTERIDINE_c" name="2-Amino-4-hydroxy-6-hydroxymethyl-7,8-dihydropteridine" compartment="c" boundaryCondition="false">
        <notes>
          <body xmlns="http://www.w3.org/1999/xhtml">
            <p>FORMULA: C7H9N5O2</p>
          </body>
        </notes>
      </species>
      <species metaid="ORieske_B6_t" id="ORieske_B6_t" name="Oxidized rieske_B6" compartment="t" boundaryCondition="false">
        <notes>
          <body xmlns="http://www.w3.org/1999/xhtml">
            <p>FORMULA: R</p>
          </body>
        </notes>
      </species>
      <species metaid="UMP_c" id="UMP_c" name="UMP" compartment="c" boundaryCondition="false">
        <notes>
          <body xmlns="http://www.w3.org/1999/xhtml">
            <p>FORMULA: C9H13N2O9P</p>
          </body>
        </notes>
      </species>
      <species metaid="UDP__45__OHMYR__45__GLUCOSAMINE_c" id="UDP__45__OHMYR__45__GLUCOSAMINE_c" name="UDP-3-O-(3-hydroxytetradecanoyl)-D-glucosamine" compartment="c" boundaryCondition="false">
        <notes>
          <body xmlns="http://www.w3.org/1999/xhtml">
            <p>FORMULA: C29H51N3O18P2</p>
          </body>
        </notes>
      </species>
      <species metaid="CPD0__45__2167_e" id="CPD0__45__2167_e" name="5-Deoxy-D-ribose" compartment="e" boundaryCondition="true">
        <notes>
          <body xmlns="http://www.w3.org/1999/xhtml">
            <p>FORMULA: C5H10O4</p>
          </body>
        </notes>
      </species>
      <species metaid="NICOTINATE_NUCLEOTIDE_c" id="NICOTINATE_NUCLEOTIDE_c" name="Nicotinate D-ribonucleotide" compartment="c" boundaryCondition="false">
        <notes>
          <body xmlns="http://www.w3.org/1999/xhtml">
            <p>FORMULA: C11H15NO9P</p>
          </body>
        </notes>
      </species>
      <species metaid="CPD__45__13734_c" id="CPD__45__13734_c" name="Heme A" compartment="c" boundaryCondition="false">
        <notes>
          <body xmlns="http://www.w3.org/1999/xhtml">
            <p>FORMULA: C49H56FeN4O6</p>
          </body>
        </notes>
      </species>
      <species metaid="HIS_c" id="HIS_c" name="L-Histidine" compartment="c" boundaryCondition="false">
        <notes>
          <body xmlns="http://www.w3.org/1999/xhtml">
            <p>FORMULA: C6H9N3O2</p>
          </body>
        </notes>
      </species>
      <species metaid="CPD__45__67_x" id="CPD__45__67_x" name="2-Phosphoglycolate" compartment="x" boundaryCondition="false">
        <notes>
          <body xmlns="http://www.w3.org/1999/xhtml">
            <p>FORMULA: C2H5O6P</p>
          </body>
        </notes>
      </species>
      <species metaid="HYDROXYMETHYLBILANE_c" id="HYDROXYMETHYLBILANE_c" name="Hydroxymethylbilane" compartment="c" boundaryCondition="false">
        <notes>
          <body xmlns="http://www.w3.org/1999/xhtml">
            <p>FORMULA: C40H46N4O17</p>
          </body>
        </notes>
      </species>
      <species metaid="DGTP_c" id="DGTP_c" name="dGTP" compartment="c" boundaryCondition="false">
        <notes>
          <body xmlns="http://www.w3.org/1999/xhtml">
            <p>FORMULA: C10H16N5O13P3</p>
          </body>
        </notes>
      </species>
      <species metaid="Octanoyl__45__ACPs_c" id="Octanoyl__45__ACPs_c" name="Octanoyl-[acp]" compartment="c" boundaryCondition="false">
        <notes>
          <body xmlns="http://www.w3.org/1999/xhtml">
            <p>FORMULA: C8H15OSR</p>
          </body>
        </notes>
      </species>
      <species metaid="_2__45__KETOGLUTARATE_c" id="_2__45__KETOGLUTARATE_c" name="2-Oxoglutarate" compartment="c" boundaryCondition="false">
        <notes>
          <body xmlns="http://www.w3.org/1999/xhtml">
            <p>FORMULA: C5H6O5</p>
          </body>
        </notes>
      </species>
      <species metaid="NI__43__2_c" id="NI__43__2_c" name="Nickel" compartment="c" boundaryCondition="false">
        <notes>
          <body xmlns="http://www.w3.org/1999/xhtml">
            <p>FORMULA: Ni</p>
          </body>
        </notes>
      </species>
      <species metaid="Oleoyl__45__ACPs_c" id="Oleoyl__45__ACPs_c" name="Oleoyl-[acyl-carrier protein]" compartment="c" boundaryCondition="false">
        <notes>
          <body xmlns="http://www.w3.org/1999/xhtml">
            <p>FORMULA: C18H33OSR</p>
          </body>
        </notes>
      </species>
      <species metaid="GLUTATHIONE_c" id="GLUTATHIONE_c" name="Glutathione" compartment="c" boundaryCondition="false">
        <notes>
          <body xmlns="http://www.w3.org/1999/xhtml">
            <p>FORMULA: C10H17N3O6S</p>
          </body>
        </notes>
      </species>
      <species metaid="GLUTAMATE__45__1__45__SEMIALDEHYDE_c" id="GLUTAMATE__45__1__45__SEMIALDEHYDE_c" name="(S)-4-Amino-5-oxopentanoate" compartment="c" boundaryCondition="false">
        <notes>
          <body xmlns="http://www.w3.org/1999/xhtml">
            <p>FORMULA: C5H9NO3</p>
          </body>
        </notes>
      </species>
      <species metaid="DEHYDROQUINATE_c" id="DEHYDROQUINATE_c" name="3-Dehydroquinate" compartment="c" boundaryCondition="false">
        <notes>
          <body xmlns="http://www.w3.org/1999/xhtml">
            <p>FORMULA: C7H10O6</p>
          </body>
        </notes>
      </species>
      <species metaid="CU__43__2_c" id="CU__43__2_c" name="Copper" compartment="c" boundaryCondition="false">
        <notes>
          <body xmlns="http://www.w3.org/1999/xhtml">
            <p>FORMULA: Cu</p>
          </body>
        </notes>
      </species>
      <species metaid="CPD__45__1063_e" id="CPD__45__1063_e" name="S-Methyl-5-thio-D-ribulose 1-phosphate" compartment="e" boundaryCondition="true">
        <notes>
          <body xmlns="http://www.w3.org/1999/xhtml">
            <p>FORMULA: C6H13O7PS</p>
          </body>
        </notes>
      </species>
      <species metaid="Myristoyl__45__ACPs_c" id="Myristoyl__45__ACPs_c" name="Tetradecanoyl-[acp]" compartment="c" boundaryCondition="false">
        <notes>
          <body xmlns="http://www.w3.org/1999/xhtml">
            <p>FORMULA: C14H27OSR</p>
          </body>
        </notes>
      </species>
      <species metaid="N__45__ACETYL__45__GLUTAMYL__45__P_c" id="N__45__ACETYL__45__GLUTAMYL__45__P_c" name="N-Acetyl-L-glutamate 5-phosphate" compartment="c" boundaryCondition="false">
        <notes>
          <body xmlns="http://www.w3.org/1999/xhtml">
            <p>FORMULA: C7H12NO8P</p>
          </body>
        </notes>
      </species>
      <species metaid="GLY_c" id="GLY_c" name="Glycine" compartment="c" boundaryCondition="false">
        <notes>
          <body xmlns="http://www.w3.org/1999/xhtml">
            <p>FORMULA: C2H5NO2</p>
          </body>
        </notes>
      </species>
      <species metaid="FERRICYTOCHROME__45__B1_b" id="FERRICYTOCHROME__45__B1_b" name="Ferricytochrome b1" compartment="c" boundaryCondition="true">
        <notes>
          <body xmlns="http://www.w3.org/1999/xhtml">
            <p>FORMULA: R</p>
          </body>
        </notes>
      </species>
      <species metaid="_5__45__AMINO__45__LEVULINATE_c" id="_5__45__AMINO__45__LEVULINATE_c" name="5-Aminolevulinate" compartment="c" boundaryCondition="false">
        <notes>
          <body xmlns="http://www.w3.org/1999/xhtml">
            <p>FORMULA: C5H9NO3</p>
          </body>
        </notes>
      </species>
      <species metaid="GLN_c" id="GLN_c" name="L-Glutamine" compartment="c" boundaryCondition="false">
        <notes>
          <body xmlns="http://www.w3.org/1999/xhtml">
            <p>FORMULA: C5H10N2O3</p>
          </body>
        </notes>
      </species>
      <species metaid="D__45__Glucose_c" id="D__45__Glucose_c" name="D-Glucose" compartment="c" boundaryCondition="false">
        <notes>
          <body xmlns="http://www.w3.org/1999/xhtml">
            <p>FORMULA: C6H12O6</p>
          </body>
        </notes>
      </species>
      <species metaid="WATER_x" id="WATER_x" name="H2O" compartment="x" boundaryCondition="false">
        <notes>
          <body xmlns="http://www.w3.org/1999/xhtml">
            <p>FORMULA: H2O</p>
          </body>
        </notes>
      </species>
      <species metaid="CPD__45__9923_c" id="CPD__45__9923_c" name="(1R,6R)-6-Hydroxy-2-succinylcyclohexa-2,4-diene-1-carboxylate" compartment="c" boundaryCondition="false">
        <notes>
          <body xmlns="http://www.w3.org/1999/xhtml">
            <p>FORMULA: C11H12O6</p>
          </body>
        </notes>
      </species>
      <species metaid="PRO_c" id="PRO_c" name="L-Proline" compartment="c" boundaryCondition="false">
        <notes>
          <body xmlns="http://www.w3.org/1999/xhtml">
            <p>FORMULA: C5H9NO2</p>
          </body>
        </notes>
      </species>
      <species metaid="UDP__45__OHMYR__45__ACETYLGLUCOSAMINE_c" id="UDP__45__OHMYR__45__ACETYLGLUCOSAMINE_c" name="UDP-3-O-(3-hydroxytetradecanoyl)-N-acetylglucosamine" compartment="c" boundaryCondition="false">
        <notes>
          <body xmlns="http://www.w3.org/1999/xhtml">
            <p>FORMULA: C31H53N3O19P2</p>
          </body>
        </notes>
      </species>
      <species metaid="_7__45__8__45__DIHYDROPTEROATE_c" id="_7__45__8__45__DIHYDROPTEROATE_c" name="Dihydropteroate" compartment="c" boundaryCondition="false">
        <notes>
          <body xmlns="http://www.w3.org/1999/xhtml">
            <p>FORMULA: C14H14N6O3</p>
          </body>
        </notes>
      </species>
      <species metaid="S3_P680_t" id="S3_P680_t" name="Third oxidation state of the cluster of manganese atoms in the Photosystem II (needed for water splitting)" compartment="t" boundaryCondition="false">
        <notes>
          <body xmlns="http://www.w3.org/1999/xhtml">
            <p>FORMULA: R</p>
          </body>
        </notes>
      </species>
      <species metaid="CARBON__45__MONOXIDE_c" id="CARBON__45__MONOXIDE_c" name="CO" compartment="c" boundaryCondition="false">
        <notes>
          <body xmlns="http://www.w3.org/1999/xhtml">
            <p>FORMULA: CO</p>
          </body>
        </notes>
      </species>
      <species metaid="DEPHOSPHO__45__COA_c" id="DEPHOSPHO__45__COA_c" name="Dephospho-CoA" compartment="c" boundaryCondition="false">
        <notes>
          <body xmlns="http://www.w3.org/1999/xhtml">
            <p>FORMULA: C21H35N7O13P2S</p>
          </body>
        </notes>
      </species>
      <species metaid="_2__45__PHOSPHO__45__4__45__CYTIDINE__45__5__45__DIPHOSPHO__45__2__45__C__45__MET_c" id="_2__45__PHOSPHO__45__4__45__CYTIDINE__45__5__45__DIPHOSPHO__45__2__45__C__45__MET_c" name="2-Phospho-4-(cytidine 5&apos;-diphospho)-2-C-methyl-D-erythritol" compartment="c" boundaryCondition="false">
        <notes>
          <body xmlns="http://www.w3.org/1999/xhtml">
            <p>FORMULA: C14H26N3O17P3</p>
          </body>
        </notes>
      </species>
      <species metaid="P3I_c" id="P3I_c" name="Triphosphate" compartment="c" boundaryCondition="false">
        <notes>
          <body xmlns="http://www.w3.org/1999/xhtml">
            <p>FORMULA: P3H5O10</p>
          </body>
        </notes>
      </species>
      <species metaid="_3R__45__3__45__HYDROXYOCTANOYL__45__ACP_c" id="_3R__45__3__45__HYDROXYOCTANOYL__45__ACP_c" name="(3R)-3-Hydroxyoctanoyl-[acyl-carrier protein]" compartment="c" boundaryCondition="false">
        <notes>
          <body xmlns="http://www.w3.org/1999/xhtml">
            <p>FORMULA: C8H15O2SR</p>
          </body>
        </notes>
      </species>
      <species metaid="MONO__45__VINYL__45__PROTOCHLOROPHYLLIDE__45__A_c" id="MONO__45__VINYL__45__PROTOCHLOROPHYLLIDE__45__A_c" name="Protochlorophyllide" compartment="c" boundaryCondition="false">
        <notes>
          <body xmlns="http://www.w3.org/1999/xhtml">
            <p>FORMULA: C35H32MgN4O5</p>
          </body>
        </notes>
      </species>
      <species metaid="_3__45__oxo__45__decanoyl__45__ACPs_c" id="_3__45__oxo__45__decanoyl__45__ACPs_c" name="3-Oxodecanoyl-[acp]" compartment="c" boundaryCondition="false">
        <notes>
          <body xmlns="http://www.w3.org/1999/xhtml">
            <p>FORMULA: C10H17O2SR</p>
          </body>
        </notes>
      </species>
      <species metaid="DADP_c" id="DADP_c" name="dADP" compartment="c" boundaryCondition="false">
        <notes>
          <body xmlns="http://www.w3.org/1999/xhtml">
            <p>FORMULA: C10H15N5O9P2</p>
          </body>
        </notes>
      </species>
      <species metaid="DATP_c" id="DATP_c" name="dATP" compartment="c" boundaryCondition="false">
        <notes>
          <body xmlns="http://www.w3.org/1999/xhtml">
            <p>FORMULA: C10H16N5O12P3</p>
          </body>
        </notes>
      </species>
      <species metaid="L__45__ASPARTATE_c" id="L__45__ASPARTATE_c" name="L-Aspartate" compartment="c" boundaryCondition="false">
        <notes>
          <body xmlns="http://www.w3.org/1999/xhtml">
            <p>FORMULA: C4H7NO4</p>
          </body>
        </notes>
      </species>
      <species metaid="AMMONIUM_c" id="AMMONIUM_c" name="NH4+" compartment="c" boundaryCondition="false">
        <notes>
          <body xmlns="http://www.w3.org/1999/xhtml">
            <p>FORMULA: NH4</p>
          </body>
        </notes>
      </species>
      <species metaid="CADAVERINE_c" id="CADAVERINE_c" name="Cadaverine" compartment="c" boundaryCondition="false">
        <notes>
          <body xmlns="http://www.w3.org/1999/xhtml">
            <p>FORMULA: C5H14N2</p>
          </body>
        </notes>
      </species>
      <species metaid="CPD__45__7066_c" id="CPD__45__7066_c" name="D-erythro-3-Methylmalate" compartment="c" boundaryCondition="false">
        <notes>
          <body xmlns="http://www.w3.org/1999/xhtml">
            <p>FORMULA: C5H8O5</p>
          </body>
        </notes>
      </species>
      <species metaid="_2__45__KETO__45__3__45__METHYL__45__VALERATE_c" id="_2__45__KETO__45__3__45__METHYL__45__VALERATE_c" name="(S)-3-Methyl-2-oxopentanoic acid" compartment="c" boundaryCondition="false">
        <notes>
          <body xmlns="http://www.w3.org/1999/xhtml">
            <p>FORMULA: C6H10O3</p>
          </body>
        </notes>
      </species>
      <species metaid="SER_c" id="SER_c" name="L-Serine" compartment="c" boundaryCondition="false">
        <notes>
          <body xmlns="http://www.w3.org/1999/xhtml">
            <p>FORMULA: C3H7NO3</p>
          </body>
        </notes>
      </species>
      <species metaid="UDP__45__SULFOQUINOVOSE_c" id="UDP__45__SULFOQUINOVOSE_c" name="UDP-6-sulfoquinovose" compartment="c" boundaryCondition="false">
        <notes>
          <body xmlns="http://www.w3.org/1999/xhtml">
            <p>FORMULA: C15H24N2O19P2S</p>
          </body>
        </notes>
      </species>
      <species metaid="DTDP__45__D__45__GALACTOSE_c" id="DTDP__45__D__45__GALACTOSE_c" name="dTDP-galactose" compartment="c" boundaryCondition="false">
        <notes>
          <body xmlns="http://www.w3.org/1999/xhtml">
            <p>FORMULA: C16H26N2O16P2</p>
          </body>
        </notes>
      </species>
      <species metaid="ETOH_c" id="ETOH_c" name="Ethanol" compartment="c" boundaryCondition="false">
        <notes>
          <body xmlns="http://www.w3.org/1999/xhtml">
            <p>FORMULA: C2H6O</p>
          </body>
        </notes>
      </species>
      <species metaid="CPD__45__13357_c" id="CPD__45__13357_c" name="2,3-Dihydroxy-3-methylbutanoate" compartment="c" boundaryCondition="false">
        <notes>
          <body xmlns="http://www.w3.org/1999/xhtml">
            <p>FORMULA: C5H10O4</p>
          </body>
        </notes>
      </species>
      <species metaid="ORieske_B6_y" id="ORieske_B6_y" name="Oxidized rieske_B6" compartment="y" boundaryCondition="false">
        <notes>
          <body xmlns="http://www.w3.org/1999/xhtml">
            <p>FORMULA: R</p>
          </body>
        </notes>
      </species>
      <species metaid="AMMONIUM_e" id="AMMONIUM_e" name="NH4+" compartment="e" boundaryCondition="true">
        <notes>
          <body xmlns="http://www.w3.org/1999/xhtml">
            <p>FORMULA: NH4</p>
          </body>
        </notes>
      </species>
      <species metaid="_5__45__METHYL__45__THF_c" id="_5__45__METHYL__45__THF_c" name="5-Methyltetrahydrofolate" compartment="c" boundaryCondition="false">
        <notes>
          <body xmlns="http://www.w3.org/1999/xhtml">
            <p>FORMULA: C20H25N7O6</p>
          </body>
        </notes>
      </species>
      <species metaid="AMMONIA_c" id="AMMONIA_c" name="NH3" compartment="c" boundaryCondition="false">
        <notes>
          <body xmlns="http://www.w3.org/1999/xhtml">
            <p>FORMULA: NH3</p>
          </body>
        </notes>
      </species>
      <species metaid="AMP_c" id="AMP_c" name="AMP" compartment="c" boundaryCondition="false">
        <notes>
          <body xmlns="http://www.w3.org/1999/xhtml">
            <p>FORMULA: C10H14N5O7P</p>
          </body>
        </notes>
      </species>
      <species metaid="RIBOFLAVIN_c" id="RIBOFLAVIN_c" name="Riboflavin" compartment="c" boundaryCondition="false">
        <notes>
          <body xmlns="http://www.w3.org/1999/xhtml">
            <p>FORMULA: C17H20N4O6</p>
          </body>
        </notes>
      </species>
      <species metaid="RIBULOSE__45__5P_c" id="RIBULOSE__45__5P_c" name="D-Ribulose 5-phosphate" compartment="c" boundaryCondition="false">
        <notes>
          <body xmlns="http://www.w3.org/1999/xhtml">
            <p>FORMULA: C5H11O8P</p>
          </body>
        </notes>
      </species>
      <species metaid="THIAMINE__45__P_c" id="THIAMINE__45__P_c" name="Thiamin monophosphate" compartment="c" boundaryCondition="false">
        <notes>
          <body xmlns="http://www.w3.org/1999/xhtml">
            <p>FORMULA: C12H18N4O4PS</p>
          </body>
        </notes>
      </species>
      <species metaid="SUCC__45__S__45__ALD_c" id="SUCC__45__S__45__ALD_c" name="Succinate semialdehyde" compartment="c" boundaryCondition="false">
        <notes>
          <body xmlns="http://www.w3.org/1999/xhtml">
            <p>FORMULA: C4H6O3</p>
          </body>
        </notes>
      </species>
      <species metaid="CPD__45__11675_B6_y" id="CPD__45__11675_B6_y" name="Heme B located in the Cytochrome-b6/f complex, triply protonated" compartment="y" boundaryCondition="false">
        <notes>
          <body xmlns="http://www.w3.org/1999/xhtml">
            <p>FORMULA: R</p>
          </body>
        </notes>
      </species>
      <species metaid="CPD0__45__181_c" id="CPD0__45__181_c" name="5-Carboxyamino-1-(5-phospho-D-ribosyl)imidazole" compartment="c" boundaryCondition="false">
        <notes>
          <body xmlns="http://www.w3.org/1999/xhtml">
            <p>FORMULA: C9H14N3O9P</p>
          </body>
        </notes>
      </species>
      <species metaid="PROTOHEME_c" id="PROTOHEME_c" name="Heme" compartment="c" boundaryCondition="false">
        <notes>
          <body xmlns="http://www.w3.org/1999/xhtml">
            <p>FORMULA: C34H32FeN4O4</p>
          </body>
        </notes>
      </species>
      <species metaid="Dodecanoyl__45__ACPs_c" id="Dodecanoyl__45__ACPs_c" name="Dodecanoyl-[acyl-carrier protein]" compartment="c" boundaryCondition="false">
        <notes>
          <body xmlns="http://www.w3.org/1999/xhtml">
            <p>FORMULA: C12H23OSR</p>
          </body>
        </notes>
      </species>
      <species metaid="GLT__45__tRNAs_c" id="GLT__45__tRNAs_c" name="tRNA(Glu)" compartment="c" boundaryCondition="false">
        <notes>
          <body xmlns="http://www.w3.org/1999/xhtml">
            <p>FORMULA: C15H21N5O10PR</p>
          </body>
        </notes>
      </species>
      <species metaid="DIACYLGLYCEROL_SQDG_c" id="DIACYLGLYCEROL_SQDG_c" name="1,2-Diacyl-sn-glycerol_SQDG" compartment="c" boundaryCondition="false">
        <notes>
          <body xmlns="http://www.w3.org/1999/xhtml">
            <p>FORMULA: C5H6O5R2</p>
          </body>
        </notes>
      </species>
      <species metaid="Tetradec__45__2__45__enoyl__45__ACPs_c" id="Tetradec__45__2__45__enoyl__45__ACPs_c" name="trans-Tetradec-2-enoyl-[acp]" compartment="c" boundaryCondition="false">
        <notes>
          <body xmlns="http://www.w3.org/1999/xhtml">
            <p>FORMULA: C14H25OSR</p>
          </body>
        </notes>
      </species>
      <species metaid="CPD__45__824_c" id="CPD__45__824_c" name="5-Guanidino-2-oxopentanoate" compartment="c" boundaryCondition="false">
        <notes>
          <body xmlns="http://www.w3.org/1999/xhtml">
            <p>FORMULA: C6H11N3O3</p>
          </body>
        </notes>
      </species>
      <species metaid="NONAPRENYL__45__4__45__HYDROXYBENZOATE_c" id="NONAPRENYL__45__4__45__HYDROXYBENZOATE_c" name="3-Nonaprenyl-4-hydroxybenzoate" compartment="c" boundaryCondition="false">
        <notes>
          <body xmlns="http://www.w3.org/1999/xhtml">
            <p>FORMULA: C52H78O3</p>
          </body>
        </notes>
      </species>
      <species metaid="ATP_c" id="ATP_c" name="ATP" compartment="c" boundaryCondition="false">
        <notes>
          <body xmlns="http://www.w3.org/1999/xhtml">
            <p>FORMULA: C10H16N5O13P3</p>
          </body>
        </notes>
      </species>
      <species metaid="Oxidized__45__Plastocyanins_p" id="Oxidized__45__Plastocyanins_p" name="Oxidized plastocyanin" compartment="p" boundaryCondition="false">
        <notes>
          <body xmlns="http://www.w3.org/1999/xhtml">
            <p>FORMULA: R</p>
          </body>
        </notes>
      </species>
      <species metaid="NADH_c" id="NADH_c" name="NADH" compartment="c" boundaryCondition="false">
        <notes>
          <body xmlns="http://www.w3.org/1999/xhtml">
            <p>FORMULA: C21H29N7O14P2</p>
          </body>
        </notes>
      </species>
      <species metaid="FE__43__3_c" id="FE__43__3_c" name="Fe3+" compartment="c" boundaryCondition="false">
        <notes>
          <body xmlns="http://www.w3.org/1999/xhtml">
            <p>FORMULA: Fe</p>
          </body>
        </notes>
      </species>
      <species metaid="_4__45__P__45__PANTOTHENATE_c" id="_4__45__P__45__PANTOTHENATE_c" name="D-4&apos;-Phosphopantothenate" compartment="c" boundaryCondition="false">
        <notes>
          <body xmlns="http://www.w3.org/1999/xhtml">
            <p>FORMULA: C9H18NO8P</p>
          </body>
        </notes>
      </species>
      <species metaid="R__45__3__45__hydroxymyristoyl__45__ACPs_c" id="R__45__3__45__hydroxymyristoyl__45__ACPs_c" name="(3R)-3-Hydroxytetradecanoyl-[acyl-carrier protein]" compartment="c" boundaryCondition="false">
        <notes>
          <body xmlns="http://www.w3.org/1999/xhtml">
            <p>FORMULA: C14H27O2SR</p>
          </body>
        </notes>
      </species>
      <species metaid="INDOLE_c" id="INDOLE_c" name="Indole" compartment="c" boundaryCondition="false">
        <notes>
          <body xmlns="http://www.w3.org/1999/xhtml">
            <p>FORMULA: C8H7N</p>
          </body>
        </notes>
      </species>
      <species metaid="CPD1F__45__98_c" id="CPD1F__45__98_c" name="zeta-Carotene" compartment="c" boundaryCondition="false">
        <notes>
          <body xmlns="http://www.w3.org/1999/xhtml">
            <p>FORMULA: C40H60</p>
          </body>
        </notes>
      </species>
      <species metaid="CARBAMOYL__45__P_c" id="CARBAMOYL__45__P_c" name="Carbamoyl phosphate" compartment="c" boundaryCondition="false">
        <notes>
          <body xmlns="http://www.w3.org/1999/xhtml">
            <p>FORMULA: CH4NO5P</p>
          </body>
        </notes>
      </species>
      <species metaid="XYLULOSE__45__5__45__PHOSPHATE_c" id="XYLULOSE__45__5__45__PHOSPHATE_c" name="D-Xylulose 5-phosphate" compartment="c" boundaryCondition="false">
        <notes>
          <body xmlns="http://www.w3.org/1999/xhtml">
            <p>FORMULA: C5H11O8P</p>
          </body>
        </notes>
      </species>
      <species metaid="NIACINE_c" id="NIACINE_c" name="Nicotinate" compartment="c" boundaryCondition="false">
        <notes>
          <body xmlns="http://www.w3.org/1999/xhtml">
            <p>FORMULA: C6H5NO2</p>
          </body>
        </notes>
      </species>
      <species metaid="LL__45__DIAMINOPIMELATE_c" id="LL__45__DIAMINOPIMELATE_c" name="LL-2,6-Diaminoheptanedioate" compartment="c" boundaryCondition="false">
        <notes>
          <body xmlns="http://www.w3.org/1999/xhtml">
            <p>FORMULA: C7H14N2O4</p>
          </body>
        </notes>
      </species>
      <species metaid="GLYCEROL__45__3P_c" id="GLYCEROL__45__3P_c" name="sn-Glycerol 3-phosphate" compartment="c" boundaryCondition="false">
        <notes>
          <body xmlns="http://www.w3.org/1999/xhtml">
            <p>FORMULA: C3H9O6P</p>
          </body>
        </notes>
      </species>
      <species metaid="CO__45__A_c" id="CO__45__A_c" name="CoA" compartment="c" boundaryCondition="false">
        <notes>
          <body xmlns="http://www.w3.org/1999/xhtml">
            <p>FORMULA: C21H36N7O16P3S</p>
          </body>
        </notes>
      </species>
      <species metaid="GLT_c" id="GLT_c" name="L-Glutamate" compartment="c" boundaryCondition="false">
        <notes>
          <body xmlns="http://www.w3.org/1999/xhtml">
            <p>FORMULA: C5H9NO4</p>
          </body>
        </notes>
      </species>
      <species metaid="DNA__45__Cytosines_b" id="DNA__45__Cytosines_b" name="DNA cytosine" compartment="c" boundaryCondition="true">
        <notes>
          <body xmlns="http://www.w3.org/1999/xhtml">
            <p>FORMULA: C9H14N3O7PR</p>
          </body>
        </notes>
      </species>
      <species metaid="DEAMIDO__45__NAD_c" id="DEAMIDO__45__NAD_c" name="Deamino-NAD+" compartment="c" boundaryCondition="false">
        <notes>
          <body xmlns="http://www.w3.org/1999/xhtml">
            <p>FORMULA: C21H27N6O15P2</p>
          </body>
        </notes>
      </species>
      <species metaid="UREA_e" id="UREA_e" name="Urea" compartment="e" boundaryCondition="true">
        <notes>
          <body xmlns="http://www.w3.org/1999/xhtml">
            <p>FORMULA: CH4N2O</p>
          </body>
        </notes>
      </species>
      <species metaid="Beta__45__hydroxydecanoyl__45__ACPs_c" id="Beta__45__hydroxydecanoyl__45__ACPs_c" name="(3R)-3-Hydroxydecanoyl-[acyl-carrier protein]" compartment="c" boundaryCondition="false">
        <notes>
          <body xmlns="http://www.w3.org/1999/xhtml">
            <p>FORMULA: C10H19O2SR</p>
          </body>
        </notes>
      </species>
      <species metaid="Dodec__45__2__45__enoyl__45__ACPs_c" id="Dodec__45__2__45__enoyl__45__ACPs_c" name="trans-Dodec-2-enoyl-[acp]" compartment="c" boundaryCondition="false">
        <notes>
          <body xmlns="http://www.w3.org/1999/xhtml">
            <p>FORMULA: C12H21OSR</p>
          </body>
        </notes>
      </species>
      <species metaid="PHOSPHORIBOSYL__45__AMP_c" id="PHOSPHORIBOSYL__45__AMP_c" name="Phosphoribosyl-AMP" compartment="c" boundaryCondition="false">
        <notes>
          <body xmlns="http://www.w3.org/1999/xhtml">
            <p>FORMULA: C15H23N5O14P2</p>
          </body>
        </notes>
      </species>
      <species metaid="DIHYDROPTERIN__45__CH2OH__45__PP_c" id="DIHYDROPTERIN__45__CH2OH__45__PP_c" name="2-Amino-7,8-dihydro-4-hydroxy-6-(diphosphooxymethyl)pteridine" compartment="c" boundaryCondition="false">
        <notes>
          <body xmlns="http://www.w3.org/1999/xhtml">
            <p>FORMULA: C7H11N5O8P2</p>
          </body>
        </notes>
      </species>
      <species metaid="_2__45__METHYL__45__6__45__SOLANYL__45__14__45__BENZOQUINONE_c" id="_2__45__METHYL__45__6__45__SOLANYL__45__14__45__BENZOQUINONE_c" name="2-Methyl-6-solanyl-1,4-benzoquinol" compartment="c" boundaryCondition="false">
        <notes>
          <body xmlns="http://www.w3.org/1999/xhtml">
            <p>FORMULA: C52H80O2</p>
          </body>
        </notes>
      </species>
      <species metaid="DTDP__45__DEOH__45__DEOXY__45__GLUCOSE_c" id="DTDP__45__DEOH__45__DEOXY__45__GLUCOSE_c" name="4,6-Dideoxy-4-oxo-dTDP-D-glucose" compartment="c" boundaryCondition="false">
        <notes>
          <body xmlns="http://www.w3.org/1999/xhtml">
            <p>FORMULA: C16H24N2O15P2</p>
          </body>
        </notes>
      </species>
      <species metaid="_4__45__HYDROXY__45__L__45__PROLINE_c" id="_4__45__HYDROXY__45__L__45__PROLINE_c" name="trans-4-Hydroxy-L-proline" compartment="c" boundaryCondition="false">
        <notes>
          <body xmlns="http://www.w3.org/1999/xhtml">
            <p>FORMULA: C5H9NO3</p>
          </body>
        </notes>
      </species>
      <species metaid="CPD__45__7850_c" id="CPD__45__7850_c" name="Echinenone" compartment="c" boundaryCondition="false">
        <notes>
          <body xmlns="http://www.w3.org/1999/xhtml">
            <p>FORMULA: C40H54O</p>
          </body>
        </notes>
      </species>
      <species metaid="CPD__45__15716_c" id="CPD__45__15716_c" name="Sucrose 6-phosphate" compartment="c" boundaryCondition="false">
        <notes>
          <body xmlns="http://www.w3.org/1999/xhtml">
            <p>FORMULA: C12H23O14P</p>
          </body>
        </notes>
      </species>
      <species metaid="PYRIDOXINE__45__5P_c" id="PYRIDOXINE__45__5P_c" name="Pyridoxine phosphate" compartment="c" boundaryCondition="false">
        <notes>
          <body xmlns="http://www.w3.org/1999/xhtml">
            <p>FORMULA: C8H12NO6P</p>
          </body>
        </notes>
      </species>
      <species metaid="OXYGEN__45__MOLECULE_p" id="OXYGEN__45__MOLECULE_p" name="Oxygen" compartment="p" boundaryCondition="false">
        <notes>
          <body xmlns="http://www.w3.org/1999/xhtml">
            <p>FORMULA: O2</p>
          </body>
        </notes>
      </species>
      <species metaid="_3__45__CARBOXY__45__3__45__HYDROXY__45__ISOCAPROATE_c" id="_3__45__CARBOXY__45__3__45__HYDROXY__45__ISOCAPROATE_c" name="(2S)-2-Isopropylmalate" compartment="c" boundaryCondition="false">
        <notes>
          <body xmlns="http://www.w3.org/1999/xhtml">
            <p>FORMULA: C7H12O5</p>
          </body>
        </notes>
      </species>
      <species metaid="CPD__45__686_c" id="CPD__45__686_c" name="Precorrin 8X" compartment="c" boundaryCondition="false">
        <notes>
          <body xmlns="http://www.w3.org/1999/xhtml">
            <p>FORMULA: C45H60N4O14</p>
          </body>
        </notes>
      </species>
      <species metaid="Cyanophycin_c" id="Cyanophycin_c" name="Cyanophycin" compartment="c" boundaryCondition="false">
        <notes>
          <body xmlns="http://www.w3.org/1999/xhtml">
            <p>FORMULA: C10H17N5O4R</p>
          </body>
        </notes>
      </species>
      <species metaid="HCO3_e" id="HCO3_e" name="HCO3-" compartment="e" boundaryCondition="true">
        <notes>
          <body xmlns="http://www.w3.org/1999/xhtml">
            <p>FORMULA: HCO3</p>
          </body>
        </notes>
      </species>
      <species metaid="R__45__4__45__PHOSPHOPANTOTHENOYL__45__L__45__CYSTEINE_c" id="R__45__4__45__PHOSPHOPANTOTHENOYL__45__L__45__CYSTEINE_c" name="(R)-4&apos;-Phosphopantothenoyl-L-cysteine" compartment="c" boundaryCondition="false">
        <notes>
          <body xmlns="http://www.w3.org/1999/xhtml">
            <p>FORMULA: C12H23N2O9PS</p>
          </body>
        </notes>
      </species>
      <species metaid="PREPHENATE_c" id="PREPHENATE_c" name="Prephenate" compartment="c" boundaryCondition="false">
        <notes>
          <body xmlns="http://www.w3.org/1999/xhtml">
            <p>FORMULA: C10H10O6</p>
          </body>
        </notes>
      </species>
      <species metaid="PHOSPHORIBOSYL__45__FORMIMINO__45__AICAR__45__P_c" id="PHOSPHORIBOSYL__45__FORMIMINO__45__AICAR__45__P_c" name="5-(5-Phospho-D-ribosylaminoformimino)-1-(5-phosphoribosyl)-imidazole-4-carboxamide" compartment="c" boundaryCondition="false">
        <notes>
          <body xmlns="http://www.w3.org/1999/xhtml">
            <p>FORMULA: C15H25N5O15P2</p>
          </body>
        </notes>
      </species>
      <species metaid="L__45__DELTA1__45__PYRROLINE_5__45__CARBOXYLATE_c" id="L__45__DELTA1__45__PYRROLINE_5__45__CARBOXYLATE_c" name="(S)-1-Pyrroline-5-carboxylate" compartment="c" boundaryCondition="false">
        <notes>
          <body xmlns="http://www.w3.org/1999/xhtml">
            <p>FORMULA: C5H7NO2</p>
          </body>
        </notes>
      </species>
      <species metaid="DIMETHYL__45__D__45__RIBITYL__45__LUMAZINE_c" id="DIMETHYL__45__D__45__RIBITYL__45__LUMAZINE_c" name="6,7-Dimethyl-8-(1-D-ribityl)lumazine" compartment="c" boundaryCondition="false">
        <notes>
          <body xmlns="http://www.w3.org/1999/xhtml">
            <p>FORMULA: C13H18N4O6</p>
          </body>
        </notes>
      </species>
      <species metaid="FRU_c" id="FRU_c" name="D-Fructose" compartment="c" boundaryCondition="false">
        <notes>
          <body xmlns="http://www.w3.org/1999/xhtml">
            <p>FORMULA: C6H12O6</p>
          </body>
        </notes>
      </species>
      <species metaid="G3P_x" id="G3P_x" name="3-Phospho-D-glycerate" compartment="x" boundaryCondition="false">
        <notes>
          <body xmlns="http://www.w3.org/1999/xhtml">
            <p>FORMULA: C3H7O7P</p>
          </body>
        </notes>
      </species>
      <species metaid="D__45__GLT_c" id="D__45__GLT_c" name="D-Glutamate" compartment="c" boundaryCondition="false">
        <notes>
          <body xmlns="http://www.w3.org/1999/xhtml">
            <p>FORMULA: C5H9NO4</p>
          </body>
        </notes>
      </species>
      <species metaid="PHOSPHORIBOSYL__45__FORMAMIDO__45__CARBOXAMIDE_c" id="PHOSPHORIBOSYL__45__FORMAMIDO__45__CARBOXAMIDE_c" name="1-(5&apos;-Phosphoribosyl)-5-formamido-4-imidazolecarboxamide" compartment="c" boundaryCondition="false">
        <notes>
          <body xmlns="http://www.w3.org/1999/xhtml">
            <p>FORMULA: C10H15N4O9P</p>
          </body>
        </notes>
      </species>
      <species metaid="Hexanoyl__45__ACPs_c" id="Hexanoyl__45__ACPs_c" name="Hexanoyl-[acp]" compartment="c" boundaryCondition="false">
        <notes>
          <body xmlns="http://www.w3.org/1999/xhtml">
            <p>FORMULA: C6H11OSR</p>
          </body>
        </notes>
      </species>
      <species metaid="PLASTOQUINONE__45__9_c" id="PLASTOQUINONE__45__9_c" name="Plastoquinone-9" compartment="c" boundaryCondition="false">
        <notes>
          <body xmlns="http://www.w3.org/1999/xhtml">
            <p>FORMULA: C53H80O2</p>
          </body>
        </notes>
      </species>
      <species metaid="COPROPORPHYRINOGEN_III_c" id="COPROPORPHYRINOGEN_III_c" name="Coproporphyrinogen III" compartment="c" boundaryCondition="false">
        <notes>
          <body xmlns="http://www.w3.org/1999/xhtml">
            <p>FORMULA: C36H44N4O8</p>
          </body>
        </notes>
      </species>
      <species metaid="G3P_c" id="G3P_c" name="3-Phospho-D-glycerate" compartment="c" boundaryCondition="false">
        <notes>
          <body xmlns="http://www.w3.org/1999/xhtml">
            <p>FORMULA: C3H7O7P</p>
          </body>
        </notes>
      </species>
      <species metaid="PHOSPHORIBOSYL__45__CARBOXY__45__AMINOIMIDAZOLE_c" id="PHOSPHORIBOSYL__45__CARBOXY__45__AMINOIMIDAZOLE_c" name="1-(5-Phospho-D-ribosyl)-5-amino-4-imidazolecarboxylate" compartment="c" boundaryCondition="false">
        <notes>
          <body xmlns="http://www.w3.org/1999/xhtml">
            <p>FORMULA: C9H14N3O9P</p>
          </body>
        </notes>
      </species>
      <species metaid="SOLANESYL__45__PYROPHOSPHATE_c" id="SOLANESYL__45__PYROPHOSPHATE_c" name="all-trans-Nonaprenyl diphosphate" compartment="c" boundaryCondition="false">
        <notes>
          <body xmlns="http://www.w3.org/1999/xhtml">
            <p>FORMULA: C45H76O7P2</p>
          </body>
        </notes>
      </species>
      <species metaid="DTDP__45__D__45__GLUCOSE_c" id="DTDP__45__D__45__GLUCOSE_c" name="dTDP-glucose" compartment="c" boundaryCondition="false">
        <notes>
          <body xmlns="http://www.w3.org/1999/xhtml">
            <p>FORMULA: C16H26N2O16P2</p>
          </body>
        </notes>
      </species>
      <species metaid="TMP_c" id="TMP_c" name="dTMP" compartment="c" boundaryCondition="false">
        <notes>
          <body xmlns="http://www.w3.org/1999/xhtml">
            <p>FORMULA: C10H15N2O8P</p>
          </body>
        </notes>
      </species>
      <species metaid="PLASTOQUINONE__45__9_B6_S_y" id="PLASTOQUINONE__45__9_B6_S_y" name="PQ_B6_S" compartment="y" boundaryCondition="false">
        <notes>
          <body xmlns="http://www.w3.org/1999/xhtml">
            <p>FORMULA: C53H80O2</p>
          </body>
        </notes>
      </species>
      <species metaid="L__45__GAMMA__45__GLUTAMYLCYSTEINE_c" id="L__45__GAMMA__45__GLUTAMYLCYSTEINE_c" name="gamma-L-Glutamyl-L-cysteine" compartment="c" boundaryCondition="false">
        <notes>
          <body xmlns="http://www.w3.org/1999/xhtml">
            <p>FORMULA: C8H14N2O5S</p>
          </body>
        </notes>
      </species>
      <species metaid="FE__43__2_e" id="FE__43__2_e" name="Fe2+" compartment="e" boundaryCondition="true">
        <notes>
          <body xmlns="http://www.w3.org/1999/xhtml">
            <p>FORMULA: Fe</p>
          </body>
        </notes>
      </species>
      <species metaid="NITRATE_e" id="NITRATE_e" name="Nitrate" compartment="e" boundaryCondition="true">
        <notes>
          <body xmlns="http://www.w3.org/1999/xhtml">
            <p>FORMULA: NO3-</p>
          </body>
        </notes>
      </species>
      <species metaid="Acetoacetyl__45__ACP_c" id="Acetoacetyl__45__ACP_c" name="Acetoacetyl-[acp]" compartment="c" boundaryCondition="false">
        <notes>
          <body xmlns="http://www.w3.org/1999/xhtml">
            <p>FORMULA: C4H5O2SR</p>
          </body>
        </notes>
      </species>
      <species metaid="_13__45__HYDROXY__45__MAGNESIUM__45__PROTOPORP_c" id="_13__45__HYDROXY__45__MAGNESIUM__45__PROTOPORP_c" name="13(1)-Hydroxy-magnesium-protoporphyrin IX 13-monomethyl ester" compartment="c" boundaryCondition="false">
        <notes>
          <body xmlns="http://www.w3.org/1999/xhtml">
            <p>FORMULA: C35H34MgN4O5</p>
          </body>
        </notes>
      </species>
      <species metaid="CPD__45__6947_c" id="CPD__45__6947_c" name="2-Phytyl-1,4-naphthoquinone" compartment="c" boundaryCondition="false">
        <notes>
          <body xmlns="http://www.w3.org/1999/xhtml">
            <p>FORMULA: C30H44O2</p>
          </body>
        </notes>
      </species>
      <species metaid="Glucose__45__6__45__phosphate_c" id="Glucose__45__6__45__phosphate_c" name="D-Glucose 6-phosphate" compartment="c" boundaryCondition="false">
        <notes>
          <body xmlns="http://www.w3.org/1999/xhtml">
            <p>FORMULA: C6H13O9P</p>
          </body>
        </notes>
      </species>
      <species metaid="ALPHA__45__RIBAZOLE__45__5__45__P_c" id="ALPHA__45__RIBAZOLE__45__5__45__P_c" name="N1-(5-Phospho-alpha-D-ribosyl)-5,6-dimethylbenzimidazole" compartment="c" boundaryCondition="false">
        <notes>
          <body xmlns="http://www.w3.org/1999/xhtml">
            <p>FORMULA: C14H19N2O7P</p>
          </body>
        </notes>
      </species>
      <species metaid="DIMETHYLBENZIMIDAZOLE_c" id="DIMETHYLBENZIMIDAZOLE_c" name="Dimethylbenzimidazole" compartment="c" boundaryCondition="false">
        <notes>
          <body xmlns="http://www.w3.org/1999/xhtml">
            <p>FORMULA: C9H10N2</p>
          </body>
        </notes>
      </species>
      <species metaid="_5__45__METHYLTHIOADENOSINE_c" id="_5__45__METHYLTHIOADENOSINE_c" name="5&apos;-Methylthioadenosine" compartment="c" boundaryCondition="false">
        <notes>
          <body xmlns="http://www.w3.org/1999/xhtml">
            <p>FORMULA: C11H15N5O3S</p>
          </body>
        </notes>
      </species>
      <species metaid="Ox__45__Thioredoxin_c" id="Ox__45__Thioredoxin_c" name="Thioredoxin disulfide" compartment="c" boundaryCondition="false">
        <notes>
          <body xmlns="http://www.w3.org/1999/xhtml">
            <p>FORMULA: C10H12N4O4S2R4</p>
          </body>
        </notes>
      </species>
      <species metaid="GLYCOLLATE_c" id="GLYCOLLATE_c" name="Glycolate" compartment="c" boundaryCondition="false">
        <notes>
          <body xmlns="http://www.w3.org/1999/xhtml">
            <p>FORMULA: C2H4O3</p>
          </body>
        </notes>
      </species>
      <species metaid="AMINO__45__RIBOSYLAMINO__45__1H__45__3H__45__PYR__45__DIONE_c" id="AMINO__45__RIBOSYLAMINO__45__1H__45__3H__45__PYR__45__DIONE_c" name="5-Amino-6-(1-D-ribitylamino)uracil" compartment="c" boundaryCondition="false">
        <notes>
          <body xmlns="http://www.w3.org/1999/xhtml">
            <p>FORMULA: C9H16N4O6</p>
          </body>
        </notes>
      </species>
      <species metaid="DUDP_c" id="DUDP_c" name="dUDP" compartment="c" boundaryCondition="false">
        <notes>
          <body xmlns="http://www.w3.org/1999/xhtml">
            <p>FORMULA: C9H14N2O11P2</p>
          </body>
        </notes>
      </species>
      <species metaid="R__45__3__45__hydroxydodecanoyl__45__ACPs_c" id="R__45__3__45__hydroxydodecanoyl__45__ACPs_c" name="(R)-3-Hydroxydodecanoyl-[acp]" compartment="c" boundaryCondition="false">
        <notes>
          <body xmlns="http://www.w3.org/1999/xhtml">
            <p>FORMULA: C12H23O2SR</p>
          </body>
        </notes>
      </species>
      <species metaid="ADENOSYLCOBINAMIDE__45__P_c" id="ADENOSYLCOBINAMIDE__45__P_c" name="Adenosyl cobinamide phosphate" compartment="c" boundaryCondition="false">
        <notes>
          <body xmlns="http://www.w3.org/1999/xhtml">
            <p>FORMULA: C58H85CoN16O14P</p>
          </body>
        </notes>
      </species>
      <species metaid="MONOMER__45__4565_c" id="MONOMER__45__4565_c" name="trans-Oct-2-enoyl-[acp]" compartment="c" boundaryCondition="false">
        <notes>
          <body xmlns="http://www.w3.org/1999/xhtml">
            <p>FORMULA: C8H13OSR</p>
          </body>
        </notes>
      </species>
      <species metaid="DELTA__45__TOCOPHEROL_c" id="DELTA__45__TOCOPHEROL_c" name="delta-Tocopherol" compartment="c" boundaryCondition="false">
        <notes>
          <body xmlns="http://www.w3.org/1999/xhtml">
            <p>FORMULA: C27H46O2</p>
          </body>
        </notes>
      </species>
      <species metaid="_5__45__Methylcytosine__45__DNA_b" id="_5__45__Methylcytosine__45__DNA_b" name="DNA 5-methylcytosine" compartment="c" boundaryCondition="true">
        <notes>
          <body xmlns="http://www.w3.org/1999/xhtml">
            <p>FORMULA: C10H16N3O7PR</p>
          </body>
        </notes>
      </species>
      <species metaid="B7_c" id="B7_c" name="inorganic Ion component of biomass" compartment="c" boundaryCondition="false">
        <notes>
          <body xmlns="http://www.w3.org/1999/xhtml">
            <p>FORMULA: R</p>
          </body>
        </notes>
      </species>
      <species metaid="DIVINYL__45__PROTOCHLOROPHYLLIDE__45__A_c" id="DIVINYL__45__PROTOCHLOROPHYLLIDE__45__A_c" name="Divinylprotochlorophyllide" compartment="c" boundaryCondition="false">
        <notes>
          <body xmlns="http://www.w3.org/1999/xhtml">
            <p>FORMULA: C35H30MgN4O5</p>
          </body>
        </notes>
      </species>
      <species metaid="ACETYL__45__COA_c" id="ACETYL__45__COA_c" name="Acetyl-CoA" compartment="c" boundaryCondition="false">
        <notes>
          <body xmlns="http://www.w3.org/1999/xhtml">
            <p>FORMULA: C23H38N7O17P3S</p>
          </body>
        </notes>
      </species>
      <species metaid="PQH_B6_S_t" id="PQH_B6_S_t" name="Plastosemiquinone located at the stromal side of the Cytochrome-b6/f complex" compartment="t" boundaryCondition="false">
        <notes>
          <body xmlns="http://www.w3.org/1999/xhtml">
            <p>FORMULA: C53H81O2</p>
          </body>
        </notes>
      </species>
      <species metaid="PLASTOQUINONE__45__9_B6_S_t" id="PLASTOQUINONE__45__9_B6_S_t" name="PQ_B6_S" compartment="t" boundaryCondition="false">
        <notes>
          <body xmlns="http://www.w3.org/1999/xhtml">
            <p>FORMULA: C53H80O2</p>
          </body>
        </notes>
      </species>
      <species metaid="DIHYDRONEOPTERIN__45__P_c" id="DIHYDRONEOPTERIN__45__P_c" name="Dihydroneopterin phosphate" compartment="c" boundaryCondition="false">
        <notes>
          <body xmlns="http://www.w3.org/1999/xhtml">
            <p>FORMULA: C9H14N5O7P</p>
          </body>
        </notes>
      </species>
      <species metaid="B5_c" id="B5_c" name="Lipid component of biomass" compartment="c" boundaryCondition="false">
        <notes>
          <body xmlns="http://www.w3.org/1999/xhtml">
            <p>FORMULA: R</p>
          </body>
        </notes>
      </species>
      <species metaid="PHE_c" id="PHE_c" name="L-Phenylalanine" compartment="c" boundaryCondition="false">
        <notes>
          <body xmlns="http://www.w3.org/1999/xhtml">
            <p>FORMULA: C9H11NO2</p>
          </body>
        </notes>
      </species>
      <species metaid="_2__45__DEHYDROPANTOATE_c" id="_2__45__DEHYDROPANTOATE_c" name="2-Dehydropantoate" compartment="c" boundaryCondition="false">
        <notes>
          <body xmlns="http://www.w3.org/1999/xhtml">
            <p>FORMULA: C6H10O4</p>
          </body>
        </notes>
      </species>
      <species metaid="_2__45__3__45__DIHYDRODIPICOLINATE_c" id="_2__45__3__45__DIHYDRODIPICOLINATE_c" name="L-2,3-Dihydrodipicolinate" compartment="c" boundaryCondition="false">
        <notes>
          <body xmlns="http://www.w3.org/1999/xhtml">
            <p>FORMULA: C7H7NO4</p>
          </body>
        </notes>
      </species>
      <species metaid="FAD_c" id="FAD_c" name="FAD" compartment="c" boundaryCondition="false">
        <notes>
          <body xmlns="http://www.w3.org/1999/xhtml">
            <p>FORMULA: C27H33N9O15P2</p>
          </body>
        </notes>
      </species>
      <species metaid="QUINOLINATE_c" id="QUINOLINATE_c" name="Pyridine-2,3-dicarboxylate" compartment="c" boundaryCondition="false">
        <notes>
          <body xmlns="http://www.w3.org/1999/xhtml">
            <p>FORMULA: C7H5NO4</p>
          </body>
        </notes>
      </species>
      <species metaid="PLASTOQUINONE__45__9_t" id="PLASTOQUINONE__45__9_t" name="Plastoquinone-9" compartment="t" boundaryCondition="false">
        <notes>
          <body xmlns="http://www.w3.org/1999/xhtml">
            <p>FORMULA: C53H80O2</p>
          </body>
        </notes>
      </species>
      <species metaid="PANTETHEINE__45__P_c" id="PANTETHEINE__45__P_c" name="Pantetheine 4&apos;-phosphate" compartment="c" boundaryCondition="false">
        <notes>
          <body xmlns="http://www.w3.org/1999/xhtml">
            <p>FORMULA: C11H23N2O7PS</p>
          </body>
        </notes>
      </species>
      <species metaid="_2__45__BETA__45__D__45__GLUCOSYL__45__SN__45__GLYCEROL_c" id="_2__45__BETA__45__D__45__GLUCOSYL__45__SN__45__GLYCEROL_c" name="2-(beta-D-Glucosyl)-sn-glycerol" compartment="c" boundaryCondition="false">
        <notes>
          <body xmlns="http://www.w3.org/1999/xhtml">
            <p>FORMULA: C9H18O8</p>
          </body>
        </notes>
      </species>
      <species metaid="Poly__45__Hydroxybutyrate_c" id="Poly__45__Hydroxybutyrate_c" name="Poly-beta-hydroxybutyrate" compartment="c" boundaryCondition="false">
        <notes>
          <body xmlns="http://www.w3.org/1999/xhtml">
            <p>FORMULA: C4H6O2R</p>
          </body>
        </notes>
      </species>
      <species metaid="UDP__45__AAGM__45__DIAMINOHEPTANEDIOATE_c" id="UDP__45__AAGM__45__DIAMINOHEPTANEDIOATE_c" name="UDP-N-acetylmuramoyl-L-alanyl-D-gamma-glutamyl-meso-2,6-diaminopimelate" compartment="c" boundaryCondition="false">
        <notes>
          <body xmlns="http://www.w3.org/1999/xhtml">
            <p>FORMULA: C35H55N7O26P2</p>
          </body>
        </notes>
      </species>
      <species metaid="LYS_c" id="LYS_c" name="L-Lysine" compartment="c" boundaryCondition="false">
        <notes>
          <body xmlns="http://www.w3.org/1999/xhtml">
            <p>FORMULA: C6H14N2O2</p>
          </body>
        </notes>
      </species>
      <species metaid="D__45__Glucosyl__45__12__45__diacyl__45__glycerols_DGDG_c" id="D__45__Glucosyl__45__12__45__diacyl__45__glycerols_DGDG_c" name="3-D-Glucosyl-1,2-diacylglycerol_DGDG" compartment="c" boundaryCondition="false">
        <notes>
          <body xmlns="http://www.w3.org/1999/xhtml">
            <p>FORMULA: C11H16O10R2</p>
          </body>
        </notes>
      </species>
      <species metaid="CDPDIACYLGLYCEROL_c" id="CDPDIACYLGLYCEROL_c" name="CDP-diacylglycerol_PG" compartment="c" boundaryCondition="false">
        <notes>
          <body xmlns="http://www.w3.org/1999/xhtml">
            <p>FORMULA: C14H19N3O15P2R2</p>
          </body>
        </notes>
      </species>
      <species metaid="CPD__45__3_e" id="CPD__45__3_e" name="Molybdate" compartment="e" boundaryCondition="true">
        <notes>
          <body xmlns="http://www.w3.org/1999/xhtml">
            <p>FORMULA: MoH2O4</p>
          </body>
        </notes>
      </species>
      <species metaid="NA__43___e" id="NA__43___e" name="Sodium" compartment="e" boundaryCondition="true">
        <notes>
          <body xmlns="http://www.w3.org/1999/xhtml">
            <p>FORMULA: Na</p>
          </body>
        </notes>
      </species>
      <species metaid="MG__45__PROTOPORPHYRIN__45__MONOMETHYL__45__ESTER_c" id="MG__45__PROTOPORPHYRIN__45__MONOMETHYL__45__ESTER_c" name="Magnesium protoporphyrin monomethyl ester" compartment="c" boundaryCondition="false">
        <notes>
          <body xmlns="http://www.w3.org/1999/xhtml">
            <p>FORMULA: C35H34MgN4O4</p>
          </body>
        </notes>
      </species>
      <species metaid="CPD__45__14553_c" id="CPD__45__14553_c" name="UDP-D-galactose" compartment="c" boundaryCondition="false">
        <notes>
          <body xmlns="http://www.w3.org/1999/xhtml">
            <p>FORMULA: C15H24N2O17P2</p>
          </body>
        </notes>
      </species>
      <species metaid="_5__45__10__45__METHENYL__45__THF__45__GLU__45__N_c" id="_5__45__10__45__METHENYL__45__THF__45__GLU__45__N_c" name="5,10-Methenyltetrahydrofolate" compartment="c" boundaryCondition="false">
        <notes>
          <body xmlns="http://www.w3.org/1999/xhtml">
            <p>FORMULA: C20H22N7O6</p>
          </body>
        </notes>
      </species>
      <species metaid="L__45__PHOSPHATIDATE_DGDG_c" id="L__45__PHOSPHATIDATE_DGDG_c" name="Phosphatidate_DGDG" compartment="c" boundaryCondition="false">
        <notes>
          <body xmlns="http://www.w3.org/1999/xhtml">
            <p>FORMULA: C5H7O8PR2</p>
          </body>
        </notes>
      </species>
      <species metaid="UROPORPHYRINOGEN__45__III_c" id="UROPORPHYRINOGEN__45__III_c" name="Uroporphyrinogen III" compartment="c" boundaryCondition="false">
        <notes>
          <body xmlns="http://www.w3.org/1999/xhtml">
            <p>FORMULA: C40H44N4O16</p>
          </body>
        </notes>
      </species>
      <species metaid="SULFATE_c" id="SULFATE_c" name="Sulfate" compartment="c" boundaryCondition="false">
        <notes>
          <body xmlns="http://www.w3.org/1999/xhtml">
            <p>FORMULA: H2SO4</p>
          </body>
        </notes>
      </species>
      <species metaid="CPD__45__2961_c" id="CPD__45__2961_c" name="6-Phospho-D-gluconate" compartment="c" boundaryCondition="false">
        <notes>
          <body xmlns="http://www.w3.org/1999/xhtml">
            <p>FORMULA: C6H13O10P</p>
          </body>
        </notes>
      </species>
      <species metaid="NITRITE_c" id="NITRITE_c" name="Nitrite" compartment="c" boundaryCondition="false">
        <notes>
          <body xmlns="http://www.w3.org/1999/xhtml">
            <p>FORMULA: NO2-</p>
          </body>
        </notes>
      </species>
      <species metaid="OH__45__PYR_c" id="OH__45__PYR_c" name="Hydroxypyruvate" compartment="c" boundaryCondition="false">
        <notes>
          <body xmlns="http://www.w3.org/1999/xhtml">
            <p>FORMULA: C3H4O4</p>
          </body>
        </notes>
      </species>
      <species metaid="BISOHMYR__45__GLUCOSAMINYL__45__1P_c" id="BISOHMYR__45__GLUCOSAMINYL__45__1P_c" name="2,3-Bis(3-hydroxytetradecanoyl)-beta-D-glucosaminyl 1-phosphate" compartment="c" boundaryCondition="false">
        <notes>
          <body xmlns="http://www.w3.org/1999/xhtml">
            <p>FORMULA: C34H66NO12P</p>
          </body>
        </notes>
      </species>
      <species metaid="CPD__45__67_c" id="CPD__45__67_c" name="2-Phosphoglycolate" compartment="c" boundaryCondition="false">
        <notes>
          <body xmlns="http://www.w3.org/1999/xhtml">
            <p>FORMULA: C2H5O6P</p>
          </body>
        </notes>
      </species>
      <species metaid="Fe3__45__siderophores_c" id="Fe3__45__siderophores_c" name="Iron chelate" compartment="c" boundaryCondition="false">
        <notes>
          <body xmlns="http://www.w3.org/1999/xhtml">
            <p>FORMULA: R</p>
          </body>
        </notes>
      </species>
      <species metaid="CPD__45__12575_c" id="CPD__45__12575_c" name="UDP-glucose" compartment="c" boundaryCondition="false">
        <notes>
          <body xmlns="http://www.w3.org/1999/xhtml">
            <p>FORMULA: C15H24N2O17P2</p>
          </body>
        </notes>
      </species>
      <species metaid="PROTON_x" id="PROTON_x" name="H+" compartment="x" boundaryCondition="false">
        <notes>
          <body xmlns="http://www.w3.org/1999/xhtml">
            <p>FORMULA: H</p>
          </body>
        </notes>
      </species>
      <species metaid="CPD__45__662_c" id="CPD__45__662_c" name="Precorrin 5" compartment="c" boundaryCondition="false">
        <notes>
          <body xmlns="http://www.w3.org/1999/xhtml">
            <p>FORMULA: C45H54N4O17</p>
          </body>
        </notes>
      </species>
      <species metaid="XANTHOSINE__45__5__45__PHOSPHATE_c" id="XANTHOSINE__45__5__45__PHOSPHATE_c" name="Xanthosine 5&apos;-phosphate" compartment="c" boundaryCondition="false">
        <notes>
          <body xmlns="http://www.w3.org/1999/xhtml">
            <p>FORMULA: C10H13N4O9P</p>
          </body>
        </notes>
      </species>
      <species metaid="METHYLENE__45__THF__45__GLU__45__N_c" id="METHYLENE__45__THF__45__GLU__45__N_c" name="5,10-Methylenetetrahydrofolate" compartment="c" boundaryCondition="false">
        <notes>
          <body xmlns="http://www.w3.org/1999/xhtml">
            <p>FORMULA: C20H23N7O6</p>
          </body>
        </notes>
      </species>
      <species metaid="DUTP_c" id="DUTP_c" name="dUTP" compartment="c" boundaryCondition="false">
        <notes>
          <body xmlns="http://www.w3.org/1999/xhtml">
            <p>FORMULA: C9H15N2O14P3</p>
          </body>
        </notes>
      </species>
      <species metaid="ZN__43__2_e" id="ZN__43__2_e" name="Zinc" compartment="e" boundaryCondition="true">
        <notes>
          <body xmlns="http://www.w3.org/1999/xhtml">
            <p>FORMULA: Zn</p>
          </body>
        </notes>
      </species>
      <species metaid="_2__45__BETA__45__D__45__GLUCOSYL__45__SN__45__GLYCEROL__45__3__45__PHOSPH_c" id="_2__45__BETA__45__D__45__GLUCOSYL__45__SN__45__GLYCEROL__45__3__45__PHOSPH_c" name="2-(beta-D-Glucosyl)-sn-glycerol 3-phosphate" compartment="c" boundaryCondition="false">
        <notes>
          <body xmlns="http://www.w3.org/1999/xhtml">
            <p>FORMULA: C9H19O11P</p>
          </body>
        </notes>
      </species>
      <species metaid="ADENYLOSUCC_c" id="ADENYLOSUCC_c" name="N6-(1,2-Dicarboxyethyl)-AMP" compartment="c" boundaryCondition="false">
        <notes>
          <body xmlns="http://www.w3.org/1999/xhtml">
            <p>FORMULA: C14H18N5O11P</p>
          </body>
        </notes>
      </species>
      <species metaid="FE__43__2_c" id="FE__43__2_c" name="Fe2+" compartment="c" boundaryCondition="false">
        <notes>
          <body xmlns="http://www.w3.org/1999/xhtml">
            <p>FORMULA: Fe</p>
          </body>
        </notes>
      </species>
      <species metaid="MG__43__2_e" id="MG__43__2_e" name="Magnesium" compartment="e" boundaryCondition="true">
        <notes>
          <body xmlns="http://www.w3.org/1999/xhtml">
            <p>FORMULA: Mg</p>
          </body>
        </notes>
      </species>
      <species metaid="THZ__45__P_c" id="THZ__45__P_c" name="4-Methyl-5-(2-phosphoethyl)-thiazole" compartment="c" boundaryCondition="false">
        <notes>
          <body xmlns="http://www.w3.org/1999/xhtml">
            <p>FORMULA: C6H10NO4PS</p>
          </body>
        </notes>
      </species>
      <species metaid="_2__45__Hexadecenoyl__45__ACPs_c" id="_2__45__Hexadecenoyl__45__ACPs_c" name="Hexadecenoyl-[acyl-carrier protein]" compartment="c" boundaryCondition="false">
        <notes>
          <body xmlns="http://www.w3.org/1999/xhtml">
            <p>FORMULA: C16H29OSR</p>
          </body>
        </notes>
      </species>
      <species metaid="DMPBQ_c" id="DMPBQ_c" name="2,3-Dimethyl-5-phytylquinol" compartment="c" boundaryCondition="false">
        <notes>
          <body xmlns="http://www.w3.org/1999/xhtml">
            <p>FORMULA: C28H48O2</p>
          </body>
        </notes>
      </species>
      <species metaid="PROTOPORPHYRIN_IX_c" id="PROTOPORPHYRIN_IX_c" name="Protoporphyrin" compartment="c" boundaryCondition="false">
        <notes>
          <body xmlns="http://www.w3.org/1999/xhtml">
            <p>FORMULA: C34H34N4O4</p>
          </body>
        </notes>
      </species>
      <species metaid="D__45__Galactosyl__45__12__45__diacyl__45__glycerols_DGDG_c" id="D__45__Galactosyl__45__12__45__diacyl__45__glycerols_DGDG_c" name="1,2-Diacyl-3-beta-D-galactosyl-sn-glycerol_DGDG" compartment="c" boundaryCondition="false">
        <notes>
          <body xmlns="http://www.w3.org/1999/xhtml">
            <p>FORMULA: C11H16O10R2</p>
          </body>
        </notes>
      </species>
      <species metaid="CPD1F__45__114_c" id="CPD1F__45__114_c" name="Lycopene" compartment="c" boundaryCondition="false">
        <notes>
          <body xmlns="http://www.w3.org/1999/xhtml">
            <p>FORMULA: C40H56</p>
          </body>
        </notes>
      </species>
      <species metaid="DCDP_c" id="DCDP_c" name="dCDP" compartment="c" boundaryCondition="false">
        <notes>
          <body xmlns="http://www.w3.org/1999/xhtml">
            <p>FORMULA: C9H15N3O10P2</p>
          </body>
        </notes>
      </species>
      <species metaid="L__45__CITRULLINE_c" id="L__45__CITRULLINE_c" name="L-Citrulline" compartment="c" boundaryCondition="false">
        <notes>
          <body xmlns="http://www.w3.org/1999/xhtml">
            <p>FORMULA: C6H13N3O3</p>
          </body>
        </notes>
      </species>
      <species metaid="_2__45__OXOBUTANOATE_c" id="_2__45__OXOBUTANOATE_c" name="2-Oxobutanoate" compartment="c" boundaryCondition="false">
        <notes>
          <body xmlns="http://www.w3.org/1999/xhtml">
            <p>FORMULA: C4H6O3</p>
          </body>
        </notes>
      </species>
      <species metaid="PQH_B6_L_y" id="PQH_B6_L_y" name="Plastosemiquinone located at the luminal side of the Cytochrome-b6/f complex" compartment="y" boundaryCondition="false">
        <notes>
          <body xmlns="http://www.w3.org/1999/xhtml">
            <p>FORMULA: C53H81O2</p>
          </body>
        </notes>
      </species>
      <species metaid="DI__45__H__45__OROTATE_c" id="DI__45__H__45__OROTATE_c" name="(S)-Dihydroorotate" compartment="c" boundaryCondition="false">
        <notes>
          <body xmlns="http://www.w3.org/1999/xhtml">
            <p>FORMULA: C5H6N2O4</p>
          </body>
        </notes>
      </species>
      <species metaid="C6_c" id="C6_c" name="Undecaprenyl-diphospho-N-acetylmuramoyl-(N-acetylglucosamine)-L-alanyl-D-glutamyl-meso-2,6-diaminopimeloyl-D-alanyl-D-alanine" compartment="c" boundaryCondition="false">
        <notes>
          <body xmlns="http://www.w3.org/1999/xhtml">
            <p>FORMULA: C95H156N8O28P2</p>
          </body>
        </notes>
      </species>
      <species metaid="_5__45__PHOSPHORIBOSYL__45__N__45__FORMYLGLYCINEAMIDINE_c" id="_5__45__PHOSPHORIBOSYL__45__N__45__FORMYLGLYCINEAMIDINE_c" name="2-(Formamido)-N1-(5&apos;-phosphoribosyl)acetamidine" compartment="c" boundaryCondition="false">
        <notes>
          <body xmlns="http://www.w3.org/1999/xhtml">
            <p>FORMULA: C8H16N3O8P</p>
          </body>
        </notes>
      </species>
      <species metaid="NA__43___c" id="NA__43___c" name="Sodium" compartment="c" boundaryCondition="false">
        <notes>
          <body xmlns="http://www.w3.org/1999/xhtml">
            <p>FORMULA: Na</p>
          </body>
        </notes>
      </species>
      <species metaid="CPD__45__4211_c" id="CPD__45__4211_c" name="Dimethylallyl diphosphate" compartment="c" boundaryCondition="false">
        <notes>
          <body xmlns="http://www.w3.org/1999/xhtml">
            <p>FORMULA: C5H12O7P2</p>
          </body>
        </notes>
      </species>
      <species metaid="SHIKIMATE__45__5P_c" id="SHIKIMATE__45__5P_c" name="Shikimate 3-phosphate" compartment="c" boundaryCondition="false">
        <notes>
          <body xmlns="http://www.w3.org/1999/xhtml">
            <p>FORMULA: C7H11O8P</p>
          </body>
        </notes>
      </species>
      <species metaid="ERYTHROSE__45__4P_c" id="ERYTHROSE__45__4P_c" name="D-Erythrose 4-phosphate" compartment="c" boundaryCondition="false">
        <notes>
          <body xmlns="http://www.w3.org/1999/xhtml">
            <p>FORMULA: C4H9O7P</p>
          </body>
        </notes>
      </species>
      <species metaid="L__45__1__45__PHOSPHATIDYL__45__GLYCEROL_c" id="L__45__1__45__PHOSPHATIDYL__45__GLYCEROL_c" name="Phosphatidylglycerol_PG" compartment="c" boundaryCondition="false">
        <notes>
          <body xmlns="http://www.w3.org/1999/xhtml">
            <p>FORMULA: C8H13O10PR2</p>
          </body>
        </notes>
      </species>
      <species metaid="QA_P680_t" id="QA_P680_t" name="Internal bound plastoquinone of the Photosystem II" compartment="t" boundaryCondition="false">
        <notes>
          <body xmlns="http://www.w3.org/1999/xhtml">
            <p>FORMULA: C53H80O2</p>
          </body>
        </notes>
      </species>
      <species metaid="D__45__SEDOHEPTULOSE__45__1__45__7__45__P2_c" id="D__45__SEDOHEPTULOSE__45__1__45__7__45__P2_c" name="Sedoheptulose 1,7-bisphosphate" compartment="c" boundaryCondition="false">
        <notes>
          <body xmlns="http://www.w3.org/1999/xhtml">
            <p>FORMULA: C7H16O13P2</p>
          </body>
        </notes>
      </species>
      <species metaid="Light_700_t" id="Light_700_t" name="Photons with 700nm wavelength" compartment="t" boundaryCondition="false">
        <notes>
          <body xmlns="http://www.w3.org/1999/xhtml">
            <p>FORMULA: R</p>
          </body>
        </notes>
      </species>
      <species metaid="S__45__ADENOSYLMETHIONINE_c" id="S__45__ADENOSYLMETHIONINE_c" name="S-Adenosyl-L-methionine" compartment="c" boundaryCondition="false">
        <notes>
          <body xmlns="http://www.w3.org/1999/xhtml">
            <p>FORMULA: C15H22N6O5S</p>
          </body>
        </notes>
      </species>
      <species metaid="CPD__45__9646_c" id="CPD__45__9646_c" name="di-trans,poly-cis-Undecaprenyl phosphate" compartment="c" boundaryCondition="false">
        <notes>
          <body xmlns="http://www.w3.org/1999/xhtml">
            <p>FORMULA: C55H91O4P</p>
          </body>
        </notes>
      </species>
      <species metaid="PROTON_l" id="PROTON_l" name="H+" compartment="l" boundaryCondition="false">
        <notes>
          <body xmlns="http://www.w3.org/1999/xhtml">
            <p>FORMULA: H</p>
          </body>
        </notes>
      </species>
      <species metaid="PLASTOQUINONE__45__9_y" id="PLASTOQUINONE__45__9_y" name="Plastoquinone-9" compartment="y" boundaryCondition="false">
        <notes>
          <body xmlns="http://www.w3.org/1999/xhtml">
            <p>FORMULA: C53H80O2</p>
          </body>
        </notes>
      </species>
      <species metaid="NADP_c" id="NADP_c" name="NADP+" compartment="c" boundaryCondition="false">
        <notes>
          <body xmlns="http://www.w3.org/1999/xhtml">
            <p>FORMULA: C21H29N7O17P3</p>
          </body>
        </notes>
      </species>
      <species metaid="L__45__ASPARTATE__45__SEMIALDEHYDE_c" id="L__45__ASPARTATE__45__SEMIALDEHYDE_c" name="L-Aspartate 4-semialdehyde" compartment="c" boundaryCondition="false">
        <notes>
          <body xmlns="http://www.w3.org/1999/xhtml">
            <p>FORMULA: C4H7NO3</p>
          </body>
        </notes>
      </species>
      <species metaid="UDP__45__N__45__ACETYLMURAMATE_c" id="UDP__45__N__45__ACETYLMURAMATE_c" name="UDP-N-acetylmuramate" compartment="c" boundaryCondition="false">
        <notes>
          <body xmlns="http://www.w3.org/1999/xhtml">
            <p>FORMULA: C20H31N3O19P2</p>
          </body>
        </notes>
      </species>
      <species metaid="MG__45__PROTOPORPHYRIN_c" id="MG__45__PROTOPORPHYRIN_c" name="Magnesium protoporphyrin" compartment="c" boundaryCondition="false">
        <notes>
          <body xmlns="http://www.w3.org/1999/xhtml">
            <p>FORMULA: C34H32MgN4O4</p>
          </body>
        </notes>
      </species>
      <species metaid="OX__45__FERREDOXIN_c" id="OX__45__FERREDOXIN_c" name="Oxidized ferredoxin" compartment="c" boundaryCondition="false">
        <notes>
          <body xmlns="http://www.w3.org/1999/xhtml">
            <p>FORMULA: R</p>
          </body>
        </notes>
      </species>
      <species metaid="MN__43__2_e" id="MN__43__2_e" name="Manganese" compartment="e" boundaryCondition="true">
        <notes>
          <body xmlns="http://www.w3.org/1999/xhtml">
            <p>FORMULA: Mn</p>
          </body>
        </notes>
      </species>
      <species metaid="MN__43__2_c" id="MN__43__2_c" name="Manganese" compartment="c" boundaryCondition="false">
        <notes>
          <body xmlns="http://www.w3.org/1999/xhtml">
            <p>FORMULA: Mn</p>
          </body>
        </notes>
      </species>
      <species metaid="ARG_e" id="ARG_e" name="L-Arginine" compartment="e" boundaryCondition="true">
        <notes>
          <body xmlns="http://www.w3.org/1999/xhtml">
            <p>FORMULA: C6H14N4O2</p>
          </body>
        </notes>
      </species>
      <species metaid="D__45__ERYTHRO__45__IMIDAZOLE__45__GLYCEROL__45__P_c" id="D__45__ERYTHRO__45__IMIDAZOLE__45__GLYCEROL__45__P_c" name="D-erythro-1-(Imidazol-4-yl)glycerol 3-phosphate" compartment="c" boundaryCondition="false">
        <notes>
          <body xmlns="http://www.w3.org/1999/xhtml">
            <p>FORMULA: C6H11N2O6P</p>
          </body>
        </notes>
      </species>
      <species metaid="ALPHA__45__RIBAZOLE_c" id="ALPHA__45__RIBAZOLE_c" name="alpha-Ribazole" compartment="c" boundaryCondition="false">
        <notes>
          <body xmlns="http://www.w3.org/1999/xhtml">
            <p>FORMULA: C14H18N2O4</p>
          </body>
        </notes>
      </species>
      <species metaid="K__43___c" id="K__43___c" name="Potassium" compartment="c" boundaryCondition="false">
        <notes>
          <body xmlns="http://www.w3.org/1999/xhtml">
            <p>FORMULA: K</p>
          </body>
        </notes>
      </species>
      <species metaid="CPD__45__675_c" id="CPD__45__675_c" name="Precorrin 6X" compartment="c" boundaryCondition="false">
        <notes>
          <body xmlns="http://www.w3.org/1999/xhtml">
            <p>FORMULA: C44H54N4O16</p>
          </body>
        </notes>
      </species>
      <species metaid="CPD__45__444_c" id="CPD__45__444_c" name="S-Methyl-5-thio-D-ribose 1-phosphate" compartment="c" boundaryCondition="false">
        <notes>
          <body xmlns="http://www.w3.org/1999/xhtml">
            <p>FORMULA: C6H13O7PS</p>
          </body>
        </notes>
      </species>
      <species metaid="_3__45__5__45__ADP_c" id="_3__45__5__45__ADP_c" name="Adenosine 3&apos;,5&apos;-bisphosphate" compartment="c" boundaryCondition="false">
        <notes>
          <body xmlns="http://www.w3.org/1999/xhtml">
            <p>FORMULA: C10H15N5O10P2</p>
          </body>
        </notes>
      </species>
      <species metaid="NADPH_c" id="NADPH_c" name="NADPH" compartment="c" boundaryCondition="false">
        <notes>
          <body xmlns="http://www.w3.org/1999/xhtml">
            <p>FORMULA: C21H30N7O17P3</p>
          </body>
        </notes>
      </species>
      <species metaid="PRPP_c" id="PRPP_c" name="5-Phospho-alpha-D-ribose 1-diphosphate" compartment="c" boundaryCondition="false">
        <notes>
          <body xmlns="http://www.w3.org/1999/xhtml">
            <p>FORMULA: C5H13O14P3</p>
          </body>
        </notes>
      </species>
      <species metaid="CHLOROPHYLL__45__A_c" id="CHLOROPHYLL__45__A_c" name="Chlorophyll a" compartment="c" boundaryCondition="false">
        <notes>
          <body xmlns="http://www.w3.org/1999/xhtml">
            <p>FORMULA: C55H72MgN4O5</p>
          </body>
        </notes>
      </species>
      <species metaid="Mannose__45__6__45__phosphate_c" id="Mannose__45__6__45__phosphate_c" name="D-Mannose 6-phosphate" compartment="c" boundaryCondition="false">
        <notes>
          <body xmlns="http://www.w3.org/1999/xhtml">
            <p>FORMULA: C6H13O9P</p>
          </body>
        </notes>
      </species>
      <species metaid="R__45__1__45__AMINOPROPAN__45__2__45__YL__45__PHOSPHATE_c" id="R__45__1__45__AMINOPROPAN__45__2__45__YL__45__PHOSPHATE_c" name="D-1-Aminopropan-2-ol O-phosphate" compartment="c" boundaryCondition="false">
        <notes>
          <body xmlns="http://www.w3.org/1999/xhtml">
            <p>FORMULA: C3H10NO4P</p>
          </body>
        </notes>
      </species>
      <species metaid="FORMATE_c" id="FORMATE_c" name="Formate" compartment="c" boundaryCondition="false">
        <notes>
          <body xmlns="http://www.w3.org/1999/xhtml">
            <p>FORMULA: CH2O2</p>
          </body>
        </notes>
      </species>
      <species metaid="HCO3_x" id="HCO3_x" name="HCO3-" compartment="x" boundaryCondition="false">
        <notes>
          <body xmlns="http://www.w3.org/1999/xhtml">
            <p>FORMULA: HCO3</p>
          </body>
        </notes>
      </species>
      <species metaid="SPERMIDINE_c" id="SPERMIDINE_c" name="Spermidine" compartment="c" boundaryCondition="false">
        <notes>
          <body xmlns="http://www.w3.org/1999/xhtml">
            <p>FORMULA: C7H19N3</p>
          </body>
        </notes>
      </species>
      <species metaid="_2__45__C__45__METHYL__45__D__45__ERYTHRITOL__45__4__45__PHOSPHATE_c" id="_2__45__C__45__METHYL__45__D__45__ERYTHRITOL__45__4__45__PHOSPHATE_c" name="2-C-Methyl-D-erythritol 4-phosphate" compartment="c" boundaryCondition="false">
        <notes>
          <body xmlns="http://www.w3.org/1999/xhtml">
            <p>FORMULA: C5H13O7P</p>
          </body>
        </notes>
      </species>
      <species metaid="ADENOSYL__45__HOMO__45__CYS_c" id="ADENOSYL__45__HOMO__45__CYS_c" name="S-Adenosyl-L-homocysteine" compartment="c" boundaryCondition="false">
        <notes>
          <body xmlns="http://www.w3.org/1999/xhtml">
            <p>FORMULA: C14H20N6O5S</p>
          </body>
        </notes>
      </species>
      <species metaid="FERREDOXIN__45__MONOMER_c" id="FERREDOXIN__45__MONOMER_c" name="Reduced ferredoxin" compartment="c" boundaryCondition="false">
        <notes>
          <body xmlns="http://www.w3.org/1999/xhtml">
            <p>FORMULA: R</p>
          </body>
        </notes>
      </species>
      <species metaid="ACETALD_c" id="ACETALD_c" name="Acetaldehyde" compartment="c" boundaryCondition="false">
        <notes>
          <body xmlns="http://www.w3.org/1999/xhtml">
            <p>FORMULA: C2H4O</p>
          </body>
        </notes>
      </species>
      <species metaid="PROTOHEME_B6_y" id="PROTOHEME_B6_y" name="Heme B located in the Cytochrome-b6/f complex, twice protonated" compartment="y" boundaryCondition="false">
        <notes>
          <body xmlns="http://www.w3.org/1999/xhtml">
            <p>FORMULA: R</p>
          </body>
        </notes>
      </species>
      <species metaid="AMINO__45__HYDROXYMETHYL__45__METHYLPYRIMIDINE__45__PP_c" id="AMINO__45__HYDROXYMETHYL__45__METHYLPYRIMIDINE__45__PP_c" name="2-Methyl-4-amino-5-hydroxymethylpyrimidine diphosphate" compartment="c" boundaryCondition="false">
        <notes>
          <body xmlns="http://www.w3.org/1999/xhtml">
            <p>FORMULA: C6H11N3O7P2</p>
          </body>
        </notes>
      </species>
      <species metaid="DIHYDROXY__45__ACETONE__45__PHOSPHATE_c" id="DIHYDROXY__45__ACETONE__45__PHOSPHATE_c" name="Glycerone phosphate" compartment="c" boundaryCondition="false">
        <notes>
          <body xmlns="http://www.w3.org/1999/xhtml">
            <p>FORMULA: C3H7O6P</p>
          </body>
        </notes>
      </species>
      <species metaid="CPD__45__688_c" id="CPD__45__688_c" name="Hydrogenobyrinate a,c diamide" compartment="c" boundaryCondition="false">
        <notes>
          <body xmlns="http://www.w3.org/1999/xhtml">
            <p>FORMULA: C45H62N6O12</p>
          </body>
        </notes>
      </species>
      <species metaid="PHOSPHORIBULOSYL__45__FORMIMINO__45__AICAR__45__P_c" id="PHOSPHORIBULOSYL__45__FORMIMINO__45__AICAR__45__P_c" name="N-(5&apos;-Phospho-D-1&apos;-ribulosylformimino)-5-amino-1-(5&apos;&apos;-phospho-D-ribosyl)-4-imidazolecarboxamide" compartment="c" boundaryCondition="false">
        <notes>
          <body xmlns="http://www.w3.org/1999/xhtml">
            <p>FORMULA: C15H25N5O15P2</p>
          </body>
        </notes>
      </species>
      <species metaid="D__45__GLUCOSAMINE__45__6__45__P_c" id="D__45__GLUCOSAMINE__45__6__45__P_c" name="D-Glucosamine 6-phosphate" compartment="c" boundaryCondition="false">
        <notes>
          <body xmlns="http://www.w3.org/1999/xhtml">
            <p>FORMULA: C6H14NO8P</p>
          </body>
        </notes>
      </species>
      <species metaid="_2C__45__METH__45__D__45__ERYTHRITOL__45__CYCLODIPHOSPHATE_c" id="_2C__45__METH__45__D__45__ERYTHRITOL__45__CYCLODIPHOSPHATE_c" name="2-C-Methyl-D-erythritol 2,4-cyclodiphosphate" compartment="c" boundaryCondition="false">
        <notes>
          <body xmlns="http://www.w3.org/1999/xhtml">
            <p>FORMULA: C5H12O9P2</p>
          </body>
        </notes>
      </species>
      <species metaid="CPD__45__12829_t" id="CPD__45__12829_t" name="Plastoquinol-9" compartment="t" boundaryCondition="false">
        <notes>
          <body xmlns="http://www.w3.org/1999/xhtml">
            <p>FORMULA: C53H82O2</p>
          </body>
        </notes>
      </species>
      <species metaid="IMINOASPARTATE_c" id="IMINOASPARTATE_c" name="Iminoaspartate" compartment="c" boundaryCondition="false">
        <notes>
          <body xmlns="http://www.w3.org/1999/xhtml">
            <p>FORMULA: C4H5NO4</p>
          </body>
        </notes>
      </species>
      <species metaid="TYR_c" id="TYR_c" name="L-Tyrosine" compartment="c" boundaryCondition="false">
        <notes>
          <body xmlns="http://www.w3.org/1999/xhtml">
            <p>FORMULA: C9H11NO3</p>
          </body>
        </notes>
      </species>
      <species metaid="SPERMIDINE_e" id="SPERMIDINE_e" name="Spermidine" compartment="e" boundaryCondition="true">
        <notes>
          <body xmlns="http://www.w3.org/1999/xhtml">
            <p>FORMULA: C7H19N3</p>
          </body>
        </notes>
      </species>
      <species metaid="MAL_c" id="MAL_c" name="(S)-Malate" compartment="c" boundaryCondition="false">
        <notes>
          <body xmlns="http://www.w3.org/1999/xhtml">
            <p>FORMULA: C4H6O5</p>
          </body>
        </notes>
      </species>
      <species metaid="HS_c" id="HS_c" name="Hydrogen sulfide" compartment="c" boundaryCondition="false">
        <notes>
          <body xmlns="http://www.w3.org/1999/xhtml">
            <p>FORMULA: H2S</p>
          </body>
        </notes>
      </species>
      <species metaid="OH__45__MYRISTOYL_c" id="OH__45__MYRISTOYL_c" name="UDP-2,3-bis(3-hydroxytetradecanoyl)glucosamine" compartment="c" boundaryCondition="false">
        <notes>
          <body xmlns="http://www.w3.org/1999/xhtml">
            <p>FORMULA: C43H77N3O20P2</p>
          </body>
        </notes>
      </species>
      <species metaid="OXIDIZED__45__GLUTATHIONE_c" id="OXIDIZED__45__GLUTATHIONE_c" name="Glutathione disulfide" compartment="c" boundaryCondition="false">
        <notes>
          <body xmlns="http://www.w3.org/1999/xhtml">
            <p>FORMULA: C20H32N6O12S2</p>
          </body>
        </notes>
      </species>
      <species metaid="UDP__45__AA__45__GLUTAMATE_c" id="UDP__45__AA__45__GLUTAMATE_c" name="UDP-N-acetylmuramoyl-L-alanyl-D-glutamate" compartment="c" boundaryCondition="false">
        <notes>
          <body xmlns="http://www.w3.org/1999/xhtml">
            <p>FORMULA: C28H43N5O23P2</p>
          </body>
        </notes>
      </species>
      <species metaid="GDP_c" id="GDP_c" name="GDP" compartment="c" boundaryCondition="false">
        <notes>
          <body xmlns="http://www.w3.org/1999/xhtml">
            <p>FORMULA: C10H15N5O11P2</p>
          </body>
        </notes>
      </species>
      <species metaid="Light_e" id="Light_e" name="Photon" compartment="e" boundaryCondition="true">
        <notes>
          <body xmlns="http://www.w3.org/1999/xhtml">
            <p>FORMULA: R</p>
          </body>
        </notes>
      </species>
      <species metaid="MYO__45__INOSITOL_c" id="MYO__45__INOSITOL_c" name="myo-Inositol" compartment="c" boundaryCondition="false">
        <notes>
          <body xmlns="http://www.w3.org/1999/xhtml">
            <p>FORMULA: C6H12O6</p>
          </body>
        </notes>
      </species>
      <species metaid="OXYGEN__45__MOLECULE_l" id="OXYGEN__45__MOLECULE_l" name="Oxygen" compartment="l" boundaryCondition="false">
        <notes>
          <body xmlns="http://www.w3.org/1999/xhtml">
            <p>FORMULA: O2</p>
          </body>
        </notes>
      </species>
      <species metaid="CARBOXYPHENYLAMINO__45__DEOXYRIBULOSE__45__P_c" id="CARBOXYPHENYLAMINO__45__DEOXYRIBULOSE__45__P_c" name="1-(2-Carboxyphenylamino)-1-deoxy-D-ribulose 5-phosphate" compartment="c" boundaryCondition="false">
        <notes>
          <body xmlns="http://www.w3.org/1999/xhtml">
            <p>FORMULA: C12H16NO9P</p>
          </body>
        </notes>
      </species>
      <species metaid="CARBON__45__MONOXIDE_e" id="CARBON__45__MONOXIDE_e" name="CO" compartment="e" boundaryCondition="true">
        <notes>
          <body xmlns="http://www.w3.org/1999/xhtml">
            <p>FORMULA: CO</p>
          </body>
        </notes>
      </species>
      <species metaid="MG__43__2_c" id="MG__43__2_c" name="Magnesium" compartment="c" boundaryCondition="false">
        <notes>
          <body xmlns="http://www.w3.org/1999/xhtml">
            <p>FORMULA: Mg</p>
          </body>
        </notes>
      </species>
      <species metaid="SUPER__45__OXIDE_c" id="SUPER__45__OXIDE_c" name="O2-" compartment="c" boundaryCondition="false">
        <notes>
          <body xmlns="http://www.w3.org/1999/xhtml">
            <p>FORMULA: O2</p>
          </body>
        </notes>
      </species>
      <species metaid="ACET_c" id="ACET_c" name="Acetate" compartment="c" boundaryCondition="false">
        <notes>
          <body xmlns="http://www.w3.org/1999/xhtml">
            <p>FORMULA: C2H4O2</p>
          </body>
        </notes>
      </species>
      <species metaid="CO__43__2_e" id="CO__43__2_e" name="Cobalt ion" compartment="e" boundaryCondition="true">
        <notes>
          <body xmlns="http://www.w3.org/1999/xhtml">
            <p>FORMULA: Co</p>
          </body>
        </notes>
      </species>
      <species metaid="R__45__3__45__HYDROXYPALMITOYL__45__ACP_c" id="R__45__3__45__HYDROXYPALMITOYL__45__ACP_c" name="(3R)-3-Hydroxypalmitoyl-[acyl-carrier protein]" compartment="c" boundaryCondition="false">
        <notes>
          <body xmlns="http://www.w3.org/1999/xhtml">
            <p>FORMULA: C16H31O2SR</p>
          </body>
        </notes>
      </species>
      <species metaid="CO__43__2_c" id="CO__43__2_c" name="Cobalt ion" compartment="c" boundaryCondition="false">
        <notes>
          <body xmlns="http://www.w3.org/1999/xhtml">
            <p>FORMULA: Co</p>
          </body>
        </notes>
      </species>
      <species metaid="DEOXYXYLULOSE__45__5P_c" id="DEOXYXYLULOSE__45__5P_c" name="1-Deoxy-D-xylulose 5-phosphate" compartment="c" boundaryCondition="false">
        <notes>
          <body xmlns="http://www.w3.org/1999/xhtml">
            <p>FORMULA: C5H11O7P</p>
          </body>
        </notes>
      </species>
      <species metaid="WATER_p" id="WATER_p" name="H2O" compartment="p" boundaryCondition="false">
        <notes>
          <body xmlns="http://www.w3.org/1999/xhtml">
            <p>FORMULA: H2O</p>
          </body>
        </notes>
      </species>
      <species metaid="CPD1F__45__126_c" id="CPD1F__45__126_c" name="gamma-Carotene" compartment="c" boundaryCondition="false">
        <notes>
          <body xmlns="http://www.w3.org/1999/xhtml">
            <p>FORMULA: C40H56</p>
          </body>
        </notes>
      </species>
      <species metaid="N__45__5__45__PHOSPHORIBOSYL__45__ANTHRANILATE_c" id="N__45__5__45__PHOSPHORIBOSYL__45__ANTHRANILATE_c" name="N-(5-Phospho-D-ribosyl)anthranilate" compartment="c" boundaryCondition="false">
        <notes>
          <body xmlns="http://www.w3.org/1999/xhtml">
            <p>FORMULA: C12H16NO9P</p>
          </body>
        </notes>
      </species>
      <species metaid="_4__45__PHOSPHONOOXY__45__THREONINE_c" id="_4__45__PHOSPHONOOXY__45__THREONINE_c" name="O-Phospho-4-hydroxy-L-threonine" compartment="c" boundaryCondition="false">
        <notes>
          <body xmlns="http://www.w3.org/1999/xhtml">
            <p>FORMULA: C4H10NO7P</p>
          </body>
        </notes>
      </species>
      <species metaid="P__45__HYDROXY__45__PHENYLPYRUVATE_c" id="P__45__HYDROXY__45__PHENYLPYRUVATE_c" name="3-(4-Hydroxyphenyl)pyruvate" compartment="c" boundaryCondition="false">
        <notes>
          <body xmlns="http://www.w3.org/1999/xhtml">
            <p>FORMULA: C9H8O4</p>
          </body>
        </notes>
      </species>
      <species metaid="PPI_c" id="PPI_c" name="Diphosphate" compartment="c" boundaryCondition="false">
        <notes>
          <body xmlns="http://www.w3.org/1999/xhtml">
            <p>FORMULA: P2H4O7</p>
          </body>
        </notes>
      </species>
      <species metaid="SHIKIMATE_c" id="SHIKIMATE_c" name="Shikimate" compartment="c" boundaryCondition="false">
        <notes>
          <body xmlns="http://www.w3.org/1999/xhtml">
            <p>FORMULA: C7H10O5</p>
          </body>
        </notes>
      </species>
      <species metaid="CPD__45__597_c" id="CPD__45__597_c" name="N-Carbamoylputrescine" compartment="c" boundaryCondition="false">
        <notes>
          <body xmlns="http://www.w3.org/1999/xhtml">
            <p>FORMULA: C7H14N2O3</p>
          </body>
        </notes>
      </species>
      <species metaid="CPD__45__9451_c" id="CPD__45__9451_c" name="2-Isopropylmaleate" compartment="c" boundaryCondition="false">
        <notes>
          <body xmlns="http://www.w3.org/1999/xhtml">
            <p>FORMULA: C7H10O4</p>
          </body>
        </notes>
      </species>
      <species metaid="_2__45__ACETO__45__2__45__HYDROXY__45__BUTYRATE_c" id="_2__45__ACETO__45__2__45__HYDROXY__45__BUTYRATE_c" name="(S)-2-Aceto-2-hydroxybutanoate" compartment="c" boundaryCondition="false">
        <notes>
          <body xmlns="http://www.w3.org/1999/xhtml">
            <p>FORMULA: C6H10O4</p>
          </body>
        </notes>
      </species>
      <species metaid="CDP_c" id="CDP_c" name="CDP" compartment="c" boundaryCondition="false">
        <notes>
          <body xmlns="http://www.w3.org/1999/xhtml">
            <p>FORMULA: C9H15N3O11P2</p>
          </body>
        </notes>
      </species>
      <species metaid="O__45__PHOSPHO__45__L__45__HOMOSERINE_c" id="O__45__PHOSPHO__45__L__45__HOMOSERINE_c" name="O-Phospho-L-homoserine" compartment="c" boundaryCondition="false">
        <notes>
          <body xmlns="http://www.w3.org/1999/xhtml">
            <p>FORMULA: C4H10NO6P</p>
          </body>
        </notes>
      </species>
      <species metaid="C5_c" id="C5_c" name="Undecaprenyl-diphospho-N-acetylmuramoyl-L-alanyl-D-glutamyl-meso-2,6-diaminopimeloyl-D-alanyl-D-alanine" compartment="c" boundaryCondition="false">
        <notes>
          <body xmlns="http://www.w3.org/1999/xhtml">
            <p>FORMULA: C87H143N7O23P2</p>
          </body>
        </notes>
      </species>
      <species metaid="_3__45__P__45__SERINE_c" id="_3__45__P__45__SERINE_c" name="O-Phospho-L-serine" compartment="c" boundaryCondition="false">
        <notes>
          <body xmlns="http://www.w3.org/1999/xhtml">
            <p>FORMULA: C3H8NO6P</p>
          </body>
        </notes>
      </species>
      <species metaid="CPD0__45__1456_c" id="CPD0__45__1456_c" name="UDP-N-acetylmuramoyl-L-alanine" compartment="c" boundaryCondition="false">
        <notes>
          <body xmlns="http://www.w3.org/1999/xhtml">
            <p>FORMULA: C23H36N4O20P2</p>
          </body>
        </notes>
      </species>
      <species metaid="D__45__SEDOHEPTULOSE__45__7__45__P_c" id="D__45__SEDOHEPTULOSE__45__7__45__P_c" name="Sedoheptulose 7-phosphate" compartment="c" boundaryCondition="false">
        <notes>
          <body xmlns="http://www.w3.org/1999/xhtml">
            <p>FORMULA: C7H15O10P</p>
          </body>
        </notes>
      </species>
      <species metaid="IMIDAZOLE__45__ACETOL__45__P_c" id="IMIDAZOLE__45__ACETOL__45__P_c" name="3-(Imidazol-4-yl)-2-oxopropyl phosphate" compartment="c" boundaryCondition="false">
        <notes>
          <body xmlns="http://www.w3.org/1999/xhtml">
            <p>FORMULA: C6H9N2O5P</p>
          </body>
        </notes>
      </species>
      <species metaid="CPD__45__643_c" id="CPD__45__643_c" name="Precorrin 3B" compartment="c" boundaryCondition="false">
        <notes>
          <body xmlns="http://www.w3.org/1999/xhtml">
            <p>FORMULA: C43H50N4O17</p>
          </body>
        </notes>
      </species>
      <species metaid="MANNOSE__45__1P_c" id="MANNOSE__45__1P_c" name="D-Mannose 1-phosphate" compartment="c" boundaryCondition="false">
        <notes>
          <body xmlns="http://www.w3.org/1999/xhtml">
            <p>FORMULA: C6H13O9P</p>
          </body>
        </notes>
      </species>
      <species metaid="Glycogens_c" id="Glycogens_c" name="Glycogen" compartment="c" boundaryCondition="false">
        <notes>
          <body xmlns="http://www.w3.org/1999/xhtml">
            <p>FORMULA: C6H10O5R</p>
          </body>
        </notes>
      </species>
      <species metaid="GLYCERATE_c" id="GLYCERATE_c" name="D-Glycerate" compartment="c" boundaryCondition="false">
        <notes>
          <body xmlns="http://www.w3.org/1999/xhtml">
            <p>FORMULA: C3H6O4</p>
          </body>
        </notes>
      </species>
      <species metaid="_3__45__oxo__45__palmitoyl__45__ACPs_c" id="_3__45__oxo__45__palmitoyl__45__ACPs_c" name="3-Oxohexadecanoyl-[acp]" compartment="c" boundaryCondition="false">
        <notes>
          <body xmlns="http://www.w3.org/1999/xhtml">
            <p>FORMULA: C16H29O2SR</p>
          </body>
        </notes>
      </species>
      <species metaid="PQH_B6_L_t" id="PQH_B6_L_t" name="Plastosemiquinone located at the luminal side of the Cytochrome-b6/f complex" compartment="t" boundaryCondition="false">
        <notes>
          <body xmlns="http://www.w3.org/1999/xhtml">
            <p>FORMULA: C53H81O2</p>
          </body>
        </notes>
      </species>
      <species metaid="CPD__45__1063_c" id="CPD__45__1063_c" name="S-Methyl-5-thio-D-ribulose 1-phosphate" compartment="c" boundaryCondition="false">
        <notes>
          <body xmlns="http://www.w3.org/1999/xhtml">
            <p>FORMULA: C6H13O7PS</p>
          </body>
        </notes>
      </species>
      <species metaid="L__45__PANTOATE_c" id="L__45__PANTOATE_c" name="(R)-Pantoate" compartment="c" boundaryCondition="false">
        <notes>
          <body xmlns="http://www.w3.org/1999/xhtml">
            <p>FORMULA: C6H12O4</p>
          </body>
        </notes>
      </species>
      <species metaid="_2__45__METHYL__45__3__45__PHYTYL__45__14__45__NAPHTHOQUINONE_c" id="_2__45__METHYL__45__3__45__PHYTYL__45__14__45__NAPHTHOQUINONE_c" name="Phylloquinone" compartment="c" boundaryCondition="false">
        <notes>
          <body xmlns="http://www.w3.org/1999/xhtml">
            <p>FORMULA: C31H46O2</p>
          </body>
        </notes>
      </species>
      <species metaid="_2__45__PG_c" id="_2__45__PG_c" name="2-Phospho-D-glycerate" compartment="c" boundaryCondition="false">
        <notes>
          <body xmlns="http://www.w3.org/1999/xhtml">
            <p>FORMULA: C3H7O7P</p>
          </body>
        </notes>
      </species>
      <species metaid="UDP__45__N__45__ACETYL__45__D__45__GLUCOSAMINE_c" id="UDP__45__N__45__ACETYL__45__D__45__GLUCOSAMINE_c" name="UDP-N-acetyl-D-glucosamine" compartment="c" boundaryCondition="false">
        <notes>
          <body xmlns="http://www.w3.org/1999/xhtml">
            <p>FORMULA: C17H27N3O17P2</p>
          </body>
        </notes>
      </species>
      <species metaid="P__45__RIBOSYL__45__4__45__SUCCCARB__45__AMINOIMIDAZOLE_c" id="P__45__RIBOSYL__45__4__45__SUCCCARB__45__AMINOIMIDAZOLE_c" name="1-(5&apos;-Phosphoribosyl)-5-amino-4-(N-succinocarboxamide)-imidazole" compartment="c" boundaryCondition="false">
        <notes>
          <body xmlns="http://www.w3.org/1999/xhtml">
            <p>FORMULA: C13H19N4O12P</p>
          </body>
        </notes>
      </species>
      <species metaid="GLN_e" id="GLN_e" name="L-Glutamine" compartment="e" boundaryCondition="true">
        <notes>
          <body xmlns="http://www.w3.org/1999/xhtml">
            <p>FORMULA: C5H10N2O3</p>
          </body>
        </notes>
      </species>
      <species metaid="CPD__45__469_c" id="CPD__45__469_c" name="N-Acetyl-L-glutamate 5-semialdehyde" compartment="c" boundaryCondition="false">
        <notes>
          <body xmlns="http://www.w3.org/1999/xhtml">
            <p>FORMULA: C7H11NO4</p>
          </body>
        </notes>
      </species>
      <species metaid="CU__43__2_e" id="CU__43__2_e" name="Copper" compartment="e" boundaryCondition="true">
        <notes>
          <body xmlns="http://www.w3.org/1999/xhtml">
            <p>FORMULA: Cu</p>
          </body>
        </notes>
      </species>
      <species metaid="MALONYL__45__COA_c" id="MALONYL__45__COA_c" name="Malonyl-CoA" compartment="c" boundaryCondition="false">
        <notes>
          <body xmlns="http://www.w3.org/1999/xhtml">
            <p>FORMULA: C24H38N7O19P3S</p>
          </body>
        </notes>
      </species>
      <species metaid="DIACYLGLYCEROL_DGDG_c" id="DIACYLGLYCEROL_DGDG_c" name="1,2-Diacyl-sn-glycerol_DGDG" compartment="c" boundaryCondition="false">
        <notes>
          <body xmlns="http://www.w3.org/1999/xhtml">
            <p>FORMULA: C5H6O5R2</p>
          </body>
        </notes>
      </species>
      <species metaid="L__45__ARGININO__45__SUCCINATE_c" id="L__45__ARGININO__45__SUCCINATE_c" name="N-(L-Arginino)succinate" compartment="c" boundaryCondition="false">
        <notes>
          <body xmlns="http://www.w3.org/1999/xhtml">
            <p>FORMULA: C10H18N4O6</p>
          </body>
        </notes>
      </species>
      <species metaid="Fe3__45__siderophores_e" id="Fe3__45__siderophores_e" name="Iron chelate" compartment="e" boundaryCondition="true">
        <notes>
          <body xmlns="http://www.w3.org/1999/xhtml">
            <p>FORMULA: R</p>
          </body>
        </notes>
      </species>
      <species metaid="alpha__45__Linolenoyl__45__ACP_c" id="alpha__45__Linolenoyl__45__ACP_c" name="alpha-Linolenoyl-ACP" compartment="c" boundaryCondition="false">
        <notes>
          <body xmlns="http://www.w3.org/1999/xhtml">
            <p>FORMULA: C18H29OSR</p>
          </body>
        </notes>
      </species>
      <species metaid="CTP_c" id="CTP_c" name="CTP" compartment="c" boundaryCondition="false">
        <notes>
          <body xmlns="http://www.w3.org/1999/xhtml">
            <p>FORMULA: C9H16N3O14P3</p>
          </body>
        </notes>
      </species>
      <species metaid="_3__45__oxo__45__stearoyl__45__ACPs_c" id="_3__45__oxo__45__stearoyl__45__ACPs_c" name="3-Oxostearoyl-[acp]" compartment="c" boundaryCondition="false">
        <notes>
          <body xmlns="http://www.w3.org/1999/xhtml">
            <p>FORMULA: C18H33O2SR</p>
          </body>
        </notes>
      </species>
      <species metaid="QAn_P680_t" id="QAn_P680_t" name="Internal bound semiquinone radical of the Photosystem II" compartment="t" boundaryCondition="false">
        <notes>
          <body xmlns="http://www.w3.org/1999/xhtml">
            <p>FORMULA: C53H80O2</p>
          </body>
        </notes>
      </species>
      <species id="B0_e" name="Biomass" compartment="e" boundaryCondition="true">
        <notes>
          <body xmlns="http://www.w3.org/1999/xhtml">
            <p>FORMULA: R</p>
          </body>
        </notes>
      </species>
      <species metaid="PUTRESCINE_e" id="PUTRESCINE_e" name="Putrescine" compartment="e" boundaryCondition="true">
        <notes>
          <body xmlns="http://www.w3.org/1999/xhtml">
            <p>FORMULA: C4H12N2</p>
          </body>
        </notes>
      </species>
      <species metaid="D__45__ALA__45__D__45__ALA_c" id="D__45__ALA__45__D__45__ALA_c" name="D-Alanyl-D-alanine" compartment="c" boundaryCondition="false">
        <notes>
          <body xmlns="http://www.w3.org/1999/xhtml">
            <p>FORMULA: C6H12N2O3</p>
          </body>
        </notes>
      </species>
      <species metaid="MALONYL__45__ACP_c" id="MALONYL__45__ACP_c" name="Malonyl-[acyl-carrier protein]" compartment="c" boundaryCondition="false">
        <notes>
          <body xmlns="http://www.w3.org/1999/xhtml">
            <p>FORMULA: C3H3O3SR</p>
          </body>
        </notes>
      </species>
      <species metaid="DTDP__45__DEOH__45__DEOXY__45__MANNOSE_c" id="DTDP__45__DEOH__45__DEOXY__45__MANNOSE_c" name="dTDP-4-dehydro-6-deoxy-L-mannose" compartment="c" boundaryCondition="false">
        <notes>
          <body xmlns="http://www.w3.org/1999/xhtml">
            <p>FORMULA: C16H24N2O15P2</p>
          </body>
        </notes>
      </species>
      <species metaid="S1_P680_t" id="S1_P680_t" name="First oxidation state of the cluster of manganese atoms in the Photosystem II (needed for water splitting)" compartment="t" boundaryCondition="false">
        <notes>
          <body xmlns="http://www.w3.org/1999/xhtml">
            <p>FORMULA: R</p>
          </body>
        </notes>
      </species>
      <species metaid="CIS__45__ACONITATE_c" id="CIS__45__ACONITATE_c" name="cis-Aconitate" compartment="c" boundaryCondition="false">
        <notes>
          <body xmlns="http://www.w3.org/1999/xhtml">
            <p>FORMULA: C6H6O6</p>
          </body>
        </notes>
      </species>
      <species metaid="Light_t" id="Light_t" name="Photon" compartment="t" boundaryCondition="false">
        <notes>
          <body xmlns="http://www.w3.org/1999/xhtml">
            <p>FORMULA: R</p>
          </body>
        </notes>
      </species>
      <species metaid="DELTA1__45__PIPERIDEINE__45__2__45__6__45__DICARBOXYLATE_c" id="DELTA1__45__PIPERIDEINE__45__2__45__6__45__DICARBOXYLATE_c" name="2,3,4,5-Tetrahydrodipicolinate" compartment="c" boundaryCondition="false">
        <notes>
          <body xmlns="http://www.w3.org/1999/xhtml">
            <p>FORMULA: C7H9NO4</p>
          </body>
        </notes>
      </species>
      <species metaid="OXYGEN__45__MOLECULE_e" id="OXYGEN__45__MOLECULE_e" name="Oxygen" compartment="e" boundaryCondition="true">
        <notes>
          <body xmlns="http://www.w3.org/1999/xhtml">
            <p>FORMULA: O2</p>
          </body>
        </notes>
      </species>
      <species metaid="B1_c" id="B1_c" name="Protein component of biomass" compartment="c" boundaryCondition="false">
        <notes>
          <body xmlns="http://www.w3.org/1999/xhtml">
            <p>FORMULA: R</p>
          </body>
        </notes>
      </species>
      <species metaid="B6_c" id="B6_c" name="Soluble pool component of biomass" compartment="c" boundaryCondition="false">
        <notes>
          <body xmlns="http://www.w3.org/1999/xhtml">
            <p>FORMULA: R</p>
          </body>
        </notes>
      </species>
      <species metaid="CPD__45__687_c" id="CPD__45__687_c" name="Hydrogenobyrinate" compartment="c" boundaryCondition="false">
        <notes>
          <body xmlns="http://www.w3.org/1999/xhtml">
            <p>FORMULA: C45H60N4O14</p>
          </body>
        </notes>
      </species>
      <species metaid="GERANYLGERANYL__45__PP_c" id="GERANYLGERANYL__45__PP_c" name="Geranylgeranyl diphosphate" compartment="c" boundaryCondition="false">
        <notes>
          <body xmlns="http://www.w3.org/1999/xhtml">
            <p>FORMULA: C20H36O7P2</p>
          </body>
        </notes>
      </species>
      <species metaid="_2__45__ACETO__45__LACTATE_c" id="_2__45__ACETO__45__LACTATE_c" name="2-Acetolactate" compartment="c" boundaryCondition="false">
        <notes>
          <body xmlns="http://www.w3.org/1999/xhtml">
            <p>FORMULA: C5H8O4</p>
          </body>
        </notes>
      </species>
      <species metaid="SPERMINE_c" id="SPERMINE_c" name="Spermine" compartment="c" boundaryCondition="false">
        <notes>
          <body xmlns="http://www.w3.org/1999/xhtml">
            <p>FORMULA: C10H26N4</p>
          </body>
        </notes>
      </species>
      <species metaid="INDOLE__45__3__45__GLYCEROL__45__P_c" id="INDOLE__45__3__45__GLYCEROL__45__P_c" name="Indoleglycerol phosphate" compartment="c" boundaryCondition="false">
        <notes>
          <body xmlns="http://www.w3.org/1999/xhtml">
            <p>FORMULA: C11H14NO6P</p>
          </body>
        </notes>
      </species>
      <species metaid="L__45__BETA__45__ASPARTYL__45__P_c" id="L__45__BETA__45__ASPARTYL__45__P_c" name="4-Phospho-L-aspartate" compartment="c" boundaryCondition="false">
        <notes>
          <body xmlns="http://www.w3.org/1999/xhtml">
            <p>FORMULA: C4H8NO7P</p>
          </body>
        </notes>
      </species>
      <species metaid="D__45__Galactosyl__45__12__45__diacyl__45__glycerols_MGDG_c" id="D__45__Galactosyl__45__12__45__diacyl__45__glycerols_MGDG_c" name="1,2-Diacyl-3-beta-D-galactosyl-sn-glycerol_MGDG" compartment="c" boundaryCondition="false">
        <notes>
          <body xmlns="http://www.w3.org/1999/xhtml">
            <p>FORMULA: C11H16O10R2</p>
          </body>
        </notes>
      </species>
      <species metaid="DIHYDRONEOPTERIN__45__P3_c" id="DIHYDRONEOPTERIN__45__P3_c" name="2-Amino-4-hydroxy-6-(erythro-1,2,3-trihydroxypropyl)dihydropteridinetriphosphate" compartment="c" boundaryCondition="false">
        <notes>
          <body xmlns="http://www.w3.org/1999/xhtml">
            <p>FORMULA: C9H16N5O13P3</p>
          </body>
        </notes>
      </species>
      <species metaid="L__45__GLUTAMATE_GAMMA__45__SEMIALDEHYDE_c" id="L__45__GLUTAMATE_GAMMA__45__SEMIALDEHYDE_c" name="L-Glutamate 5-semialdehyde" compartment="c" boundaryCondition="false">
        <notes>
          <body xmlns="http://www.w3.org/1999/xhtml">
            <p>FORMULA: C5H9NO3</p>
          </body>
        </notes>
      </species>
      <species metaid="PROTON_c" id="PROTON_c" name="H+" compartment="c" boundaryCondition="false">
        <notes>
          <body xmlns="http://www.w3.org/1999/xhtml">
            <p>FORMULA: H</p>
          </body>
        </notes>
      </species>
      <species metaid="_5__45__PHOSPHORIBOSYL__45__5__45__AMINOIMIDAZOLE_c" id="_5__45__PHOSPHORIBOSYL__45__5__45__AMINOIMIDAZOLE_c" name="Aminoimidazole ribotide" compartment="c" boundaryCondition="false">
        <notes>
          <body xmlns="http://www.w3.org/1999/xhtml">
            <p>FORMULA: C8H14N3O7P</p>
          </body>
        </notes>
      </species>
      <species metaid="D__45__LACTATE_c" id="D__45__LACTATE_c" name="(R)-Lactate" compartment="c" boundaryCondition="false">
        <notes>
          <body xmlns="http://www.w3.org/1999/xhtml">
            <p>FORMULA: C3H6O3</p>
          </body>
        </notes>
      </species>
      <species metaid="ADENOSINE_c" id="ADENOSINE_c" name="Adenosine" compartment="c" boundaryCondition="false">
        <notes>
          <body xmlns="http://www.w3.org/1999/xhtml">
            <p>FORMULA: C10H13N5O4</p>
          </body>
        </notes>
      </species>
      <species metaid="CPD__45__9924_c" id="CPD__45__9924_c" name="2-Succinyl-5-enolpyruvyl-6-hydroxy-3-cyclohexene-1-carboxylate" compartment="c" boundaryCondition="false">
        <notes>
          <body xmlns="http://www.w3.org/1999/xhtml">
            <p>FORMULA: C14H16O9</p>
          </body>
        </notes>
      </species>
      <species metaid="HOMO__45__SER_c" id="HOMO__45__SER_c" name="L-Homoserine" compartment="c" boundaryCondition="false">
        <notes>
          <body xmlns="http://www.w3.org/1999/xhtml">
            <p>FORMULA: C4H9NO3</p>
          </body>
        </notes>
      </species>
      <species metaid="ENZYME__45__S__45__SULFANYLCYSTEINE_b" id="ENZYME__45__S__45__SULFANYLCYSTEINE_b" name="[Enzyme]-S-sulfanylcysteine" compartment="c" boundaryCondition="true">
        <notes>
          <body xmlns="http://www.w3.org/1999/xhtml">
            <p>FORMULA: C4H6N2O2S2R2</p>
          </body>
        </notes>
      </species>
      <species metaid="CA__43__2_c" id="CA__43__2_c" name="Calcium" compartment="c" boundaryCondition="false">
        <notes>
          <body xmlns="http://www.w3.org/1999/xhtml">
            <p>FORMULA: Ca</p>
          </body>
        </notes>
      </species>
      <species metaid="ACETYL__45__ACP_c" id="ACETYL__45__ACP_c" name="Acetyl-[acyl-carrier protein]" compartment="c" boundaryCondition="false">
        <notes>
          <body xmlns="http://www.w3.org/1999/xhtml">
            <p>FORMULA: C2H3OSR</p>
          </body>
        </notes>
      </species>
      <species metaid="CPD__45__7408_c" id="CPD__45__7408_c" name="Phytofluene" compartment="c" boundaryCondition="false">
        <notes>
          <body xmlns="http://www.w3.org/1999/xhtml">
            <p>FORMULA: C40H62</p>
          </body>
        </notes>
      </species>
      <species metaid="CPD__45__592_c" id="CPD__45__592_c" name="4-Guanidinobutanoate" compartment="c" boundaryCondition="false">
        <notes>
          <body xmlns="http://www.w3.org/1999/xhtml">
            <p>FORMULA: C5H11N3O2</p>
          </body>
        </notes>
      </species>
      <species metaid="GMP_c" id="GMP_c" name="GMP" compartment="c" boundaryCondition="false">
        <notes>
          <body xmlns="http://www.w3.org/1999/xhtml">
            <p>FORMULA: C10H14N5O8P</p>
          </body>
        </notes>
      </species>
      <species metaid="ACETYL__45__GLU_c" id="ACETYL__45__GLU_c" name="N-Acetyl-L-glutamate" compartment="c" boundaryCondition="false">
        <notes>
          <body xmlns="http://www.w3.org/1999/xhtml">
            <p>FORMULA: C7H11NO5</p>
          </body>
        </notes>
      </species>
      <species metaid="FARNESYL__45__PP_c" id="FARNESYL__45__PP_c" name="trans,trans-Farnesyl diphosphate" compartment="c" boundaryCondition="false">
        <notes>
          <body xmlns="http://www.w3.org/1999/xhtml">
            <p>FORMULA: C15H28O7P2</p>
          </body>
        </notes>
      </species>
      <species metaid="GLUCOSAMINE__45__1P_c" id="GLUCOSAMINE__45__1P_c" name="alpha-D-Glucosamine 1-phosphate" compartment="c" boundaryCondition="false">
        <notes>
          <body xmlns="http://www.w3.org/1999/xhtml">
            <p>FORMULA: C6H14NO8P</p>
          </body>
        </notes>
      </species>
      <species metaid="S2_P680_t" id="S2_P680_t" name="Second oxidation state of the cluster of manganese atoms in the Photosystem II (needed for water splitting)" compartment="t" boundaryCondition="false">
        <notes>
          <body xmlns="http://www.w3.org/1999/xhtml">
            <p>FORMULA: R</p>
          </body>
        </notes>
      </species>
      <species metaid="DELTA3__45__ISOPENTENYL__45__PP_c" id="DELTA3__45__ISOPENTENYL__45__PP_c" name="Isopentenyl diphosphate" compartment="c" boundaryCondition="false">
        <notes>
          <body xmlns="http://www.w3.org/1999/xhtml">
            <p>FORMULA: C5H12O7P2</p>
          </body>
        </notes>
      </species>
      <species metaid="SUCROSE_c" id="SUCROSE_c" name="Sucrose" compartment="c" boundaryCondition="false">
        <notes>
          <body xmlns="http://www.w3.org/1999/xhtml">
            <p>FORMULA: C12H22O11</p>
          </body>
        </notes>
      </species>
      <species metaid="DGDP_c" id="DGDP_c" name="dGDP" compartment="c" boundaryCondition="false">
        <notes>
          <body xmlns="http://www.w3.org/1999/xhtml">
            <p>FORMULA: C10H15N5O10P2</p>
          </body>
        </notes>
      </species>
      <species metaid="CH33ADO_c" id="CH33ADO_c" name="5&apos;-Deoxyadenosine" compartment="c" boundaryCondition="false">
        <notes>
          <body xmlns="http://www.w3.org/1999/xhtml">
            <p>FORMULA: C10H13N5O3</p>
          </body>
        </notes>
      </species>
      <species metaid="PYRUVATE_c" id="PYRUVATE_c" name="Pyruvate" compartment="c" boundaryCondition="false">
        <notes>
          <body xmlns="http://www.w3.org/1999/xhtml">
            <p>FORMULA: C3H4O3</p>
          </body>
        </notes>
      </species>
      <species metaid="PHYTOENE_c" id="PHYTOENE_c" name="Phytoene" compartment="c" boundaryCondition="false">
        <notes>
          <body xmlns="http://www.w3.org/1999/xhtml">
            <p>FORMULA: C40H64</p>
          </body>
        </notes>
      </species>
      <species metaid="_4__45__AMINO__45__BUTYRATE_c" id="_4__45__AMINO__45__BUTYRATE_c" name="4-Aminobutanoate" compartment="c" boundaryCondition="false">
        <notes>
          <body xmlns="http://www.w3.org/1999/xhtml">
            <p>FORMULA: C4H9NO2</p>
          </body>
        </notes>
      </species>
      <species metaid="GLYCERALD_c" id="GLYCERALD_c" name="D-Glyceraldehyde" compartment="c" boundaryCondition="false">
        <notes>
          <body xmlns="http://www.w3.org/1999/xhtml">
            <p>FORMULA: C3H6O3</p>
          </body>
        </notes>
      </species>
      <species metaid="Oxidized__45__Plastocyanins_l" id="Oxidized__45__Plastocyanins_l" name="Oxidized plastocyanin" compartment="l" boundaryCondition="false">
        <notes>
          <body xmlns="http://www.w3.org/1999/xhtml">
            <p>FORMULA: R</p>
          </body>
        </notes>
      </species>
      <species metaid="CPD__45__108_c" id="CPD__45__108_c" name="4-Cresol" compartment="c" boundaryCondition="false">
        <notes>
          <body xmlns="http://www.w3.org/1999/xhtml">
            <p>FORMULA: C7H8O</p>
          </body>
        </notes>
      </species>
      <species metaid="TARTRONATE__45__S__45__ALD_c" id="TARTRONATE__45__S__45__ALD_c" name="2-Hydroxy-3-oxopropanoate" compartment="c" boundaryCondition="false">
        <notes>
          <body xmlns="http://www.w3.org/1999/xhtml">
            <p>FORMULA: C3H4O4</p>
          </body>
        </notes>
      </species>
      <species metaid="_3__45__DEHYDRO__45__SHIKIMATE_c" id="_3__45__DEHYDRO__45__SHIKIMATE_c" name="3-Dehydroshikimate" compartment="c" boundaryCondition="false">
        <notes>
          <body xmlns="http://www.w3.org/1999/xhtml">
            <p>FORMULA: C7H8O5</p>
          </body>
        </notes>
      </species>
      <species metaid="GAP_c" id="GAP_c" name="D-Glyceraldehyde 3-phosphate" compartment="c" boundaryCondition="false">
        <notes>
          <body xmlns="http://www.w3.org/1999/xhtml">
            <p>FORMULA: C3H7O6P</p>
          </body>
        </notes>
      </species>
      <species metaid="_4__45__CYTIDINE__45__5__45__DIPHOSPHO__45__2__45__C_c" id="_4__45__CYTIDINE__45__5__45__DIPHOSPHO__45__2__45__C_c" name="4-(Cytidine 5&apos;-diphospho)-2-C-methyl-D-erythritol" compartment="c" boundaryCondition="false">
        <notes>
          <body xmlns="http://www.w3.org/1999/xhtml">
            <p>FORMULA: C14H25N3O14P2</p>
          </body>
        </notes>
      </species>
      <species metaid="RRieske_B6_y" id="RRieske_B6_y" name="Reduced rieske_B6" compartment="y" boundaryCondition="false">
        <notes>
          <body xmlns="http://www.w3.org/1999/xhtml">
            <p>FORMULA: R</p>
          </body>
        </notes>
      </species>
      <species metaid="Light_680_t" id="Light_680_t" name="Photons with 680nm wavelength" compartment="t" boundaryCondition="false">
        <notes>
          <body xmlns="http://www.w3.org/1999/xhtml">
            <p>FORMULA: R</p>
          </body>
        </notes>
      </species>
      <species metaid="B2_c" id="B2_c" name="DNA component of biomass" compartment="c" boundaryCondition="false">
        <notes>
          <body xmlns="http://www.w3.org/1999/xhtml">
            <p>FORMULA: R</p>
          </body>
        </notes>
      </species>
      <species metaid="PANTOTHENATE_c" id="PANTOTHENATE_c" name="Pantothenate" compartment="c" boundaryCondition="false">
        <notes>
          <body xmlns="http://www.w3.org/1999/xhtml">
            <p>FORMULA: C9H17NO5</p>
          </body>
        </notes>
      </species>
      <species metaid="PHOSPHO__45__ENOL__45__PYRUVATE_c" id="PHOSPHO__45__ENOL__45__PYRUVATE_c" name="Phosphoenolpyruvate" compartment="c" boundaryCondition="false">
        <notes>
          <body xmlns="http://www.w3.org/1999/xhtml">
            <p>FORMULA: C3H5O6P</p>
          </body>
        </notes>
      </species>
      <species metaid="HOMO__45__CYS_c" id="HOMO__45__CYS_c" name="L-Homocysteine" compartment="c" boundaryCondition="false">
        <notes>
          <body xmlns="http://www.w3.org/1999/xhtml">
            <p>FORMULA: C4H9NO2S</p>
          </body>
        </notes>
      </species>
      <species metaid="O__45__SUCCINYLBENZOATE_c" id="O__45__SUCCINYLBENZOATE_c" name="2-Succinylbenzoate" compartment="c" boundaryCondition="false">
        <notes>
          <body xmlns="http://www.w3.org/1999/xhtml">
            <p>FORMULA: C11H10O5</p>
          </body>
        </notes>
      </species>
      <species metaid="DIHYDROSIROHYDROCHLORIN_c" id="DIHYDROSIROHYDROCHLORIN_c" name="Precorrin 2" compartment="c" boundaryCondition="false">
        <notes>
          <body xmlns="http://www.w3.org/1999/xhtml">
            <p>FORMULA: C42H48N4O16</p>
          </body>
        </notes>
      </species>
    </listOfSpecies>
    <listOfReactions>
      <reaction id="R1" name="R1" reversible="true">
        <notes>
          <body xmlns="http://www.w3.org/1999/xhtml">
            <p>GENE_ASSOCIATION: (sll1958)</p>
          </body>
        </notes>
        <listOfReactants>
          <speciesReference species="_2__45__KETOGLUTARATE_c" stoichiometry="1"/>
          <speciesReference species="PHE_c" stoichiometry="1"/>
        </listOfReactants>
        <listOfProducts>
          <speciesReference species="PHENYL__45__PYRUVATE_c" stoichiometry="1"/>
          <speciesReference species="GLT_c" stoichiometry="1"/>
        </listOfProducts>
        <kineticLaw>
          <math xmlns="http://www.w3.org/1998/Math/MathML">
            <ci> FLUX_VALUE </ci>
          </math>
          <listOfParameters>
            <parameter id="LOWER_BOUND" value="-1000" units="mmol_per_gDW_per_hr"/>
            <parameter id="UPPER_BOUND" value="1000" units="mmol_per_gDW_per_hr"/>
            <parameter id="FLUX_VALUE" value="0" units="mmol_per_gDW_per_hr"/>
            <parameter id="OBJECTIVE_COEFFICIENT" value="0" units="mmol_per_gDW_per_hr"/>
          </listOfParameters>
        </kineticLaw>
      </reaction>
      <reaction id="R2" name="R2" reversible="true">
        <notes>
          <body xmlns="http://www.w3.org/1999/xhtml">
            <p>GENE_ASSOCIATION: (sll0402)</p>
          </body>
        </notes>
        <listOfReactants>
          <speciesReference species="_2__45__KETOGLUTARATE_c" stoichiometry="1"/>
          <speciesReference species="PHE_c" stoichiometry="1"/>
        </listOfReactants>
        <listOfProducts>
          <speciesReference species="PHENYL__45__PYRUVATE_c" stoichiometry="1"/>
          <speciesReference species="GLT_c" stoichiometry="1"/>
        </listOfProducts>
        <kineticLaw>
          <math xmlns="http://www.w3.org/1998/Math/MathML">
            <ci> FLUX_VALUE </ci>
          </math>
          <listOfParameters>
            <parameter id="LOWER_BOUND" value="-1000" units="mmol_per_gDW_per_hr"/>
            <parameter id="UPPER_BOUND" value="1000" units="mmol_per_gDW_per_hr"/>
            <parameter id="FLUX_VALUE" value="0" units="mmol_per_gDW_per_hr"/>
            <parameter id="OBJECTIVE_COEFFICIENT" value="0" units="mmol_per_gDW_per_hr"/>
          </listOfParameters>
        </kineticLaw>
      </reaction>
      <reaction id="R3" name="R3" reversible="true">
        <notes>
          <body xmlns="http://www.w3.org/1999/xhtml">
            <p>GENE_ASSOCIATION: (sll0402)</p>
          </body>
        </notes>
        <listOfReactants>
          <speciesReference species="_2__45__KETOGLUTARATE_c" stoichiometry="1"/>
          <speciesReference species="TYR_c" stoichiometry="1"/>
        </listOfReactants>
        <listOfProducts>
          <speciesReference species="GLT_c" stoichiometry="1"/>
          <speciesReference species="P__45__HYDROXY__45__PHENYLPYRUVATE_c" stoichiometry="1"/>
        </listOfProducts>
        <kineticLaw>
          <math xmlns="http://www.w3.org/1998/Math/MathML">
            <ci> FLUX_VALUE </ci>
          </math>
          <listOfParameters>
            <parameter id="LOWER_BOUND" value="-1000" units="mmol_per_gDW_per_hr"/>
            <parameter id="UPPER_BOUND" value="1000" units="mmol_per_gDW_per_hr"/>
            <parameter id="FLUX_VALUE" value="0" units="mmol_per_gDW_per_hr"/>
            <parameter id="OBJECTIVE_COEFFICIENT" value="0" units="mmol_per_gDW_per_hr"/>
          </listOfParameters>
        </kineticLaw>
      </reaction>
      <reaction id="R4" name="R4" reversible="false">
        <notes>
          <body xmlns="http://www.w3.org/1999/xhtml">
            <p>GENE_ASSOCIATION: (sll0934)</p>
          </body>
        </notes>
        <listOfReactants>
          <speciesReference species="PHOSPHO__45__ENOL__45__PYRUVATE_c" stoichiometry="1"/>
          <speciesReference species="WATER_c" stoichiometry="1"/>
          <speciesReference species="ERYTHROSE__45__4P_c" stoichiometry="1"/>
        </listOfReactants>
        <listOfProducts>
          <speciesReference species="Pi_c" stoichiometry="1"/>
          <speciesReference species="_3__45__DEOXY__45__D__45__ARABINO__45__HEPTULOSONATE__45__7__45__P_c" stoichiometry="1"/>
        </listOfProducts>
        <kineticLaw>
          <math xmlns="http://www.w3.org/1998/Math/MathML">
            <ci> FLUX_VALUE </ci>
          </math>
          <listOfParameters>
            <parameter id="LOWER_BOUND" value="0" units="mmol_per_gDW_per_hr"/>
            <parameter id="UPPER_BOUND" value="1000" units="mmol_per_gDW_per_hr"/>
            <parameter id="FLUX_VALUE" value="0" units="mmol_per_gDW_per_hr"/>
            <parameter id="OBJECTIVE_COEFFICIENT" value="0" units="mmol_per_gDW_per_hr"/>
          </listOfParameters>
        </kineticLaw>
      </reaction>
      <reaction id="R5" name="R5" reversible="false">
        <notes>
          <body xmlns="http://www.w3.org/1999/xhtml">
            <p>GENE_ASSOCIATION: (slr2130)</p>
          </body>
        </notes>
        <listOfReactants>
          <speciesReference species="_3__45__DEOXY__45__D__45__ARABINO__45__HEPTULOSONATE__45__7__45__P_c" stoichiometry="1"/>
        </listOfReactants>
        <listOfProducts>
          <speciesReference species="Pi_c" stoichiometry="1"/>
          <speciesReference species="DEHYDROQUINATE_c" stoichiometry="1"/>
        </listOfProducts>
        <kineticLaw>
          <math xmlns="http://www.w3.org/1998/Math/MathML">
            <ci> FLUX_VALUE </ci>
          </math>
          <listOfParameters>
            <parameter id="LOWER_BOUND" value="0" units="mmol_per_gDW_per_hr"/>
            <parameter id="UPPER_BOUND" value="1000" units="mmol_per_gDW_per_hr"/>
            <parameter id="FLUX_VALUE" value="0" units="mmol_per_gDW_per_hr"/>
            <parameter id="OBJECTIVE_COEFFICIENT" value="0" units="mmol_per_gDW_per_hr"/>
          </listOfParameters>
        </kineticLaw>
      </reaction>
      <reaction id="R6" name="R6" reversible="true">
        <notes>
          <body xmlns="http://www.w3.org/1999/xhtml">
            <p>GENE_ASSOCIATION: (sll1112)</p>
          </body>
        </notes>
        <listOfReactants>
          <speciesReference species="DEHYDROQUINATE_c" stoichiometry="1"/>
        </listOfReactants>
        <listOfProducts>
          <speciesReference species="WATER_c" stoichiometry="1"/>
          <speciesReference species="_3__45__DEHYDRO__45__SHIKIMATE_c" stoichiometry="1"/>
        </listOfProducts>
        <kineticLaw>
          <math xmlns="http://www.w3.org/1998/Math/MathML">
            <ci> FLUX_VALUE </ci>
          </math>
          <listOfParameters>
            <parameter id="LOWER_BOUND" value="-1000" units="mmol_per_gDW_per_hr"/>
            <parameter id="UPPER_BOUND" value="1000" units="mmol_per_gDW_per_hr"/>
            <parameter id="FLUX_VALUE" value="0" units="mmol_per_gDW_per_hr"/>
            <parameter id="OBJECTIVE_COEFFICIENT" value="0" units="mmol_per_gDW_per_hr"/>
          </listOfParameters>
        </kineticLaw>
      </reaction>
      <reaction id="R7" name="R7" reversible="true">
        <notes>
          <body xmlns="http://www.w3.org/1999/xhtml">
            <p>GENE_ASSOCIATION: (slr1559)</p>
          </body>
        </notes>
        <listOfReactants>
          <speciesReference species="SHIKIMATE_c" stoichiometry="1"/>
          <speciesReference species="NADP_c" stoichiometry="1"/>
        </listOfReactants>
        <listOfProducts>
          <speciesReference species="NADPH_c" stoichiometry="1"/>
          <speciesReference species="PROTON_c" stoichiometry="1"/>
          <speciesReference species="_3__45__DEHYDRO__45__SHIKIMATE_c" stoichiometry="1"/>
        </listOfProducts>
        <kineticLaw>
          <math xmlns="http://www.w3.org/1998/Math/MathML">
            <ci> FLUX_VALUE </ci>
          </math>
          <listOfParameters>
            <parameter id="LOWER_BOUND" value="-1000" units="mmol_per_gDW_per_hr"/>
            <parameter id="UPPER_BOUND" value="1000" units="mmol_per_gDW_per_hr"/>
            <parameter id="FLUX_VALUE" value="0" units="mmol_per_gDW_per_hr"/>
            <parameter id="OBJECTIVE_COEFFICIENT" value="0" units="mmol_per_gDW_per_hr"/>
          </listOfParameters>
        </kineticLaw>
      </reaction>
      <reaction id="R8" name="R8" reversible="false">
        <notes>
          <body xmlns="http://www.w3.org/1999/xhtml">
            <p>GENE_ASSOCIATION: (sll1669)</p>
          </body>
        </notes>
        <listOfReactants>
          <speciesReference species="SHIKIMATE_c" stoichiometry="1"/>
          <speciesReference species="ATP_c" stoichiometry="1"/>
        </listOfReactants>
        <listOfProducts>
          <speciesReference species="ADP_c" stoichiometry="1"/>
          <speciesReference species="SHIKIMATE__45__5P_c" stoichiometry="1"/>
        </listOfProducts>
        <kineticLaw>
          <math xmlns="http://www.w3.org/1998/Math/MathML">
            <ci> FLUX_VALUE </ci>
          </math>
          <listOfParameters>
            <parameter id="LOWER_BOUND" value="0" units="mmol_per_gDW_per_hr"/>
            <parameter id="UPPER_BOUND" value="1000" units="mmol_per_gDW_per_hr"/>
            <parameter id="FLUX_VALUE" value="0" units="mmol_per_gDW_per_hr"/>
            <parameter id="OBJECTIVE_COEFFICIENT" value="0" units="mmol_per_gDW_per_hr"/>
          </listOfParameters>
        </kineticLaw>
      </reaction>
      <reaction id="R9" name="R9" reversible="true">
        <notes>
          <body xmlns="http://www.w3.org/1999/xhtml">
            <p>GENE_ASSOCIATION: (slr0444)</p>
          </body>
        </notes>
        <listOfReactants>
          <speciesReference species="PHOSPHO__45__ENOL__45__PYRUVATE_c" stoichiometry="1"/>
          <speciesReference species="SHIKIMATE__45__5P_c" stoichiometry="1"/>
        </listOfReactants>
        <listOfProducts>
          <speciesReference species="Pi_c" stoichiometry="1"/>
          <speciesReference species="_3__45__ENOLPYRUVYL__45__SHIKIMATE__45__5P_c" stoichiometry="1"/>
        </listOfProducts>
        <kineticLaw>
          <math xmlns="http://www.w3.org/1998/Math/MathML">
            <ci> FLUX_VALUE </ci>
          </math>
          <listOfParameters>
            <parameter id="LOWER_BOUND" value="-1000" units="mmol_per_gDW_per_hr"/>
            <parameter id="UPPER_BOUND" value="1000" units="mmol_per_gDW_per_hr"/>
            <parameter id="FLUX_VALUE" value="0" units="mmol_per_gDW_per_hr"/>
            <parameter id="OBJECTIVE_COEFFICIENT" value="0" units="mmol_per_gDW_per_hr"/>
          </listOfParameters>
        </kineticLaw>
      </reaction>
      <reaction id="R10" name="R10" reversible="false">
        <notes>
          <body xmlns="http://www.w3.org/1999/xhtml">
            <p>GENE_ASSOCIATION: (sll1747)</p>
          </body>
        </notes>
        <listOfReactants>
          <speciesReference species="_3__45__ENOLPYRUVYL__45__SHIKIMATE__45__5P_c" stoichiometry="1"/>
        </listOfReactants>
        <listOfProducts>
          <speciesReference species="Pi_c" stoichiometry="1"/>
          <speciesReference species="CHORISMATE_c" stoichiometry="1"/>
        </listOfProducts>
        <kineticLaw>
          <math xmlns="http://www.w3.org/1998/Math/MathML">
            <ci> FLUX_VALUE </ci>
          </math>
          <listOfParameters>
            <parameter id="LOWER_BOUND" value="0" units="mmol_per_gDW_per_hr"/>
            <parameter id="UPPER_BOUND" value="1000" units="mmol_per_gDW_per_hr"/>
            <parameter id="FLUX_VALUE" value="0" units="mmol_per_gDW_per_hr"/>
            <parameter id="OBJECTIVE_COEFFICIENT" value="0" units="mmol_per_gDW_per_hr"/>
          </listOfParameters>
        </kineticLaw>
      </reaction>
      <reaction id="R11" name="R11" reversible="false">
        <notes>
          <body xmlns="http://www.w3.org/1999/xhtml">
            <p>GENE_ASSOCIATION: (slr0055) and (slr0738)</p>
          </body>
        </notes>
        <listOfReactants>
          <speciesReference species="CHORISMATE_c" stoichiometry="1"/>
          <speciesReference species="GLN_c" stoichiometry="1"/>
        </listOfReactants>
        <listOfProducts>
          <speciesReference species="GLT_c" stoichiometry="1"/>
          <speciesReference species="PYRUVATE_c" stoichiometry="1"/>
          <speciesReference species="ANTHRANILATE_c" stoichiometry="1"/>
        </listOfProducts>
        <kineticLaw>
          <math xmlns="http://www.w3.org/1998/Math/MathML">
            <ci> FLUX_VALUE </ci>
          </math>
          <listOfParameters>
            <parameter id="LOWER_BOUND" value="0" units="mmol_per_gDW_per_hr"/>
            <parameter id="UPPER_BOUND" value="1000" units="mmol_per_gDW_per_hr"/>
            <parameter id="FLUX_VALUE" value="0" units="mmol_per_gDW_per_hr"/>
            <parameter id="OBJECTIVE_COEFFICIENT" value="0" units="mmol_per_gDW_per_hr"/>
          </listOfParameters>
        </kineticLaw>
      </reaction>
      <reaction id="R12" name="R12" reversible="false">
        <notes>
          <body xmlns="http://www.w3.org/1999/xhtml">
            <p>GENE_ASSOCIATION: (slr0055) and (slr0738)</p>
          </body>
        </notes>
        <listOfReactants>
          <speciesReference species="CHORISMATE_c" stoichiometry="1"/>
          <speciesReference species="AMMONIA_c" stoichiometry="1"/>
        </listOfReactants>
        <listOfProducts>
          <speciesReference species="WATER_c" stoichiometry="1"/>
          <speciesReference species="PYRUVATE_c" stoichiometry="1"/>
          <speciesReference species="ANTHRANILATE_c" stoichiometry="1"/>
        </listOfProducts>
        <kineticLaw>
          <math xmlns="http://www.w3.org/1998/Math/MathML">
            <ci> FLUX_VALUE </ci>
          </math>
          <listOfParameters>
            <parameter id="LOWER_BOUND" value="0" units="mmol_per_gDW_per_hr"/>
            <parameter id="UPPER_BOUND" value="1000" units="mmol_per_gDW_per_hr"/>
            <parameter id="FLUX_VALUE" value="0" units="mmol_per_gDW_per_hr"/>
            <parameter id="OBJECTIVE_COEFFICIENT" value="0" units="mmol_per_gDW_per_hr"/>
          </listOfParameters>
        </kineticLaw>
      </reaction>
      <reaction id="R13" name="R13" reversible="false">
        <notes>
          <body xmlns="http://www.w3.org/1999/xhtml">
            <p>GENE_ASSOCIATION: (slr1867)</p>
          </body>
        </notes>
        <listOfReactants>
          <speciesReference species="PRPP_c" stoichiometry="1"/>
          <speciesReference species="ANTHRANILATE_c" stoichiometry="1"/>
        </listOfReactants>
        <listOfProducts>
          <speciesReference species="N__45__5__45__PHOSPHORIBOSYL__45__ANTHRANILATE_c" stoichiometry="1"/>
          <speciesReference species="PPI_c" stoichiometry="1"/>
        </listOfProducts>
        <kineticLaw>
          <math xmlns="http://www.w3.org/1998/Math/MathML">
            <ci> FLUX_VALUE </ci>
          </math>
          <listOfParameters>
            <parameter id="LOWER_BOUND" value="0" units="mmol_per_gDW_per_hr"/>
            <parameter id="UPPER_BOUND" value="1000" units="mmol_per_gDW_per_hr"/>
            <parameter id="FLUX_VALUE" value="0" units="mmol_per_gDW_per_hr"/>
            <parameter id="OBJECTIVE_COEFFICIENT" value="0" units="mmol_per_gDW_per_hr"/>
          </listOfParameters>
        </kineticLaw>
      </reaction>
      <reaction id="R14" name="R14" reversible="false">
        <notes>
          <body xmlns="http://www.w3.org/1999/xhtml">
            <p>GENE_ASSOCIATION: (sll0356)</p>
          </body>
        </notes>
        <listOfReactants>
          <speciesReference species="N__45__5__45__PHOSPHORIBOSYL__45__ANTHRANILATE_c" stoichiometry="1"/>
        </listOfReactants>
        <listOfProducts>
          <speciesReference species="CARBOXYPHENYLAMINO__45__DEOXYRIBULOSE__45__P_c" stoichiometry="1"/>
        </listOfProducts>
        <kineticLaw>
          <math xmlns="http://www.w3.org/1998/Math/MathML">
            <ci> FLUX_VALUE </ci>
          </math>
          <listOfParameters>
            <parameter id="LOWER_BOUND" value="0" units="mmol_per_gDW_per_hr"/>
            <parameter id="UPPER_BOUND" value="1000" units="mmol_per_gDW_per_hr"/>
            <parameter id="FLUX_VALUE" value="0" units="mmol_per_gDW_per_hr"/>
            <parameter id="OBJECTIVE_COEFFICIENT" value="0" units="mmol_per_gDW_per_hr"/>
          </listOfParameters>
        </kineticLaw>
      </reaction>
      <reaction id="R15" name="R15" reversible="false">
        <notes>
          <body xmlns="http://www.w3.org/1999/xhtml">
            <p>GENE_ASSOCIATION: (slr0546)</p>
          </body>
        </notes>
        <listOfReactants>
          <speciesReference species="CARBOXYPHENYLAMINO__45__DEOXYRIBULOSE__45__P_c" stoichiometry="1"/>
        </listOfReactants>
        <listOfProducts>
          <speciesReference species="WATER_c" stoichiometry="1"/>
          <speciesReference species="CARBON__45__DIOXIDE_c" stoichiometry="1"/>
          <speciesReference species="INDOLE__45__3__45__GLYCEROL__45__P_c" stoichiometry="1"/>
        </listOfProducts>
        <kineticLaw>
          <math xmlns="http://www.w3.org/1998/Math/MathML">
            <ci> FLUX_VALUE </ci>
          </math>
          <listOfParameters>
            <parameter id="LOWER_BOUND" value="0" units="mmol_per_gDW_per_hr"/>
            <parameter id="UPPER_BOUND" value="1000" units="mmol_per_gDW_per_hr"/>
            <parameter id="FLUX_VALUE" value="0" units="mmol_per_gDW_per_hr"/>
            <parameter id="OBJECTIVE_COEFFICIENT" value="0" units="mmol_per_gDW_per_hr"/>
          </listOfParameters>
        </kineticLaw>
      </reaction>
      <reaction id="R16" name="R16" reversible="false">
        <notes>
          <body xmlns="http://www.w3.org/1999/xhtml">
            <p>GENE_ASSOCIATION: (slr0543) and (slr0966)</p>
          </body>
        </notes>
        <listOfReactants>
          <speciesReference species="INDOLE__45__3__45__GLYCEROL__45__P_c" stoichiometry="1"/>
        </listOfReactants>
        <listOfProducts>
          <speciesReference species="GAP_c" stoichiometry="1"/>
          <speciesReference species="INDOLE_c" stoichiometry="1"/>
        </listOfProducts>
        <kineticLaw>
          <math xmlns="http://www.w3.org/1998/Math/MathML">
            <ci> FLUX_VALUE </ci>
          </math>
          <listOfParameters>
            <parameter id="LOWER_BOUND" value="0" units="mmol_per_gDW_per_hr"/>
            <parameter id="UPPER_BOUND" value="1000" units="mmol_per_gDW_per_hr"/>
            <parameter id="FLUX_VALUE" value="0" units="mmol_per_gDW_per_hr"/>
            <parameter id="OBJECTIVE_COEFFICIENT" value="0" units="mmol_per_gDW_per_hr"/>
          </listOfParameters>
        </kineticLaw>
      </reaction>
      <reaction id="R17" name="R17" reversible="false">
        <notes>
          <body xmlns="http://www.w3.org/1999/xhtml">
            <p>GENE_ASSOCIATION: (slr0543) and (slr0966)</p>
          </body>
        </notes>
        <listOfReactants>
          <speciesReference species="SER_c" stoichiometry="1"/>
          <speciesReference species="INDOLE__45__3__45__GLYCEROL__45__P_c" stoichiometry="1"/>
        </listOfReactants>
        <listOfProducts>
          <speciesReference species="WATER_c" stoichiometry="1"/>
          <speciesReference species="GAP_c" stoichiometry="1"/>
          <speciesReference species="TRP_c" stoichiometry="1"/>
        </listOfProducts>
        <kineticLaw>
          <math xmlns="http://www.w3.org/1998/Math/MathML">
            <ci> FLUX_VALUE </ci>
          </math>
          <listOfParameters>
            <parameter id="LOWER_BOUND" value="0" units="mmol_per_gDW_per_hr"/>
            <parameter id="UPPER_BOUND" value="1000" units="mmol_per_gDW_per_hr"/>
            <parameter id="FLUX_VALUE" value="0" units="mmol_per_gDW_per_hr"/>
            <parameter id="OBJECTIVE_COEFFICIENT" value="0" units="mmol_per_gDW_per_hr"/>
          </listOfParameters>
        </kineticLaw>
      </reaction>
      <reaction id="R18" name="R18" reversible="true">
        <notes>
          <body xmlns="http://www.w3.org/1999/xhtml">
            <p>GENE_ASSOCIATION: (slr0543) and (slr0966)</p>
          </body>
        </notes>
        <listOfReactants>
          <speciesReference species="SER_c" stoichiometry="1"/>
          <speciesReference species="INDOLE_c" stoichiometry="1"/>
        </listOfReactants>
        <listOfProducts>
          <speciesReference species="WATER_c" stoichiometry="1"/>
          <speciesReference species="TRP_c" stoichiometry="1"/>
        </listOfProducts>
        <kineticLaw>
          <math xmlns="http://www.w3.org/1998/Math/MathML">
            <ci> FLUX_VALUE </ci>
          </math>
          <listOfParameters>
            <parameter id="LOWER_BOUND" value="-1000" units="mmol_per_gDW_per_hr"/>
            <parameter id="UPPER_BOUND" value="1000" units="mmol_per_gDW_per_hr"/>
            <parameter id="FLUX_VALUE" value="0" units="mmol_per_gDW_per_hr"/>
            <parameter id="OBJECTIVE_COEFFICIENT" value="0" units="mmol_per_gDW_per_hr"/>
          </listOfParameters>
        </kineticLaw>
      </reaction>
      <reaction id="R19" name="R19" reversible="true">
        <notes>
          <body xmlns="http://www.w3.org/1999/xhtml">
            <p>GENE_ASSOCIATION: (sll0109)</p>
          </body>
        </notes>
        <listOfReactants>
          <speciesReference species="CHORISMATE_c" stoichiometry="1"/>
        </listOfReactants>
        <listOfProducts>
          <speciesReference species="PREPHENATE_c" stoichiometry="1"/>
        </listOfProducts>
        <kineticLaw>
          <math xmlns="http://www.w3.org/1998/Math/MathML">
            <ci> FLUX_VALUE </ci>
          </math>
          <listOfParameters>
            <parameter id="LOWER_BOUND" value="-1000" units="mmol_per_gDW_per_hr"/>
            <parameter id="UPPER_BOUND" value="1000" units="mmol_per_gDW_per_hr"/>
            <parameter id="FLUX_VALUE" value="0" units="mmol_per_gDW_per_hr"/>
            <parameter id="OBJECTIVE_COEFFICIENT" value="0" units="mmol_per_gDW_per_hr"/>
          </listOfParameters>
        </kineticLaw>
      </reaction>
      <reaction id="R20" name="R20" reversible="false">
        <notes>
          <body xmlns="http://www.w3.org/1999/xhtml">
            <p>GENE_ASSOCIATION: (sll1662)</p>
          </body>
        </notes>
        <listOfReactants>
          <speciesReference species="PREPHENATE_c" stoichiometry="1"/>
        </listOfReactants>
        <listOfProducts>
          <speciesReference species="PHENYL__45__PYRUVATE_c" stoichiometry="1"/>
          <speciesReference species="WATER_c" stoichiometry="1"/>
          <speciesReference species="CARBON__45__DIOXIDE_c" stoichiometry="1"/>
        </listOfProducts>
        <kineticLaw>
          <math xmlns="http://www.w3.org/1998/Math/MathML">
            <ci> FLUX_VALUE </ci>
          </math>
          <listOfParameters>
            <parameter id="LOWER_BOUND" value="0" units="mmol_per_gDW_per_hr"/>
            <parameter id="UPPER_BOUND" value="1000" units="mmol_per_gDW_per_hr"/>
            <parameter id="FLUX_VALUE" value="0" units="mmol_per_gDW_per_hr"/>
            <parameter id="OBJECTIVE_COEFFICIENT" value="0" units="mmol_per_gDW_per_hr"/>
          </listOfParameters>
        </kineticLaw>
      </reaction>
      <reaction id="R21" name="R21" reversible="false">
        <notes>
          <body xmlns="http://www.w3.org/1999/xhtml">
            <p>GENE_ASSOCIATION: (slr2081)</p>
          </body>
        </notes>
        <listOfReactants>
          <speciesReference species="PREPHENATE_c" stoichiometry="1"/>
          <speciesReference species="NAD_c" stoichiometry="1"/>
        </listOfReactants>
        <listOfProducts>
          <speciesReference species="PROTON_c" stoichiometry="1"/>
          <speciesReference species="CARBON__45__DIOXIDE_c" stoichiometry="1"/>
          <speciesReference species="NADH_c" stoichiometry="1"/>
          <speciesReference species="P__45__HYDROXY__45__PHENYLPYRUVATE_c" stoichiometry="1"/>
        </listOfProducts>
        <kineticLaw>
          <math xmlns="http://www.w3.org/1998/Math/MathML">
            <ci> FLUX_VALUE </ci>
          </math>
          <listOfParameters>
            <parameter id="LOWER_BOUND" value="0" units="mmol_per_gDW_per_hr"/>
            <parameter id="UPPER_BOUND" value="1000" units="mmol_per_gDW_per_hr"/>
            <parameter id="FLUX_VALUE" value="0" units="mmol_per_gDW_per_hr"/>
            <parameter id="OBJECTIVE_COEFFICIENT" value="0" units="mmol_per_gDW_per_hr"/>
          </listOfParameters>
        </kineticLaw>
      </reaction>
      <reaction id="R22" name="R22" reversible="true">
        <notes>
          <body xmlns="http://www.w3.org/1999/xhtml">
            <p>GENE_ASSOCIATION: (sll0938)</p>
          </body>
        </notes>
        <listOfReactants>
          <speciesReference species="N__45__ALPHA__45__ACETYLORNITHINE_c" stoichiometry="1"/>
          <speciesReference species="_2__45__KETOGLUTARATE_c" stoichiometry="1"/>
        </listOfReactants>
        <listOfProducts>
          <speciesReference species="CPD__45__469_c" stoichiometry="1"/>
          <speciesReference species="GLT_c" stoichiometry="1"/>
        </listOfProducts>
        <kineticLaw>
          <math xmlns="http://www.w3.org/1998/Math/MathML">
            <ci> FLUX_VALUE </ci>
          </math>
          <listOfParameters>
            <parameter id="LOWER_BOUND" value="-1000" units="mmol_per_gDW_per_hr"/>
            <parameter id="UPPER_BOUND" value="1000" units="mmol_per_gDW_per_hr"/>
            <parameter id="FLUX_VALUE" value="0" units="mmol_per_gDW_per_hr"/>
            <parameter id="OBJECTIVE_COEFFICIENT" value="0" units="mmol_per_gDW_per_hr"/>
          </listOfParameters>
        </kineticLaw>
      </reaction>
      <reaction id="R23" name="R23" reversible="true">
        <notes>
          <body xmlns="http://www.w3.org/1999/xhtml">
            <p>GENE_ASSOCIATION: (slr1022)</p>
          </body>
        </notes>
        <listOfReactants>
          <speciesReference species="N__45__ALPHA__45__ACETYLORNITHINE_c" stoichiometry="1"/>
          <speciesReference species="_2__45__KETOGLUTARATE_c" stoichiometry="1"/>
        </listOfReactants>
        <listOfProducts>
          <speciesReference species="CPD__45__469_c" stoichiometry="1"/>
          <speciesReference species="GLT_c" stoichiometry="1"/>
        </listOfProducts>
        <kineticLaw>
          <math xmlns="http://www.w3.org/1998/Math/MathML">
            <ci> FLUX_VALUE </ci>
          </math>
          <listOfParameters>
            <parameter id="LOWER_BOUND" value="-1000" units="mmol_per_gDW_per_hr"/>
            <parameter id="UPPER_BOUND" value="1000" units="mmol_per_gDW_per_hr"/>
            <parameter id="FLUX_VALUE" value="0" units="mmol_per_gDW_per_hr"/>
            <parameter id="OBJECTIVE_COEFFICIENT" value="0" units="mmol_per_gDW_per_hr"/>
          </listOfParameters>
        </kineticLaw>
      </reaction>
      <reaction id="R24" name="R24" reversible="false">
        <notes>
          <body xmlns="http://www.w3.org/1999/xhtml">
            <p>GENE_ASSOCIATION: (sll1027) and (sll1502)</p>
          </body>
        </notes>
        <listOfReactants>
          <speciesReference species="PROTON_c" stoichiometry="1"/>
          <speciesReference species="_2__45__KETOGLUTARATE_c" stoichiometry="1"/>
          <speciesReference species="NADH_c" stoichiometry="1"/>
          <speciesReference species="GLN_c" stoichiometry="1"/>
        </listOfReactants>
        <listOfProducts>
          <speciesReference species="GLT_c" stoichiometry="2"/>
          <speciesReference species="NAD_c" stoichiometry="1"/>
        </listOfProducts>
        <kineticLaw>
          <math xmlns="http://www.w3.org/1998/Math/MathML">
            <ci> FLUX_VALUE </ci>
          </math>
          <listOfParameters>
            <parameter id="LOWER_BOUND" value="0" units="mmol_per_gDW_per_hr"/>
            <parameter id="UPPER_BOUND" value="1000" units="mmol_per_gDW_per_hr"/>
            <parameter id="FLUX_VALUE" value="0" units="mmol_per_gDW_per_hr"/>
            <parameter id="OBJECTIVE_COEFFICIENT" value="0" units="mmol_per_gDW_per_hr"/>
          </listOfParameters>
        </kineticLaw>
      </reaction>
      <reaction id="R25" name="R25" reversible="false">
        <notes>
          <body xmlns="http://www.w3.org/1999/xhtml">
            <p>GENE_ASSOCIATION: (slr0288)</p>
          </body>
        </notes>
        <listOfReactants>
          <speciesReference species="AMMONIA_c" stoichiometry="1"/>
          <speciesReference species="GLT_c" stoichiometry="1"/>
          <speciesReference species="ATP_c" stoichiometry="1"/>
        </listOfReactants>
        <listOfProducts>
          <speciesReference species="Pi_c" stoichiometry="1"/>
          <speciesReference species="ADP_c" stoichiometry="1"/>
          <speciesReference species="GLN_c" stoichiometry="1"/>
        </listOfProducts>
        <kineticLaw>
          <math xmlns="http://www.w3.org/1998/Math/MathML">
            <ci> FLUX_VALUE </ci>
          </math>
          <listOfParameters>
            <parameter id="LOWER_BOUND" value="0" units="mmol_per_gDW_per_hr"/>
            <parameter id="UPPER_BOUND" value="1000" units="mmol_per_gDW_per_hr"/>
            <parameter id="FLUX_VALUE" value="0" units="mmol_per_gDW_per_hr"/>
            <parameter id="OBJECTIVE_COEFFICIENT" value="0" units="mmol_per_gDW_per_hr"/>
          </listOfParameters>
        </kineticLaw>
      </reaction>
      <reaction id="R26" name="R26" reversible="false">
        <notes>
          <body xmlns="http://www.w3.org/1999/xhtml">
            <p>GENE_ASSOCIATION: (slr1756)</p>
          </body>
        </notes>
        <listOfReactants>
          <speciesReference species="AMMONIA_c" stoichiometry="1"/>
          <speciesReference species="GLT_c" stoichiometry="1"/>
          <speciesReference species="ATP_c" stoichiometry="1"/>
        </listOfReactants>
        <listOfProducts>
          <speciesReference species="Pi_c" stoichiometry="1"/>
          <speciesReference species="ADP_c" stoichiometry="1"/>
          <speciesReference species="GLN_c" stoichiometry="1"/>
        </listOfProducts>
        <kineticLaw>
          <math xmlns="http://www.w3.org/1998/Math/MathML">
            <ci> FLUX_VALUE </ci>
          </math>
          <listOfParameters>
            <parameter id="LOWER_BOUND" value="0" units="mmol_per_gDW_per_hr"/>
            <parameter id="UPPER_BOUND" value="1000" units="mmol_per_gDW_per_hr"/>
            <parameter id="FLUX_VALUE" value="0" units="mmol_per_gDW_per_hr"/>
            <parameter id="OBJECTIVE_COEFFICIENT" value="0" units="mmol_per_gDW_per_hr"/>
          </listOfParameters>
        </kineticLaw>
      </reaction>
      <reaction id="R27" name="R27" reversible="false">
        <notes>
          <body xmlns="http://www.w3.org/1999/xhtml">
            <p>GENE_ASSOCIATION: (slr2079)</p>
          </body>
        </notes>
        <listOfReactants>
          <speciesReference species="WATER_c" stoichiometry="1"/>
          <speciesReference species="GLN_c" stoichiometry="1"/>
        </listOfReactants>
        <listOfProducts>
          <speciesReference species="AMMONIA_c" stoichiometry="1"/>
          <speciesReference species="GLT_c" stoichiometry="1"/>
        </listOfProducts>
        <kineticLaw>
          <math xmlns="http://www.w3.org/1998/Math/MathML">
            <ci> FLUX_VALUE </ci>
          </math>
          <listOfParameters>
            <parameter id="LOWER_BOUND" value="0" units="mmol_per_gDW_per_hr"/>
            <parameter id="UPPER_BOUND" value="1000" units="mmol_per_gDW_per_hr"/>
            <parameter id="FLUX_VALUE" value="0" units="mmol_per_gDW_per_hr"/>
            <parameter id="OBJECTIVE_COEFFICIENT" value="0" units="mmol_per_gDW_per_hr"/>
          </listOfParameters>
        </kineticLaw>
      </reaction>
      <reaction id="R28" name="R28" reversible="true">
        <notes>
          <body xmlns="http://www.w3.org/1999/xhtml">
            <p>GENE_ASSOCIATION: (slr0710)</p>
          </body>
        </notes>
        <listOfReactants>
          <speciesReference species="WATER_c" stoichiometry="1"/>
          <speciesReference species="GLT_c" stoichiometry="1"/>
          <speciesReference species="NADP_c" stoichiometry="1"/>
        </listOfReactants>
        <listOfProducts>
          <speciesReference species="NADPH_c" stoichiometry="1"/>
          <speciesReference species="PROTON_c" stoichiometry="1"/>
          <speciesReference species="AMMONIA_c" stoichiometry="1"/>
          <speciesReference species="_2__45__KETOGLUTARATE_c" stoichiometry="1"/>
        </listOfProducts>
        <kineticLaw>
          <math xmlns="http://www.w3.org/1998/Math/MathML">
            <ci> FLUX_VALUE </ci>
          </math>
          <listOfParameters>
            <parameter id="LOWER_BOUND" value="-1000" units="mmol_per_gDW_per_hr"/>
            <parameter id="UPPER_BOUND" value="1000" units="mmol_per_gDW_per_hr"/>
            <parameter id="FLUX_VALUE" value="0" units="mmol_per_gDW_per_hr"/>
            <parameter id="OBJECTIVE_COEFFICIENT" value="0" units="mmol_per_gDW_per_hr"/>
          </listOfParameters>
        </kineticLaw>
      </reaction>
      <reaction id="R29" name="R29" reversible="false">
        <notes>
          <body xmlns="http://www.w3.org/1999/xhtml">
            <p>GENE_ASSOCIATION: (slr2035)</p>
          </body>
        </notes>
        <listOfReactants>
          <speciesReference species="GLT_c" stoichiometry="1"/>
          <speciesReference species="ATP_c" stoichiometry="1"/>
        </listOfReactants>
        <listOfProducts>
          <speciesReference species="ADP_c" stoichiometry="1"/>
          <speciesReference species="L__45__GLUTAMATE__45__5__45__P_c" stoichiometry="1"/>
        </listOfProducts>
        <kineticLaw>
          <math xmlns="http://www.w3.org/1998/Math/MathML">
            <ci> FLUX_VALUE </ci>
          </math>
          <listOfParameters>
            <parameter id="LOWER_BOUND" value="0" units="mmol_per_gDW_per_hr"/>
            <parameter id="UPPER_BOUND" value="1000" units="mmol_per_gDW_per_hr"/>
            <parameter id="FLUX_VALUE" value="0" units="mmol_per_gDW_per_hr"/>
            <parameter id="OBJECTIVE_COEFFICIENT" value="0" units="mmol_per_gDW_per_hr"/>
          </listOfParameters>
        </kineticLaw>
      </reaction>
      <reaction id="R30" name="R30" reversible="false">
        <notes>
          <body xmlns="http://www.w3.org/1999/xhtml">
            <p>GENE_ASSOCIATION: (sll0461)</p>
          </body>
        </notes>
        <listOfReactants>
          <speciesReference species="NADPH_c" stoichiometry="1"/>
          <speciesReference species="PROTON_c" stoichiometry="1"/>
          <speciesReference species="L__45__GLUTAMATE__45__5__45__P_c" stoichiometry="1"/>
        </listOfReactants>
        <listOfProducts>
          <speciesReference species="Pi_c" stoichiometry="1"/>
          <speciesReference species="L__45__GLUTAMATE_GAMMA__45__SEMIALDEHYDE_c" stoichiometry="1"/>
          <speciesReference species="NADP_c" stoichiometry="1"/>
        </listOfProducts>
        <kineticLaw>
          <math xmlns="http://www.w3.org/1998/Math/MathML">
            <ci> FLUX_VALUE </ci>
          </math>
          <listOfParameters>
            <parameter id="LOWER_BOUND" value="0" units="mmol_per_gDW_per_hr"/>
            <parameter id="UPPER_BOUND" value="1000" units="mmol_per_gDW_per_hr"/>
            <parameter id="FLUX_VALUE" value="0" units="mmol_per_gDW_per_hr"/>
            <parameter id="OBJECTIVE_COEFFICIENT" value="0" units="mmol_per_gDW_per_hr"/>
          </listOfParameters>
        </kineticLaw>
      </reaction>
      <reaction id="R31" name="R31" reversible="false">
        <notes>
          <body xmlns="http://www.w3.org/1999/xhtml">
            <p>GENE_ASSOCIATION: (sll0373)</p>
          </body>
        </notes>
        <listOfReactants>
          <speciesReference species="NADPH_c" stoichiometry="1"/>
          <speciesReference species="PROTON_c" stoichiometry="1"/>
          <speciesReference species="L__45__GLUTAMATE__45__5__45__P_c" stoichiometry="1"/>
        </listOfReactants>
        <listOfProducts>
          <speciesReference species="Pi_c" stoichiometry="1"/>
          <speciesReference species="L__45__GLUTAMATE_GAMMA__45__SEMIALDEHYDE_c" stoichiometry="1"/>
          <speciesReference species="NADP_c" stoichiometry="1"/>
        </listOfProducts>
        <kineticLaw>
          <math xmlns="http://www.w3.org/1998/Math/MathML">
            <ci> FLUX_VALUE </ci>
          </math>
          <listOfParameters>
            <parameter id="LOWER_BOUND" value="0" units="mmol_per_gDW_per_hr"/>
            <parameter id="UPPER_BOUND" value="1000" units="mmol_per_gDW_per_hr"/>
            <parameter id="FLUX_VALUE" value="0" units="mmol_per_gDW_per_hr"/>
            <parameter id="OBJECTIVE_COEFFICIENT" value="0" units="mmol_per_gDW_per_hr"/>
          </listOfParameters>
        </kineticLaw>
      </reaction>
      <reaction id="R32" name="R32" reversible="false">
        <notes>
          <body xmlns="http://www.w3.org/1999/xhtml">
            <p>GENE_ASSOCIATION: (sll1561)</p>
          </body>
        </notes>
        <listOfReactants>
          <speciesReference species="WATER_c" stoichiometry="1"/>
          <speciesReference species="NAD_c" stoichiometry="1"/>
          <speciesReference species="L__45__GLUTAMATE_GAMMA__45__SEMIALDEHYDE_c" stoichiometry="1"/>
        </listOfReactants>
        <listOfProducts>
          <speciesReference species="PROTON_c" stoichiometry="1"/>
          <speciesReference species="GLT_c" stoichiometry="1"/>
          <speciesReference species="NADH_c" stoichiometry="1"/>
        </listOfProducts>
        <kineticLaw>
          <math xmlns="http://www.w3.org/1998/Math/MathML">
            <ci> FLUX_VALUE </ci>
          </math>
          <listOfParameters>
            <parameter id="LOWER_BOUND" value="0" units="mmol_per_gDW_per_hr"/>
            <parameter id="UPPER_BOUND" value="1000" units="mmol_per_gDW_per_hr"/>
            <parameter id="FLUX_VALUE" value="0" units="mmol_per_gDW_per_hr"/>
            <parameter id="OBJECTIVE_COEFFICIENT" value="0" units="mmol_per_gDW_per_hr"/>
          </listOfParameters>
        </kineticLaw>
      </reaction>
      <reaction id="R33" name="R33" reversible="false">
        <notes>
          <body xmlns="http://www.w3.org/1999/xhtml">
            <p>GENE_ASSOCIATION: (sll1561)</p>
          </body>
        </notes>
        <listOfReactants>
          <speciesReference species="L__45__DELTA1__45__PYRROLINE_5__45__CARBOXYLATE_c" stoichiometry="1"/>
          <speciesReference species="WATER_c" stoichiometry="2"/>
          <speciesReference species="NAD_c" stoichiometry="1"/>
        </listOfReactants>
        <listOfProducts>
          <speciesReference species="PROTON_c" stoichiometry="1"/>
          <speciesReference species="GLT_c" stoichiometry="1"/>
          <speciesReference species="NADH_c" stoichiometry="1"/>
        </listOfProducts>
        <kineticLaw>
          <math xmlns="http://www.w3.org/1998/Math/MathML">
            <ci> FLUX_VALUE </ci>
          </math>
          <listOfParameters>
            <parameter id="LOWER_BOUND" value="0" units="mmol_per_gDW_per_hr"/>
            <parameter id="UPPER_BOUND" value="1000" units="mmol_per_gDW_per_hr"/>
            <parameter id="FLUX_VALUE" value="0" units="mmol_per_gDW_per_hr"/>
            <parameter id="OBJECTIVE_COEFFICIENT" value="0" units="mmol_per_gDW_per_hr"/>
          </listOfParameters>
        </kineticLaw>
      </reaction>
      <reaction id="R34" name="R34" reversible="false">
        <notes>
          <body xmlns="http://www.w3.org/1999/xhtml">
            <p>GENE_ASSOCIATION: (sll1561)</p>
          </body>
        </notes>
        <listOfReactants>
          <speciesReference species="PLASTOQUINONE__45__9_t" stoichiometry="1"/>
          <speciesReference species="PRO_c" stoichiometry="1"/>
        </listOfReactants>
        <listOfProducts>
          <speciesReference species="L__45__DELTA1__45__PYRROLINE_5__45__CARBOXYLATE_c" stoichiometry="1"/>
          <speciesReference species="CPD__45__12829_t" stoichiometry="1"/>
        </listOfProducts>
        <kineticLaw>
          <math xmlns="http://www.w3.org/1998/Math/MathML">
            <ci> FLUX_VALUE </ci>
          </math>
          <listOfParameters>
            <parameter id="LOWER_BOUND" value="0" units="mmol_per_gDW_per_hr"/>
            <parameter id="UPPER_BOUND" value="1000" units="mmol_per_gDW_per_hr"/>
            <parameter id="FLUX_VALUE" value="0" units="mmol_per_gDW_per_hr"/>
            <parameter id="OBJECTIVE_COEFFICIENT" value="0" units="mmol_per_gDW_per_hr"/>
          </listOfParameters>
        </kineticLaw>
      </reaction>
      <reaction id="R35" name="R35" reversible="false">
        <notes>
          <body xmlns="http://www.w3.org/1999/xhtml">
            <p>GENE_ASSOCIATION: (sll1561)</p>
          </body>
        </notes>
        <listOfReactants>
          <speciesReference species="PLASTOQUINONE__45__9_y" stoichiometry="1"/>
          <speciesReference species="PRO_c" stoichiometry="1"/>
        </listOfReactants>
        <listOfProducts>
          <speciesReference species="L__45__DELTA1__45__PYRROLINE_5__45__CARBOXYLATE_c" stoichiometry="1"/>
          <speciesReference species="CPD__45__12829_y" stoichiometry="1"/>
        </listOfProducts>
        <kineticLaw>
          <math xmlns="http://www.w3.org/1998/Math/MathML">
            <ci> FLUX_VALUE </ci>
          </math>
          <listOfParameters>
            <parameter id="LOWER_BOUND" value="0" units="mmol_per_gDW_per_hr"/>
            <parameter id="UPPER_BOUND" value="1000" units="mmol_per_gDW_per_hr"/>
            <parameter id="FLUX_VALUE" value="0" units="mmol_per_gDW_per_hr"/>
            <parameter id="OBJECTIVE_COEFFICIENT" value="0" units="mmol_per_gDW_per_hr"/>
          </listOfParameters>
        </kineticLaw>
      </reaction>
      <reaction id="R36" name="R36" reversible="false">
        <notes>
          <body xmlns="http://www.w3.org/1999/xhtml">
            <p>GENE_ASSOCIATION: (slr0661)</p>
          </body>
        </notes>
        <listOfReactants>
          <speciesReference species="L__45__DELTA1__45__PYRROLINE_5__45__CARBOXYLATE_c" stoichiometry="1"/>
          <speciesReference species="NADPH_c" stoichiometry="1"/>
          <speciesReference species="PROTON_c" stoichiometry="1"/>
        </listOfReactants>
        <listOfProducts>
          <speciesReference species="PRO_c" stoichiometry="1"/>
          <speciesReference species="NADP_c" stoichiometry="1"/>
        </listOfProducts>
        <kineticLaw>
          <math xmlns="http://www.w3.org/1998/Math/MathML">
            <ci> FLUX_VALUE </ci>
          </math>
          <listOfParameters>
            <parameter id="LOWER_BOUND" value="0" units="mmol_per_gDW_per_hr"/>
            <parameter id="UPPER_BOUND" value="1000" units="mmol_per_gDW_per_hr"/>
            <parameter id="FLUX_VALUE" value="0" units="mmol_per_gDW_per_hr"/>
            <parameter id="OBJECTIVE_COEFFICIENT" value="0" units="mmol_per_gDW_per_hr"/>
          </listOfParameters>
        </kineticLaw>
      </reaction>
      <reaction id="R37" name="R37" reversible="false">
        <notes>
          <body xmlns="http://www.w3.org/1999/xhtml">
            <p>GENE_ASSOCIATION: (sll1883)</p>
          </body>
        </notes>
        <listOfReactants>
          <speciesReference species="GLT_c" stoichiometry="1"/>
          <speciesReference species="ACETYL__45__COA_c" stoichiometry="1"/>
        </listOfReactants>
        <listOfProducts>
          <speciesReference species="ACETYL__45__GLU_c" stoichiometry="1"/>
          <speciesReference species="CO__45__A_c" stoichiometry="1"/>
        </listOfProducts>
        <kineticLaw>
          <math xmlns="http://www.w3.org/1998/Math/MathML">
            <ci> FLUX_VALUE </ci>
          </math>
          <listOfParameters>
            <parameter id="LOWER_BOUND" value="0" units="mmol_per_gDW_per_hr"/>
            <parameter id="UPPER_BOUND" value="1000" units="mmol_per_gDW_per_hr"/>
            <parameter id="FLUX_VALUE" value="0" units="mmol_per_gDW_per_hr"/>
            <parameter id="OBJECTIVE_COEFFICIENT" value="0" units="mmol_per_gDW_per_hr"/>
          </listOfParameters>
        </kineticLaw>
      </reaction>
      <reaction id="R38" name="R38" reversible="false">
        <notes>
          <body xmlns="http://www.w3.org/1999/xhtml">
            <p>GENE_ASSOCIATION: (sll1883)</p>
          </body>
        </notes>
        <listOfReactants>
          <speciesReference species="N__45__ALPHA__45__ACETYLORNITHINE_c" stoichiometry="1"/>
          <speciesReference species="GLT_c" stoichiometry="1"/>
        </listOfReactants>
        <listOfProducts>
          <speciesReference species="L__45__ORNITHINE_c" stoichiometry="1"/>
          <speciesReference species="ACETYL__45__GLU_c" stoichiometry="1"/>
        </listOfProducts>
        <kineticLaw>
          <math xmlns="http://www.w3.org/1998/Math/MathML">
            <ci> FLUX_VALUE </ci>
          </math>
          <listOfParameters>
            <parameter id="LOWER_BOUND" value="0" units="mmol_per_gDW_per_hr"/>
            <parameter id="UPPER_BOUND" value="1000" units="mmol_per_gDW_per_hr"/>
            <parameter id="FLUX_VALUE" value="0" units="mmol_per_gDW_per_hr"/>
            <parameter id="OBJECTIVE_COEFFICIENT" value="0" units="mmol_per_gDW_per_hr"/>
          </listOfParameters>
        </kineticLaw>
      </reaction>
      <reaction id="R39" name="R39" reversible="true">
        <notes>
          <body xmlns="http://www.w3.org/1999/xhtml">
            <p>GENE_ASSOCIATION: (slr1653)</p>
          </body>
        </notes>
        <listOfReactants>
          <speciesReference species="N__45__ALPHA__45__ACETYLORNITHINE_c" stoichiometry="1"/>
          <speciesReference species="WATER_c" stoichiometry="1"/>
        </listOfReactants>
        <listOfProducts>
          <speciesReference species="L__45__ORNITHINE_c" stoichiometry="1"/>
          <speciesReference species="ACET_c" stoichiometry="1"/>
        </listOfProducts>
        <kineticLaw>
          <math xmlns="http://www.w3.org/1998/Math/MathML">
            <ci> FLUX_VALUE </ci>
          </math>
          <listOfParameters>
            <parameter id="LOWER_BOUND" value="-1000" units="mmol_per_gDW_per_hr"/>
            <parameter id="UPPER_BOUND" value="1000" units="mmol_per_gDW_per_hr"/>
            <parameter id="FLUX_VALUE" value="0" units="mmol_per_gDW_per_hr"/>
            <parameter id="OBJECTIVE_COEFFICIENT" value="0" units="mmol_per_gDW_per_hr"/>
          </listOfParameters>
        </kineticLaw>
      </reaction>
      <reaction id="R40" name="R40" reversible="true">
        <notes>
          <body xmlns="http://www.w3.org/1999/xhtml">
            <p>GENE_ASSOCIATION: (sll0100)</p>
          </body>
        </notes>
        <listOfReactants>
          <speciesReference species="N__45__ALPHA__45__ACETYLORNITHINE_c" stoichiometry="1"/>
          <speciesReference species="WATER_c" stoichiometry="1"/>
        </listOfReactants>
        <listOfProducts>
          <speciesReference species="L__45__ORNITHINE_c" stoichiometry="1"/>
          <speciesReference species="ACET_c" stoichiometry="1"/>
        </listOfProducts>
        <kineticLaw>
          <math xmlns="http://www.w3.org/1998/Math/MathML">
            <ci> FLUX_VALUE </ci>
          </math>
          <listOfParameters>
            <parameter id="LOWER_BOUND" value="-1000" units="mmol_per_gDW_per_hr"/>
            <parameter id="UPPER_BOUND" value="1000" units="mmol_per_gDW_per_hr"/>
            <parameter id="FLUX_VALUE" value="0" units="mmol_per_gDW_per_hr"/>
            <parameter id="OBJECTIVE_COEFFICIENT" value="0" units="mmol_per_gDW_per_hr"/>
          </listOfParameters>
        </kineticLaw>
      </reaction>
      <reaction id="R41" name="R41" reversible="true">
        <notes>
          <body xmlns="http://www.w3.org/1999/xhtml">
            <p>GENE_ASSOCIATION: (spontaneous)</p>
          </body>
        </notes>
        <listOfReactants>
          <speciesReference species="L__45__DELTA1__45__PYRROLINE_5__45__CARBOXYLATE_c" stoichiometry="1"/>
          <speciesReference species="WATER_c" stoichiometry="1"/>
        </listOfReactants>
        <listOfProducts>
          <speciesReference species="L__45__GLUTAMATE_GAMMA__45__SEMIALDEHYDE_c" stoichiometry="1"/>
        </listOfProducts>
        <kineticLaw>
          <math xmlns="http://www.w3.org/1998/Math/MathML">
            <ci> FLUX_VALUE </ci>
          </math>
          <listOfParameters>
            <parameter id="LOWER_BOUND" value="-1000" units="mmol_per_gDW_per_hr"/>
            <parameter id="UPPER_BOUND" value="1000" units="mmol_per_gDW_per_hr"/>
            <parameter id="FLUX_VALUE" value="0" units="mmol_per_gDW_per_hr"/>
            <parameter id="OBJECTIVE_COEFFICIENT" value="0" units="mmol_per_gDW_per_hr"/>
          </listOfParameters>
        </kineticLaw>
      </reaction>
      <reaction id="R42" name="R42" reversible="false">
        <notes>
          <body xmlns="http://www.w3.org/1999/xhtml">
            <p>GENE_ASSOCIATION: (slr1898)</p>
          </body>
        </notes>
        <listOfReactants>
          <speciesReference species="ACETYL__45__GLU_c" stoichiometry="1"/>
          <speciesReference species="ATP_c" stoichiometry="1"/>
        </listOfReactants>
        <listOfProducts>
          <speciesReference species="N__45__ACETYL__45__GLUTAMYL__45__P_c" stoichiometry="1"/>
          <speciesReference species="ADP_c" stoichiometry="1"/>
        </listOfProducts>
        <kineticLaw>
          <math xmlns="http://www.w3.org/1998/Math/MathML">
            <ci> FLUX_VALUE </ci>
          </math>
          <listOfParameters>
            <parameter id="LOWER_BOUND" value="0" units="mmol_per_gDW_per_hr"/>
            <parameter id="UPPER_BOUND" value="1000" units="mmol_per_gDW_per_hr"/>
            <parameter id="FLUX_VALUE" value="0" units="mmol_per_gDW_per_hr"/>
            <parameter id="OBJECTIVE_COEFFICIENT" value="0" units="mmol_per_gDW_per_hr"/>
          </listOfParameters>
        </kineticLaw>
      </reaction>
      <reaction id="R43" name="R43" reversible="true">
        <notes>
          <body xmlns="http://www.w3.org/1999/xhtml">
            <p>GENE_ASSOCIATION: (sll0080)</p>
          </body>
        </notes>
        <listOfReactants>
          <speciesReference species="Pi_c" stoichiometry="1"/>
          <speciesReference species="CPD__45__469_c" stoichiometry="1"/>
          <speciesReference species="NADP_c" stoichiometry="1"/>
        </listOfReactants>
        <listOfProducts>
          <speciesReference species="NADPH_c" stoichiometry="1"/>
          <speciesReference species="N__45__ACETYL__45__GLUTAMYL__45__P_c" stoichiometry="1"/>
          <speciesReference species="PROTON_c" stoichiometry="1"/>
        </listOfProducts>
        <kineticLaw>
          <math xmlns="http://www.w3.org/1998/Math/MathML">
            <ci> FLUX_VALUE </ci>
          </math>
          <listOfParameters>
            <parameter id="LOWER_BOUND" value="-1000" units="mmol_per_gDW_per_hr"/>
            <parameter id="UPPER_BOUND" value="1000" units="mmol_per_gDW_per_hr"/>
            <parameter id="FLUX_VALUE" value="0" units="mmol_per_gDW_per_hr"/>
            <parameter id="OBJECTIVE_COEFFICIENT" value="0" units="mmol_per_gDW_per_hr"/>
          </listOfParameters>
        </kineticLaw>
      </reaction>
      <reaction id="R44" name="R44" reversible="true">
        <notes>
          <body xmlns="http://www.w3.org/1999/xhtml">
            <p>GENE_ASSOCIATION: (sll0902)</p>
          </body>
        </notes>
        <listOfReactants>
          <speciesReference species="CARBAMOYL__45__P_c" stoichiometry="1"/>
          <speciesReference species="L__45__ORNITHINE_c" stoichiometry="1"/>
        </listOfReactants>
        <listOfProducts>
          <speciesReference species="Pi_c" stoichiometry="1"/>
          <speciesReference species="L__45__CITRULLINE_c" stoichiometry="1"/>
        </listOfProducts>
        <kineticLaw>
          <math xmlns="http://www.w3.org/1998/Math/MathML">
            <ci> FLUX_VALUE </ci>
          </math>
          <listOfParameters>
            <parameter id="LOWER_BOUND" value="-1000" units="mmol_per_gDW_per_hr"/>
            <parameter id="UPPER_BOUND" value="1000" units="mmol_per_gDW_per_hr"/>
            <parameter id="FLUX_VALUE" value="0" units="mmol_per_gDW_per_hr"/>
            <parameter id="OBJECTIVE_COEFFICIENT" value="0" units="mmol_per_gDW_per_hr"/>
          </listOfParameters>
        </kineticLaw>
      </reaction>
      <reaction id="R45" name="R45" reversible="false">
        <notes>
          <body xmlns="http://www.w3.org/1999/xhtml">
            <p>GENE_ASSOCIATION: (slr1133)</p>
          </body>
        </notes>
        <listOfReactants>
          <speciesReference species="L__45__ARGININO__45__SUCCINATE_c" stoichiometry="1"/>
        </listOfReactants>
        <listOfProducts>
          <speciesReference species="FUM_c" stoichiometry="1"/>
          <speciesReference species="ARG_c" stoichiometry="1"/>
        </listOfProducts>
        <kineticLaw>
          <math xmlns="http://www.w3.org/1998/Math/MathML">
            <ci> FLUX_VALUE </ci>
          </math>
          <listOfParameters>
            <parameter id="LOWER_BOUND" value="0" units="mmol_per_gDW_per_hr"/>
            <parameter id="UPPER_BOUND" value="1000" units="mmol_per_gDW_per_hr"/>
            <parameter id="FLUX_VALUE" value="0" units="mmol_per_gDW_per_hr"/>
            <parameter id="OBJECTIVE_COEFFICIENT" value="0" units="mmol_per_gDW_per_hr"/>
          </listOfParameters>
        </kineticLaw>
      </reaction>
      <reaction id="R46" name="R46" reversible="false">
        <notes>
          <body xmlns="http://www.w3.org/1999/xhtml">
            <p>GENE_ASSOCIATION: (slr0585)</p>
          </body>
        </notes>
        <listOfReactants>
          <speciesReference species="L__45__ASPARTATE_c" stoichiometry="1"/>
          <speciesReference species="L__45__CITRULLINE_c" stoichiometry="1"/>
          <speciesReference species="ATP_c" stoichiometry="1"/>
        </listOfReactants>
        <listOfProducts>
          <speciesReference species="PPI_c" stoichiometry="1"/>
          <speciesReference species="L__45__ARGININO__45__SUCCINATE_c" stoichiometry="1"/>
          <speciesReference species="AMP_c" stoichiometry="1"/>
        </listOfProducts>
        <kineticLaw>
          <math xmlns="http://www.w3.org/1998/Math/MathML">
            <ci> FLUX_VALUE </ci>
          </math>
          <listOfParameters>
            <parameter id="LOWER_BOUND" value="0" units="mmol_per_gDW_per_hr"/>
            <parameter id="UPPER_BOUND" value="1000" units="mmol_per_gDW_per_hr"/>
            <parameter id="FLUX_VALUE" value="0" units="mmol_per_gDW_per_hr"/>
            <parameter id="OBJECTIVE_COEFFICIENT" value="0" units="mmol_per_gDW_per_hr"/>
          </listOfParameters>
        </kineticLaw>
      </reaction>
      <reaction id="R47" name="R47" reversible="false">
        <notes>
          <body xmlns="http://www.w3.org/1999/xhtml">
            <p>GENE_ASSOCIATION: (sll0370) and (sll1498) and (slr1616)</p>
          </body>
        </notes>
        <listOfReactants>
          <speciesReference species="WATER_c" stoichiometry="1"/>
          <speciesReference species="PROTON_c" stoichiometry="1"/>
          <speciesReference species="HCO3_c" stoichiometry="1"/>
          <speciesReference species="ATP_c" stoichiometry="2"/>
          <speciesReference species="GLN_c" stoichiometry="1"/>
        </listOfReactants>
        <listOfProducts>
          <speciesReference species="CARBAMOYL__45__P_c" stoichiometry="1"/>
          <speciesReference species="Pi_c" stoichiometry="1"/>
          <speciesReference species="ADP_c" stoichiometry="2"/>
          <speciesReference species="GLT_c" stoichiometry="1"/>
        </listOfProducts>
        <kineticLaw>
          <math xmlns="http://www.w3.org/1998/Math/MathML">
            <ci> FLUX_VALUE </ci>
          </math>
          <listOfParameters>
            <parameter id="LOWER_BOUND" value="0" units="mmol_per_gDW_per_hr"/>
            <parameter id="UPPER_BOUND" value="1000" units="mmol_per_gDW_per_hr"/>
            <parameter id="FLUX_VALUE" value="0" units="mmol_per_gDW_per_hr"/>
            <parameter id="OBJECTIVE_COEFFICIENT" value="0" units="mmol_per_gDW_per_hr"/>
          </listOfParameters>
        </kineticLaw>
      </reaction>
      <reaction id="R48" name="R48" reversible="true">
        <notes>
          <body xmlns="http://www.w3.org/1999/xhtml">
            <p>GENE_ASSOCIATION: (sll0573)</p>
          </body>
        </notes>
        <listOfReactants>
          <speciesReference species="AMMONIA_c" stoichiometry="1"/>
          <speciesReference species="CARBON__45__DIOXIDE_c" stoichiometry="1"/>
          <speciesReference species="ATP_c" stoichiometry="1"/>
        </listOfReactants>
        <listOfProducts>
          <speciesReference species="CARBAMOYL__45__P_c" stoichiometry="1"/>
          <speciesReference species="ADP_c" stoichiometry="1"/>
        </listOfProducts>
        <kineticLaw>
          <math xmlns="http://www.w3.org/1998/Math/MathML">
            <ci> FLUX_VALUE </ci>
          </math>
          <listOfParameters>
            <parameter id="LOWER_BOUND" value="-1000" units="mmol_per_gDW_per_hr"/>
            <parameter id="UPPER_BOUND" value="1000" units="mmol_per_gDW_per_hr"/>
            <parameter id="FLUX_VALUE" value="0" units="mmol_per_gDW_per_hr"/>
            <parameter id="OBJECTIVE_COEFFICIENT" value="0" units="mmol_per_gDW_per_hr"/>
          </listOfParameters>
        </kineticLaw>
      </reaction>
      <reaction id="R49" name="R49" reversible="false">
        <notes>
          <body xmlns="http://www.w3.org/1999/xhtml">
            <p>GENE_ASSOCIATION: (sll1454)</p>
          </body>
        </notes>
        <listOfReactants>
          <speciesReference species="PROTON_c" stoichiometry="2"/>
          <speciesReference species="NITRATE_c" stoichiometry="1"/>
          <speciesReference species="FERREDOXIN__45__MONOMER_c" stoichiometry="2"/>
        </listOfReactants>
        <listOfProducts>
          <speciesReference species="WATER_c" stoichiometry="1"/>
          <speciesReference species="NITRITE_c" stoichiometry="1"/>
          <speciesReference species="OX__45__FERREDOXIN_c" stoichiometry="2"/>
        </listOfProducts>
        <kineticLaw>
          <math xmlns="http://www.w3.org/1998/Math/MathML">
            <ci> FLUX_VALUE </ci>
          </math>
          <listOfParameters>
            <parameter id="LOWER_BOUND" value="0" units="mmol_per_gDW_per_hr"/>
            <parameter id="UPPER_BOUND" value="1000" units="mmol_per_gDW_per_hr"/>
            <parameter id="FLUX_VALUE" value="0" units="mmol_per_gDW_per_hr"/>
            <parameter id="OBJECTIVE_COEFFICIENT" value="0" units="mmol_per_gDW_per_hr"/>
          </listOfParameters>
        </kineticLaw>
      </reaction>
      <reaction id="R50" name="R50" reversible="false">
        <notes>
          <body xmlns="http://www.w3.org/1999/xhtml">
            <p>GENE_ASSOCIATION: (slr0898)</p>
          </body>
        </notes>
        <listOfReactants>
          <speciesReference species="NITRITE_c" stoichiometry="1"/>
          <speciesReference species="PROTON_c" stoichiometry="7"/>
          <speciesReference species="FERREDOXIN__45__MONOMER_c" stoichiometry="6"/>
        </listOfReactants>
        <listOfProducts>
          <speciesReference species="WATER_c" stoichiometry="2"/>
          <speciesReference species="AMMONIA_c" stoichiometry="1"/>
          <speciesReference species="OX__45__FERREDOXIN_c" stoichiometry="6"/>
        </listOfProducts>
        <kineticLaw>
          <math xmlns="http://www.w3.org/1998/Math/MathML">
            <ci> FLUX_VALUE </ci>
          </math>
          <listOfParameters>
            <parameter id="LOWER_BOUND" value="0" units="mmol_per_gDW_per_hr"/>
            <parameter id="UPPER_BOUND" value="1000" units="mmol_per_gDW_per_hr"/>
            <parameter id="FLUX_VALUE" value="0" units="mmol_per_gDW_per_hr"/>
            <parameter id="OBJECTIVE_COEFFICIENT" value="0" units="mmol_per_gDW_per_hr"/>
          </listOfParameters>
        </kineticLaw>
      </reaction>
      <reaction id="R51" name="R51" reversible="false">
        <notes>
          <body xmlns="http://www.w3.org/1999/xhtml">
            <p>GENE_ASSOCIATION: (sll1499)</p>
          </body>
        </notes>
        <listOfReactants>
          <speciesReference species="PROTON_c" stoichiometry="2"/>
          <speciesReference species="_2__45__KETOGLUTARATE_c" stoichiometry="1"/>
          <speciesReference species="FERREDOXIN__45__MONOMER_c" stoichiometry="2"/>
          <speciesReference species="GLN_c" stoichiometry="1"/>
        </listOfReactants>
        <listOfProducts>
          <speciesReference species="GLT_c" stoichiometry="2"/>
          <speciesReference species="OX__45__FERREDOXIN_c" stoichiometry="2"/>
        </listOfProducts>
        <kineticLaw>
          <math xmlns="http://www.w3.org/1998/Math/MathML">
            <ci> FLUX_VALUE </ci>
          </math>
          <listOfParameters>
            <parameter id="LOWER_BOUND" value="0" units="mmol_per_gDW_per_hr"/>
            <parameter id="UPPER_BOUND" value="1000" units="mmol_per_gDW_per_hr"/>
            <parameter id="FLUX_VALUE" value="0" units="mmol_per_gDW_per_hr"/>
            <parameter id="OBJECTIVE_COEFFICIENT" value="0" units="mmol_per_gDW_per_hr"/>
          </listOfParameters>
        </kineticLaw>
      </reaction>
      <reaction id="R52" name="R52" reversible="false">
        <notes>
          <body xmlns="http://www.w3.org/1999/xhtml">
            <p>GENE_ASSOCIATION: (sll1336)</p>
          </body>
        </notes>
        <listOfReactants>
          <speciesReference species="WATER_c" stoichiometry="1"/>
          <speciesReference species="ARG_c" stoichiometry="1"/>
        </listOfReactants>
        <listOfProducts>
          <speciesReference species="AMMONIA_c" stoichiometry="1"/>
          <speciesReference species="L__45__CITRULLINE_c" stoichiometry="1"/>
        </listOfProducts>
        <kineticLaw>
          <math xmlns="http://www.w3.org/1998/Math/MathML">
            <ci> FLUX_VALUE </ci>
          </math>
          <listOfParameters>
            <parameter id="LOWER_BOUND" value="0" units="mmol_per_gDW_per_hr"/>
            <parameter id="UPPER_BOUND" value="1000" units="mmol_per_gDW_per_hr"/>
            <parameter id="FLUX_VALUE" value="0" units="mmol_per_gDW_per_hr"/>
            <parameter id="OBJECTIVE_COEFFICIENT" value="0" units="mmol_per_gDW_per_hr"/>
          </listOfParameters>
        </kineticLaw>
      </reaction>
      <reaction id="R53" name="R53" reversible="true">
        <notes>
          <body xmlns="http://www.w3.org/1999/xhtml">
            <p>GENE_ASSOCIATION: (slr1022)</p>
          </body>
        </notes>
        <listOfReactants>
          <speciesReference species="L__45__ORNITHINE_c" stoichiometry="1"/>
          <speciesReference species="_2__45__KETOGLUTARATE_c" stoichiometry="1"/>
        </listOfReactants>
        <listOfProducts>
          <speciesReference species="GLT_c" stoichiometry="1"/>
          <speciesReference species="L__45__GLUTAMATE_GAMMA__45__SEMIALDEHYDE_c" stoichiometry="1"/>
        </listOfProducts>
        <kineticLaw>
          <math xmlns="http://www.w3.org/1998/Math/MathML">
            <ci> FLUX_VALUE </ci>
          </math>
          <listOfParameters>
            <parameter id="LOWER_BOUND" value="-1000" units="mmol_per_gDW_per_hr"/>
            <parameter id="UPPER_BOUND" value="1000" units="mmol_per_gDW_per_hr"/>
            <parameter id="FLUX_VALUE" value="0" units="mmol_per_gDW_per_hr"/>
            <parameter id="OBJECTIVE_COEFFICIENT" value="0" units="mmol_per_gDW_per_hr"/>
          </listOfParameters>
        </kineticLaw>
      </reaction>
      <reaction id="R54" name="R54" reversible="false">
        <notes>
          <body xmlns="http://www.w3.org/1999/xhtml">
            <p>GENE_ASSOCIATION: (slr0782)</p>
          </body>
        </notes>
        <listOfReactants>
          <speciesReference species="WATER_c" stoichiometry="1"/>
          <speciesReference species="PLASTOQUINONE__45__9_t" stoichiometry="1"/>
          <speciesReference species="ARG_c" stoichiometry="1"/>
        </listOfReactants>
        <listOfProducts>
          <speciesReference species="CPD__45__12829_t" stoichiometry="1"/>
          <speciesReference species="AMMONIA_c" stoichiometry="1"/>
          <speciesReference species="CPD__45__824_c" stoichiometry="1"/>
        </listOfProducts>
        <kineticLaw>
          <math xmlns="http://www.w3.org/1998/Math/MathML">
            <ci> FLUX_VALUE </ci>
          </math>
          <listOfParameters>
            <parameter id="LOWER_BOUND" value="0" units="mmol_per_gDW_per_hr"/>
            <parameter id="UPPER_BOUND" value="1000" units="mmol_per_gDW_per_hr"/>
            <parameter id="FLUX_VALUE" value="0" units="mmol_per_gDW_per_hr"/>
            <parameter id="OBJECTIVE_COEFFICIENT" value="0" units="mmol_per_gDW_per_hr"/>
          </listOfParameters>
        </kineticLaw>
      </reaction>
      <reaction id="R55" name="R55" reversible="false">
        <notes>
          <body xmlns="http://www.w3.org/1999/xhtml">
            <p>GENE_ASSOCIATION: (slr0782)</p>
          </body>
        </notes>
        <listOfReactants>
          <speciesReference species="WATER_c" stoichiometry="1"/>
          <speciesReference species="ARG_c" stoichiometry="1"/>
          <speciesReference species="PLASTOQUINONE__45__9_y" stoichiometry="1"/>
        </listOfReactants>
        <listOfProducts>
          <speciesReference species="AMMONIA_c" stoichiometry="1"/>
          <speciesReference species="CPD__45__12829_y" stoichiometry="1"/>
          <speciesReference species="CPD__45__824_c" stoichiometry="1"/>
        </listOfProducts>
        <kineticLaw>
          <math xmlns="http://www.w3.org/1998/Math/MathML">
            <ci> FLUX_VALUE </ci>
          </math>
          <listOfParameters>
            <parameter id="LOWER_BOUND" value="0" units="mmol_per_gDW_per_hr"/>
            <parameter id="UPPER_BOUND" value="1000" units="mmol_per_gDW_per_hr"/>
            <parameter id="FLUX_VALUE" value="0" units="mmol_per_gDW_per_hr"/>
            <parameter id="OBJECTIVE_COEFFICIENT" value="0" units="mmol_per_gDW_per_hr"/>
          </listOfParameters>
        </kineticLaw>
      </reaction>
      <reaction id="R56" name="R56" reversible="false">
        <notes>
          <body xmlns="http://www.w3.org/1999/xhtml">
            <p>GENE_ASSOCIATION: (spontaneous)</p>
          </body>
        </notes>
        <listOfReactants>
          <speciesReference species="HYDROGEN__45__PEROXIDE_c" stoichiometry="1"/>
          <speciesReference species="CPD__45__824_c" stoichiometry="1"/>
        </listOfReactants>
        <listOfProducts>
          <speciesReference species="WATER_c" stoichiometry="1"/>
          <speciesReference species="CPD__45__592_c" stoichiometry="1"/>
          <speciesReference species="CARBON__45__DIOXIDE_c" stoichiometry="1"/>
        </listOfProducts>
        <kineticLaw>
          <math xmlns="http://www.w3.org/1998/Math/MathML">
            <ci> FLUX_VALUE </ci>
          </math>
          <listOfParameters>
            <parameter id="LOWER_BOUND" value="0" units="mmol_per_gDW_per_hr"/>
            <parameter id="UPPER_BOUND" value="1000" units="mmol_per_gDW_per_hr"/>
            <parameter id="FLUX_VALUE" value="0" units="mmol_per_gDW_per_hr"/>
            <parameter id="OBJECTIVE_COEFFICIENT" value="0" units="mmol_per_gDW_per_hr"/>
          </listOfParameters>
        </kineticLaw>
      </reaction>
      <reaction id="R57" name="R57" reversible="false">
        <notes>
          <body xmlns="http://www.w3.org/1999/xhtml">
            <p>GENE_ASSOCIATION: (sll1077) or (sll0228)</p>
          </body>
        </notes>
        <listOfReactants>
          <speciesReference species="WATER_c" stoichiometry="1"/>
          <speciesReference species="CPD__45__592_c" stoichiometry="1"/>
        </listOfReactants>
        <listOfProducts>
          <speciesReference species="_4__45__AMINO__45__BUTYRATE_c" stoichiometry="1"/>
          <speciesReference species="UREA_c" stoichiometry="1"/>
        </listOfProducts>
        <kineticLaw>
          <math xmlns="http://www.w3.org/1998/Math/MathML">
            <ci> FLUX_VALUE </ci>
          </math>
          <listOfParameters>
            <parameter id="LOWER_BOUND" value="0" units="mmol_per_gDW_per_hr"/>
            <parameter id="UPPER_BOUND" value="1000" units="mmol_per_gDW_per_hr"/>
            <parameter id="FLUX_VALUE" value="0" units="mmol_per_gDW_per_hr"/>
            <parameter id="OBJECTIVE_COEFFICIENT" value="0" units="mmol_per_gDW_per_hr"/>
          </listOfParameters>
        </kineticLaw>
      </reaction>
      <reaction id="R58" name="R58" reversible="false">
        <notes>
          <body xmlns="http://www.w3.org/1999/xhtml">
            <p>GENE_ASSOCIATION: (sll0420) and (sll1750) and (slr1256)</p>
          </body>
        </notes>
        <listOfReactants>
          <speciesReference species="WATER_c" stoichiometry="1"/>
          <speciesReference species="UREA_c" stoichiometry="1"/>
        </listOfReactants>
        <listOfProducts>
          <speciesReference species="AMMONIA_c" stoichiometry="2"/>
          <speciesReference species="CARBON__45__DIOXIDE_c" stoichiometry="1"/>
        </listOfProducts>
        <kineticLaw>
          <math xmlns="http://www.w3.org/1998/Math/MathML">
            <ci> FLUX_VALUE </ci>
          </math>
          <listOfParameters>
            <parameter id="LOWER_BOUND" value="0" units="mmol_per_gDW_per_hr"/>
            <parameter id="UPPER_BOUND" value="1000" units="mmol_per_gDW_per_hr"/>
            <parameter id="FLUX_VALUE" value="0" units="mmol_per_gDW_per_hr"/>
            <parameter id="OBJECTIVE_COEFFICIENT" value="0" units="mmol_per_gDW_per_hr"/>
          </listOfParameters>
        </kineticLaw>
      </reaction>
      <reaction id="R59" name="R59" reversible="false">
        <notes>
          <body xmlns="http://www.w3.org/1999/xhtml">
            <p>GENE_ASSOCIATION: (sll0428) or (sll0191)</p>
          </body>
        </notes>
        <listOfReactants>
          <speciesReference species="_2__45__KETOGLUTARATE_c" stoichiometry="1"/>
          <speciesReference species="PRO_c" stoichiometry="1"/>
          <speciesReference species="OXYGEN__45__MOLECULE_c" stoichiometry="1"/>
        </listOfReactants>
        <listOfProducts>
          <speciesReference species="_4__45__HYDROXY__45__L__45__PROLINE_c" stoichiometry="1"/>
          <speciesReference species="CARBON__45__DIOXIDE_c" stoichiometry="1"/>
          <speciesReference species="SUC_c" stoichiometry="1"/>
        </listOfProducts>
        <kineticLaw>
          <math xmlns="http://www.w3.org/1998/Math/MathML">
            <ci> FLUX_VALUE </ci>
          </math>
          <listOfParameters>
            <parameter id="LOWER_BOUND" value="0" units="mmol_per_gDW_per_hr"/>
            <parameter id="UPPER_BOUND" value="1000" units="mmol_per_gDW_per_hr"/>
            <parameter id="FLUX_VALUE" value="0" units="mmol_per_gDW_per_hr"/>
            <parameter id="OBJECTIVE_COEFFICIENT" value="0" units="mmol_per_gDW_per_hr"/>
          </listOfParameters>
        </kineticLaw>
      </reaction>
      <reaction id="R60" name="R60" reversible="false">
        <notes>
          <body xmlns="http://www.w3.org/1999/xhtml">
            <p>GENE_ASSOCIATION: (slr0661)</p>
          </body>
        </notes>
        <listOfReactants>
          <speciesReference species="_4__45__HYDROXY__45__L__45__PROLINE_c" stoichiometry="1"/>
          <speciesReference species="NADP_c" stoichiometry="1"/>
        </listOfReactants>
        <listOfProducts>
          <speciesReference species="NADPH_c" stoichiometry="1"/>
          <speciesReference species="PROTON_c" stoichiometry="1"/>
          <speciesReference species="PYRROLINE__45__HYDROXY__45__CARBOXYLATE_c" stoichiometry="1"/>
        </listOfProducts>
        <kineticLaw>
          <math xmlns="http://www.w3.org/1998/Math/MathML">
            <ci> FLUX_VALUE </ci>
          </math>
          <listOfParameters>
            <parameter id="LOWER_BOUND" value="0" units="mmol_per_gDW_per_hr"/>
            <parameter id="UPPER_BOUND" value="1000" units="mmol_per_gDW_per_hr"/>
            <parameter id="FLUX_VALUE" value="0" units="mmol_per_gDW_per_hr"/>
            <parameter id="OBJECTIVE_COEFFICIENT" value="0" units="mmol_per_gDW_per_hr"/>
          </listOfParameters>
        </kineticLaw>
      </reaction>
      <reaction id="R61" name="R61" reversible="false">
        <notes>
          <body xmlns="http://www.w3.org/1999/xhtml">
            <p>GENE_ASSOCIATION: (sll1561)</p>
          </body>
        </notes>
        <listOfReactants>
          <speciesReference species="WATER_c" stoichiometry="2"/>
          <speciesReference species="NAD_c" stoichiometry="1"/>
          <speciesReference species="PYRROLINE__45__HYDROXY__45__CARBOXYLATE_c" stoichiometry="1"/>
        </listOfReactants>
        <listOfProducts>
          <speciesReference species="PROTON_c" stoichiometry="1"/>
          <speciesReference species="NADH_c" stoichiometry="1"/>
          <speciesReference species="L__45__ERYTHRO__45__4__45__HYDROXY__45__GLUTAMATE_c" stoichiometry="1"/>
        </listOfProducts>
        <kineticLaw>
          <math xmlns="http://www.w3.org/1998/Math/MathML">
            <ci> FLUX_VALUE </ci>
          </math>
          <listOfParameters>
            <parameter id="LOWER_BOUND" value="0" units="mmol_per_gDW_per_hr"/>
            <parameter id="UPPER_BOUND" value="1000" units="mmol_per_gDW_per_hr"/>
            <parameter id="FLUX_VALUE" value="0" units="mmol_per_gDW_per_hr"/>
            <parameter id="OBJECTIVE_COEFFICIENT" value="0" units="mmol_per_gDW_per_hr"/>
          </listOfParameters>
        </kineticLaw>
      </reaction>
      <reaction id="R62" name="R62" reversible="true">
        <notes>
          <body xmlns="http://www.w3.org/1999/xhtml">
            <p>GENE_ASSOCIATION: (sll0402)</p>
          </body>
        </notes>
        <listOfReactants>
          <speciesReference species="_2__45__KETOGLUTARATE_c" stoichiometry="1"/>
          <speciesReference species="L__45__ERYTHRO__45__4__45__HYDROXY__45__GLUTAMATE_c" stoichiometry="1"/>
        </listOfReactants>
        <listOfProducts>
          <speciesReference species="D__45__4__45__HYDROXY__45__2__45__KETO__45__GLUTARATE_c" stoichiometry="1"/>
          <speciesReference species="GLT_c" stoichiometry="1"/>
        </listOfProducts>
        <kineticLaw>
          <math xmlns="http://www.w3.org/1998/Math/MathML">
            <ci> FLUX_VALUE </ci>
          </math>
          <listOfParameters>
            <parameter id="LOWER_BOUND" value="-1000" units="mmol_per_gDW_per_hr"/>
            <parameter id="UPPER_BOUND" value="1000" units="mmol_per_gDW_per_hr"/>
            <parameter id="FLUX_VALUE" value="0" units="mmol_per_gDW_per_hr"/>
            <parameter id="OBJECTIVE_COEFFICIENT" value="0" units="mmol_per_gDW_per_hr"/>
          </listOfParameters>
        </kineticLaw>
      </reaction>
      <reaction id="R63" name="R63" reversible="false">
        <notes>
          <body xmlns="http://www.w3.org/1999/xhtml">
            <p>GENE_ASSOCIATION: (sll0107)</p>
          </body>
        </notes>
        <listOfReactants>
          <speciesReference species="D__45__4__45__HYDROXY__45__2__45__KETO__45__GLUTARATE_c" stoichiometry="1"/>
        </listOfReactants>
        <listOfProducts>
          <speciesReference species="PYRUVATE_c" stoichiometry="1"/>
          <speciesReference species="GLYOX_c" stoichiometry="1"/>
        </listOfProducts>
        <kineticLaw>
          <math xmlns="http://www.w3.org/1998/Math/MathML">
            <ci> FLUX_VALUE </ci>
          </math>
          <listOfParameters>
            <parameter id="LOWER_BOUND" value="0" units="mmol_per_gDW_per_hr"/>
            <parameter id="UPPER_BOUND" value="1000" units="mmol_per_gDW_per_hr"/>
            <parameter id="FLUX_VALUE" value="0" units="mmol_per_gDW_per_hr"/>
            <parameter id="OBJECTIVE_COEFFICIENT" value="0" units="mmol_per_gDW_per_hr"/>
          </listOfParameters>
        </kineticLaw>
      </reaction>
      <reaction id="R64" name="R64" reversible="false">
        <notes>
          <body xmlns="http://www.w3.org/1999/xhtml">
            <p>GENE_ASSOCIATION: (slr0662) and (slr1312)</p>
          </body>
        </notes>
        <listOfReactants>
          <speciesReference species="ARG_c" stoichiometry="1"/>
        </listOfReactants>
        <listOfProducts>
          <speciesReference species="AGMATHINE_c" stoichiometry="1"/>
          <speciesReference species="CARBON__45__DIOXIDE_c" stoichiometry="1"/>
        </listOfProducts>
        <kineticLaw>
          <math xmlns="http://www.w3.org/1998/Math/MathML">
            <ci> FLUX_VALUE </ci>
          </math>
          <listOfParameters>
            <parameter id="LOWER_BOUND" value="0" units="mmol_per_gDW_per_hr"/>
            <parameter id="UPPER_BOUND" value="1000" units="mmol_per_gDW_per_hr"/>
            <parameter id="FLUX_VALUE" value="0" units="mmol_per_gDW_per_hr"/>
            <parameter id="OBJECTIVE_COEFFICIENT" value="0" units="mmol_per_gDW_per_hr"/>
          </listOfParameters>
        </kineticLaw>
      </reaction>
      <reaction id="R65" name="R65" reversible="false">
        <notes>
          <body xmlns="http://www.w3.org/1999/xhtml">
            <p>GENE_ASSOCIATION: (slr2072)</p>
          </body>
        </notes>
        <listOfReactants>
          <speciesReference species="THR_c" stoichiometry="1"/>
        </listOfReactants>
        <listOfProducts>
          <speciesReference species="AMMONIA_c" stoichiometry="1"/>
          <speciesReference species="_2__45__OXOBUTANOATE_c" stoichiometry="1"/>
        </listOfProducts>
        <kineticLaw>
          <math xmlns="http://www.w3.org/1998/Math/MathML">
            <ci> FLUX_VALUE </ci>
          </math>
          <listOfParameters>
            <parameter id="LOWER_BOUND" value="0" units="mmol_per_gDW_per_hr"/>
            <parameter id="UPPER_BOUND" value="1000" units="mmol_per_gDW_per_hr"/>
            <parameter id="FLUX_VALUE" value="0" units="mmol_per_gDW_per_hr"/>
            <parameter id="OBJECTIVE_COEFFICIENT" value="0" units="mmol_per_gDW_per_hr"/>
          </listOfParameters>
        </kineticLaw>
      </reaction>
      <reaction id="R66" name="R66" reversible="false">
        <notes>
          <body xmlns="http://www.w3.org/1999/xhtml">
            <p>GENE_ASSOCIATION: (sll1172)</p>
          </body>
        </notes>
        <listOfReactants>
          <speciesReference species="WATER_c" stoichiometry="1"/>
          <speciesReference species="O__45__PHOSPHO__45__L__45__HOMOSERINE_c" stoichiometry="1"/>
        </listOfReactants>
        <listOfProducts>
          <speciesReference species="Pi_c" stoichiometry="1"/>
          <speciesReference species="THR_c" stoichiometry="1"/>
        </listOfProducts>
        <kineticLaw>
          <math xmlns="http://www.w3.org/1998/Math/MathML">
            <ci> FLUX_VALUE </ci>
          </math>
          <listOfParameters>
            <parameter id="LOWER_BOUND" value="0" units="mmol_per_gDW_per_hr"/>
            <parameter id="UPPER_BOUND" value="1000" units="mmol_per_gDW_per_hr"/>
            <parameter id="FLUX_VALUE" value="0" units="mmol_per_gDW_per_hr"/>
            <parameter id="OBJECTIVE_COEFFICIENT" value="0" units="mmol_per_gDW_per_hr"/>
          </listOfParameters>
        </kineticLaw>
      </reaction>
      <reaction id="R67" name="R67" reversible="false">
        <notes>
          <body xmlns="http://www.w3.org/1999/xhtml">
            <p>GENE_ASSOCIATION: (sll1688)</p>
          </body>
        </notes>
        <listOfReactants>
          <speciesReference species="WATER_c" stoichiometry="1"/>
          <speciesReference species="O__45__PHOSPHO__45__L__45__HOMOSERINE_c" stoichiometry="1"/>
        </listOfReactants>
        <listOfProducts>
          <speciesReference species="Pi_c" stoichiometry="1"/>
          <speciesReference species="THR_c" stoichiometry="1"/>
        </listOfProducts>
        <kineticLaw>
          <math xmlns="http://www.w3.org/1998/Math/MathML">
            <ci> FLUX_VALUE </ci>
          </math>
          <listOfParameters>
            <parameter id="LOWER_BOUND" value="0" units="mmol_per_gDW_per_hr"/>
            <parameter id="UPPER_BOUND" value="1000" units="mmol_per_gDW_per_hr"/>
            <parameter id="FLUX_VALUE" value="0" units="mmol_per_gDW_per_hr"/>
            <parameter id="OBJECTIVE_COEFFICIENT" value="0" units="mmol_per_gDW_per_hr"/>
          </listOfParameters>
        </kineticLaw>
      </reaction>
      <reaction id="R68" name="R68" reversible="false">
        <notes>
          <body xmlns="http://www.w3.org/1999/xhtml">
            <p>GENE_ASSOCIATION: (sll1760)</p>
          </body>
        </notes>
        <listOfReactants>
          <speciesReference species="HOMO__45__SER_c" stoichiometry="1"/>
          <speciesReference species="ATP_c" stoichiometry="1"/>
        </listOfReactants>
        <listOfProducts>
          <speciesReference species="ADP_c" stoichiometry="1"/>
          <speciesReference species="O__45__PHOSPHO__45__L__45__HOMOSERINE_c" stoichiometry="1"/>
        </listOfProducts>
        <kineticLaw>
          <math xmlns="http://www.w3.org/1998/Math/MathML">
            <ci> FLUX_VALUE </ci>
          </math>
          <listOfParameters>
            <parameter id="LOWER_BOUND" value="0" units="mmol_per_gDW_per_hr"/>
            <parameter id="UPPER_BOUND" value="1000" units="mmol_per_gDW_per_hr"/>
            <parameter id="FLUX_VALUE" value="0" units="mmol_per_gDW_per_hr"/>
            <parameter id="OBJECTIVE_COEFFICIENT" value="0" units="mmol_per_gDW_per_hr"/>
          </listOfParameters>
        </kineticLaw>
      </reaction>
      <reaction id="R69" name="R69" reversible="false">
        <notes>
          <body xmlns="http://www.w3.org/1999/xhtml">
            <p>GENE_ASSOCIATION: (sll0455)</p>
          </body>
        </notes>
        <listOfReactants>
          <speciesReference species="NADPH_c" stoichiometry="1"/>
          <speciesReference species="L__45__ASPARTATE__45__SEMIALDEHYDE_c" stoichiometry="1"/>
          <speciesReference species="PROTON_c" stoichiometry="1"/>
        </listOfReactants>
        <listOfProducts>
          <speciesReference species="HOMO__45__SER_c" stoichiometry="1"/>
          <speciesReference species="NADP_c" stoichiometry="1"/>
        </listOfProducts>
        <kineticLaw>
          <math xmlns="http://www.w3.org/1998/Math/MathML">
            <ci> FLUX_VALUE </ci>
          </math>
          <listOfParameters>
            <parameter id="LOWER_BOUND" value="0" units="mmol_per_gDW_per_hr"/>
            <parameter id="UPPER_BOUND" value="1000" units="mmol_per_gDW_per_hr"/>
            <parameter id="FLUX_VALUE" value="0" units="mmol_per_gDW_per_hr"/>
            <parameter id="OBJECTIVE_COEFFICIENT" value="0" units="mmol_per_gDW_per_hr"/>
          </listOfParameters>
        </kineticLaw>
      </reaction>
      <reaction id="R70" name="R70" reversible="false">
        <notes>
          <body xmlns="http://www.w3.org/1999/xhtml">
            <p>GENE_ASSOCIATION: (slr0549)</p>
          </body>
        </notes>
        <listOfReactants>
          <speciesReference species="L__45__BETA__45__ASPARTYL__45__P_c" stoichiometry="1"/>
          <speciesReference species="NADPH_c" stoichiometry="1"/>
          <speciesReference species="PROTON_c" stoichiometry="1"/>
        </listOfReactants>
        <listOfProducts>
          <speciesReference species="Pi_c" stoichiometry="1"/>
          <speciesReference species="L__45__ASPARTATE__45__SEMIALDEHYDE_c" stoichiometry="1"/>
          <speciesReference species="NADP_c" stoichiometry="1"/>
        </listOfProducts>
        <kineticLaw>
          <math xmlns="http://www.w3.org/1998/Math/MathML">
            <ci> FLUX_VALUE </ci>
          </math>
          <listOfParameters>
            <parameter id="LOWER_BOUND" value="0" units="mmol_per_gDW_per_hr"/>
            <parameter id="UPPER_BOUND" value="1000" units="mmol_per_gDW_per_hr"/>
            <parameter id="FLUX_VALUE" value="0" units="mmol_per_gDW_per_hr"/>
            <parameter id="OBJECTIVE_COEFFICIENT" value="0" units="mmol_per_gDW_per_hr"/>
          </listOfParameters>
        </kineticLaw>
      </reaction>
      <reaction id="R71" name="R71" reversible="false">
        <notes>
          <body xmlns="http://www.w3.org/1999/xhtml">
            <p>GENE_ASSOCIATION: (slr0657)</p>
          </body>
        </notes>
        <listOfReactants>
          <speciesReference species="L__45__ASPARTATE_c" stoichiometry="1"/>
          <speciesReference species="ATP_c" stoichiometry="1"/>
        </listOfReactants>
        <listOfProducts>
          <speciesReference species="L__45__BETA__45__ASPARTYL__45__P_c" stoichiometry="1"/>
          <speciesReference species="ADP_c" stoichiometry="1"/>
        </listOfProducts>
        <kineticLaw>
          <math xmlns="http://www.w3.org/1998/Math/MathML">
            <ci> FLUX_VALUE </ci>
          </math>
          <listOfParameters>
            <parameter id="LOWER_BOUND" value="0" units="mmol_per_gDW_per_hr"/>
            <parameter id="UPPER_BOUND" value="1000" units="mmol_per_gDW_per_hr"/>
            <parameter id="FLUX_VALUE" value="0" units="mmol_per_gDW_per_hr"/>
            <parameter id="OBJECTIVE_COEFFICIENT" value="0" units="mmol_per_gDW_per_hr"/>
          </listOfParameters>
        </kineticLaw>
      </reaction>
      <reaction id="R72" name="R72" reversible="false">
        <notes>
          <body xmlns="http://www.w3.org/1999/xhtml">
            <p>GENE_ASSOCIATION: (slr0550)</p>
          </body>
        </notes>
        <listOfReactants>
          <speciesReference species="L__45__ASPARTATE__45__SEMIALDEHYDE_c" stoichiometry="1"/>
          <speciesReference species="PYRUVATE_c" stoichiometry="1"/>
        </listOfReactants>
        <listOfProducts>
          <speciesReference species="_2__45__3__45__DIHYDRODIPICOLINATE_c" stoichiometry="1"/>
          <speciesReference species="WATER_c" stoichiometry="2"/>
        </listOfProducts>
        <kineticLaw>
          <math xmlns="http://www.w3.org/1998/Math/MathML">
            <ci> FLUX_VALUE </ci>
          </math>
          <listOfParameters>
            <parameter id="LOWER_BOUND" value="0" units="mmol_per_gDW_per_hr"/>
            <parameter id="UPPER_BOUND" value="1000" units="mmol_per_gDW_per_hr"/>
            <parameter id="FLUX_VALUE" value="0" units="mmol_per_gDW_per_hr"/>
            <parameter id="OBJECTIVE_COEFFICIENT" value="0" units="mmol_per_gDW_per_hr"/>
          </listOfParameters>
        </kineticLaw>
      </reaction>
      <reaction id="R73" name="R73" reversible="false">
        <notes>
          <body xmlns="http://www.w3.org/1999/xhtml">
            <p>GENE_ASSOCIATION: (sll1058)</p>
          </body>
        </notes>
        <listOfReactants>
          <speciesReference species="_2__45__3__45__DIHYDRODIPICOLINATE_c" stoichiometry="1"/>
          <speciesReference species="NADPH_c" stoichiometry="1"/>
          <speciesReference species="PROTON_c" stoichiometry="1"/>
        </listOfReactants>
        <listOfProducts>
          <speciesReference species="DELTA1__45__PIPERIDEINE__45__2__45__6__45__DICARBOXYLATE_c" stoichiometry="1"/>
          <speciesReference species="NADP_c" stoichiometry="1"/>
        </listOfProducts>
        <kineticLaw>
          <math xmlns="http://www.w3.org/1998/Math/MathML">
            <ci> FLUX_VALUE </ci>
          </math>
          <listOfParameters>
            <parameter id="LOWER_BOUND" value="0" units="mmol_per_gDW_per_hr"/>
            <parameter id="UPPER_BOUND" value="1000" units="mmol_per_gDW_per_hr"/>
            <parameter id="FLUX_VALUE" value="0" units="mmol_per_gDW_per_hr"/>
            <parameter id="OBJECTIVE_COEFFICIENT" value="0" units="mmol_per_gDW_per_hr"/>
          </listOfParameters>
        </kineticLaw>
      </reaction>
      <reaction id="R74" name="R74" reversible="false">
        <notes>
          <body xmlns="http://www.w3.org/1999/xhtml">
            <p>GENE_ASSOCIATION: (sll0480)</p>
          </body>
        </notes>
        <listOfReactants>
          <speciesReference species="WATER_c" stoichiometry="1"/>
          <speciesReference species="GLT_c" stoichiometry="1"/>
          <speciesReference species="DELTA1__45__PIPERIDEINE__45__2__45__6__45__DICARBOXYLATE_c" stoichiometry="1"/>
        </listOfReactants>
        <listOfProducts>
          <speciesReference species="LL__45__DIAMINOPIMELATE_c" stoichiometry="1"/>
          <speciesReference species="_2__45__KETOGLUTARATE_c" stoichiometry="1"/>
        </listOfProducts>
        <kineticLaw>
          <math xmlns="http://www.w3.org/1998/Math/MathML">
            <ci> FLUX_VALUE </ci>
          </math>
          <listOfParameters>
            <parameter id="LOWER_BOUND" value="0" units="mmol_per_gDW_per_hr"/>
            <parameter id="UPPER_BOUND" value="1000" units="mmol_per_gDW_per_hr"/>
            <parameter id="FLUX_VALUE" value="0" units="mmol_per_gDW_per_hr"/>
            <parameter id="OBJECTIVE_COEFFICIENT" value="0" units="mmol_per_gDW_per_hr"/>
          </listOfParameters>
        </kineticLaw>
      </reaction>
      <reaction id="R75" name="R75" reversible="true">
        <notes>
          <body xmlns="http://www.w3.org/1999/xhtml">
            <p>GENE_ASSOCIATION: (slr1665)</p>
          </body>
        </notes>
        <listOfReactants>
          <speciesReference species="LL__45__DIAMINOPIMELATE_c" stoichiometry="1"/>
        </listOfReactants>
        <listOfProducts>
          <speciesReference species="MESO__45__DIAMINOPIMELATE_c" stoichiometry="1"/>
        </listOfProducts>
        <kineticLaw>
          <math xmlns="http://www.w3.org/1998/Math/MathML">
            <ci> FLUX_VALUE </ci>
          </math>
          <listOfParameters>
            <parameter id="LOWER_BOUND" value="-1000" units="mmol_per_gDW_per_hr"/>
            <parameter id="UPPER_BOUND" value="1000" units="mmol_per_gDW_per_hr"/>
            <parameter id="FLUX_VALUE" value="0" units="mmol_per_gDW_per_hr"/>
            <parameter id="OBJECTIVE_COEFFICIENT" value="0" units="mmol_per_gDW_per_hr"/>
          </listOfParameters>
        </kineticLaw>
      </reaction>
      <reaction id="R76" name="R76" reversible="false">
        <notes>
          <body xmlns="http://www.w3.org/1999/xhtml">
            <p>GENE_ASSOCIATION: (sll0504)</p>
          </body>
        </notes>
        <listOfReactants>
          <speciesReference species="MESO__45__DIAMINOPIMELATE_c" stoichiometry="1"/>
        </listOfReactants>
        <listOfProducts>
          <speciesReference species="LYS_c" stoichiometry="1"/>
          <speciesReference species="CARBON__45__DIOXIDE_c" stoichiometry="1"/>
        </listOfProducts>
        <kineticLaw>
          <math xmlns="http://www.w3.org/1998/Math/MathML">
            <ci> FLUX_VALUE </ci>
          </math>
          <listOfParameters>
            <parameter id="LOWER_BOUND" value="0" units="mmol_per_gDW_per_hr"/>
            <parameter id="UPPER_BOUND" value="1000" units="mmol_per_gDW_per_hr"/>
            <parameter id="FLUX_VALUE" value="0" units="mmol_per_gDW_per_hr"/>
            <parameter id="OBJECTIVE_COEFFICIENT" value="0" units="mmol_per_gDW_per_hr"/>
          </listOfParameters>
        </kineticLaw>
      </reaction>
      <reaction id="R77" name="R77" reversible="false">
        <notes>
          <body xmlns="http://www.w3.org/1999/xhtml">
            <p>GENE_ASSOCIATION: </p>
          </body>
        </notes>
        <listOfReactants>
          <speciesReference species="WATER_c" stoichiometry="1"/>
          <speciesReference species="L__45__ASPARTATE_c" stoichiometry="1"/>
          <speciesReference species="ATP_c" stoichiometry="1"/>
          <speciesReference species="GLN_c" stoichiometry="1"/>
        </listOfReactants>
        <listOfProducts>
          <speciesReference species="ASN_c" stoichiometry="1"/>
          <speciesReference species="PPI_c" stoichiometry="1"/>
          <speciesReference species="AMP_c" stoichiometry="1"/>
          <speciesReference species="GLT_c" stoichiometry="1"/>
        </listOfProducts>
        <kineticLaw>
          <math xmlns="http://www.w3.org/1998/Math/MathML">
            <ci> FLUX_VALUE </ci>
          </math>
          <listOfParameters>
            <parameter id="LOWER_BOUND" value="0" units="mmol_per_gDW_per_hr"/>
            <parameter id="UPPER_BOUND" value="1000" units="mmol_per_gDW_per_hr"/>
            <parameter id="FLUX_VALUE" value="0" units="mmol_per_gDW_per_hr"/>
            <parameter id="OBJECTIVE_COEFFICIENT" value="0" units="mmol_per_gDW_per_hr"/>
          </listOfParameters>
        </kineticLaw>
      </reaction>
      <reaction id="R78" name="R78" reversible="false">
        <notes>
          <body xmlns="http://www.w3.org/1999/xhtml">
            <p>GENE_ASSOCIATION: (sll0422)</p>
          </body>
        </notes>
        <listOfReactants>
          <speciesReference species="WATER_c" stoichiometry="1"/>
          <speciesReference species="ASN_c" stoichiometry="1"/>
        </listOfReactants>
        <listOfProducts>
          <speciesReference species="L__45__ASPARTATE_c" stoichiometry="1"/>
          <speciesReference species="AMMONIA_c" stoichiometry="1"/>
        </listOfProducts>
        <kineticLaw>
          <math xmlns="http://www.w3.org/1998/Math/MathML">
            <ci> FLUX_VALUE </ci>
          </math>
          <listOfParameters>
            <parameter id="LOWER_BOUND" value="0" units="mmol_per_gDW_per_hr"/>
            <parameter id="UPPER_BOUND" value="1000" units="mmol_per_gDW_per_hr"/>
            <parameter id="FLUX_VALUE" value="0" units="mmol_per_gDW_per_hr"/>
            <parameter id="OBJECTIVE_COEFFICIENT" value="0" units="mmol_per_gDW_per_hr"/>
          </listOfParameters>
        </kineticLaw>
      </reaction>
      <reaction id="R79" name="R79" reversible="false">
        <notes>
          <body xmlns="http://www.w3.org/1999/xhtml">
            <p>GENE_ASSOCIATION: (sll0585)</p>
          </body>
        </notes>
        <listOfReactants>
          <speciesReference species="WATER_c" stoichiometry="1"/>
          <speciesReference species="ASN_c" stoichiometry="1"/>
        </listOfReactants>
        <listOfProducts>
          <speciesReference species="L__45__ASPARTATE_c" stoichiometry="1"/>
          <speciesReference species="AMMONIA_c" stoichiometry="1"/>
        </listOfProducts>
        <kineticLaw>
          <math xmlns="http://www.w3.org/1998/Math/MathML">
            <ci> FLUX_VALUE </ci>
          </math>
          <listOfParameters>
            <parameter id="LOWER_BOUND" value="0" units="mmol_per_gDW_per_hr"/>
            <parameter id="UPPER_BOUND" value="1000" units="mmol_per_gDW_per_hr"/>
            <parameter id="FLUX_VALUE" value="0" units="mmol_per_gDW_per_hr"/>
            <parameter id="OBJECTIVE_COEFFICIENT" value="0" units="mmol_per_gDW_per_hr"/>
          </listOfParameters>
        </kineticLaw>
      </reaction>
      <reaction id="R80" name="R80" reversible="false">
        <notes>
          <body xmlns="http://www.w3.org/1999/xhtml">
            <p>GENE_ASSOCIATION: (sll0776)</p>
          </body>
        </notes>
        <listOfReactants>
          <speciesReference species="THR_c" stoichiometry="1"/>
          <speciesReference species="ATP_c" stoichiometry="1"/>
        </listOfReactants>
        <listOfProducts>
          <speciesReference species="ADP_c" stoichiometry="1"/>
          <speciesReference species="L__45__THREONINE__45__O__45__3__45__PHOSPHATE_c" stoichiometry="1"/>
        </listOfProducts>
        <kineticLaw>
          <math xmlns="http://www.w3.org/1998/Math/MathML">
            <ci> FLUX_VALUE </ci>
          </math>
          <listOfParameters>
            <parameter id="LOWER_BOUND" value="0" units="mmol_per_gDW_per_hr"/>
            <parameter id="UPPER_BOUND" value="1000" units="mmol_per_gDW_per_hr"/>
            <parameter id="FLUX_VALUE" value="0" units="mmol_per_gDW_per_hr"/>
            <parameter id="OBJECTIVE_COEFFICIENT" value="0" units="mmol_per_gDW_per_hr"/>
          </listOfParameters>
        </kineticLaw>
      </reaction>
      <reaction id="R81" name="R81" reversible="false">
        <notes>
          <body xmlns="http://www.w3.org/1999/xhtml">
            <p>GENE_ASSOCIATION: (sll1713)</p>
          </body>
        </notes>
        <listOfReactants>
          <speciesReference species="L__45__THREONINE__45__O__45__3__45__PHOSPHATE_c" stoichiometry="1"/>
        </listOfReactants>
        <listOfProducts>
          <speciesReference species="CARBON__45__DIOXIDE_c" stoichiometry="1"/>
          <speciesReference species="R__45__1__45__AMINOPROPAN__45__2__45__YL__45__PHOSPHATE_c" stoichiometry="1"/>
        </listOfProducts>
        <kineticLaw>
          <math xmlns="http://www.w3.org/1998/Math/MathML">
            <ci> FLUX_VALUE </ci>
          </math>
          <listOfParameters>
            <parameter id="LOWER_BOUND" value="0" units="mmol_per_gDW_per_hr"/>
            <parameter id="UPPER_BOUND" value="1000" units="mmol_per_gDW_per_hr"/>
            <parameter id="FLUX_VALUE" value="0" units="mmol_per_gDW_per_hr"/>
            <parameter id="OBJECTIVE_COEFFICIENT" value="0" units="mmol_per_gDW_per_hr"/>
          </listOfParameters>
        </kineticLaw>
      </reaction>
      <reaction id="R82" name="R82" reversible="false">
        <notes>
          <body xmlns="http://www.w3.org/1999/xhtml">
            <p>GENE_ASSOCIATION: (BioPro)</p>
          </body>
        </notes>
        <listOfReactants>
          <speciesReference species="TRP_c" stoichiometry="0.14"/>
          <speciesReference species="LEU_c" stoichiometry="1.029"/>
          <speciesReference species="GLY_c" stoichiometry="0.666"/>
          <speciesReference species="CYS_c" stoichiometry="0.09"/>
          <speciesReference species="L__45__ASPARTATE_c" stoichiometry="0.454"/>
          <speciesReference species="THR_c" stoichiometry="0.496"/>
          <speciesReference species="MET_c" stoichiometry="0.177"/>
          <speciesReference species="ARG_c" stoichiometry="0.455"/>
          <speciesReference species="TYR_c" stoichiometry="0.263"/>
          <speciesReference species="L__45__ALPHA__45__ALANINE_c" stoichiometry="0.766"/>
          <speciesReference species="ASN_c" stoichiometry="0.366"/>
          <speciesReference species="SER_c" stoichiometry="0.524"/>
          <speciesReference species="VAL_c" stoichiometry="0.608"/>
          <speciesReference species="GLN_c" stoichiometry="0.502"/>
          <speciesReference species="HIS_c" stoichiometry="0.168"/>
          <speciesReference species="ILE_c" stoichiometry="0.566"/>
          <speciesReference species="LYS_c" stoichiometry="0.378"/>
          <speciesReference species="GLT_c" stoichiometry="0.546"/>
          <speciesReference species="PHE_c" stoichiometry="0.362"/>
          <speciesReference species="PRO_c" stoichiometry="0.463"/>
        </listOfReactants>
        <listOfProducts>
          <speciesReference species="WATER_c" stoichiometry="9.0197"/>
          <speciesReference species="B1_c" stoichiometry="1"/>
        </listOfProducts>
        <kineticLaw>
          <math xmlns="http://www.w3.org/1998/Math/MathML">
            <ci> FLUX_VALUE </ci>
          </math>
          <listOfParameters>
            <parameter id="LOWER_BOUND" value="0" units="mmol_per_gDW_per_hr"/>
            <parameter id="UPPER_BOUND" value="1000" units="mmol_per_gDW_per_hr"/>
            <parameter id="FLUX_VALUE" value="0" units="mmol_per_gDW_per_hr"/>
            <parameter id="OBJECTIVE_COEFFICIENT" value="0" units="mmol_per_gDW_per_hr"/>
          </listOfParameters>
        </kineticLaw>
      </reaction>
      <reaction id="R83" name="R83" reversible="false">
        <notes>
          <body xmlns="http://www.w3.org/1999/xhtml">
            <p>GENE_ASSOCIATION: (BioDNA)</p>
          </body>
        </notes>
        <listOfReactants>
          <speciesReference species="DGTP_c" stoichiometry="0.7772"/>
          <speciesReference species="DATP_c" stoichiometry="0.8487"/>
          <speciesReference species="TTP_c" stoichiometry="0.8517"/>
          <speciesReference species="DCTP_c" stoichiometry="0.7749"/>
        </listOfReactants>
        <listOfProducts>
          <speciesReference species="PPI_c" stoichiometry="3.2525"/>
          <speciesReference species="B2_c" stoichiometry="1"/>
        </listOfProducts>
        <kineticLaw>
          <math xmlns="http://www.w3.org/1998/Math/MathML">
            <ci> FLUX_VALUE </ci>
          </math>
          <listOfParameters>
            <parameter id="LOWER_BOUND" value="0" units="mmol_per_gDW_per_hr"/>
            <parameter id="UPPER_BOUND" value="1000" units="mmol_per_gDW_per_hr"/>
            <parameter id="FLUX_VALUE" value="0" units="mmol_per_gDW_per_hr"/>
            <parameter id="OBJECTIVE_COEFFICIENT" value="0" units="mmol_per_gDW_per_hr"/>
          </listOfParameters>
        </kineticLaw>
      </reaction>
      <reaction id="R84" name="R84" reversible="false">
        <notes>
          <body xmlns="http://www.w3.org/1999/xhtml">
            <p>GENE_ASSOCIATION: (BioRNA)</p>
          </body>
        </notes>
        <listOfReactants>
          <speciesReference species="CTP_c" stoichiometry="0.7799"/>
          <speciesReference species="UTP_c" stoichiometry="0.8012"/>
          <speciesReference species="ATP_c" stoichiometry="0.73"/>
          <speciesReference species="GTP_c" stoichiometry="0.808"/>
        </listOfReactants>
        <listOfProducts>
          <speciesReference species="B3_c" stoichiometry="1"/>
          <speciesReference species="PPI_c" stoichiometry="3.1191"/>
        </listOfProducts>
        <kineticLaw>
          <math xmlns="http://www.w3.org/1998/Math/MathML">
            <ci> FLUX_VALUE </ci>
          </math>
          <listOfParameters>
            <parameter id="LOWER_BOUND" value="0" units="mmol_per_gDW_per_hr"/>
            <parameter id="UPPER_BOUND" value="1000" units="mmol_per_gDW_per_hr"/>
            <parameter id="FLUX_VALUE" value="0" units="mmol_per_gDW_per_hr"/>
            <parameter id="OBJECTIVE_COEFFICIENT" value="0" units="mmol_per_gDW_per_hr"/>
          </listOfParameters>
        </kineticLaw>
      </reaction>
      <reaction id="R85" name="R85" reversible="false">
        <notes>
          <body xmlns="http://www.w3.org/1999/xhtml">
            <p>GENE_ASSOCIATION: (BioCellwall)</p>
          </body>
        </notes>
        <listOfReactants>
          <speciesReference species="BISOHMYR__45__GLC_c" stoichiometry="0.4276"/>
          <speciesReference species="Peptidoglycans_c" stoichiometry="0.4276"/>
        </listOfReactants>
        <listOfProducts>
          <speciesReference species="B4_c" stoichiometry="1"/>
        </listOfProducts>
        <kineticLaw>
          <math xmlns="http://www.w3.org/1998/Math/MathML">
            <ci> FLUX_VALUE </ci>
          </math>
          <listOfParameters>
            <parameter id="LOWER_BOUND" value="0" units="mmol_per_gDW_per_hr"/>
            <parameter id="UPPER_BOUND" value="1000" units="mmol_per_gDW_per_hr"/>
            <parameter id="FLUX_VALUE" value="0" units="mmol_per_gDW_per_hr"/>
            <parameter id="OBJECTIVE_COEFFICIENT" value="0" units="mmol_per_gDW_per_hr"/>
          </listOfParameters>
        </kineticLaw>
      </reaction>
      <reaction id="R86" name="R86" reversible="false">
        <notes>
          <body xmlns="http://www.w3.org/1999/xhtml">
            <p>GENE_ASSOCIATION: (BioLip)</p>
          </body>
        </notes>
        <listOfReactants>
          <speciesReference species="L__45__1__45__PHOSPHATIDYL__45__GLYCEROL_c" stoichiometry="0.1"/>
          <speciesReference species="SULFOQUINOVOSYLDIACYLGLYCEROL_c" stoichiometry="0.255"/>
          <speciesReference species="D__45__Galactosyl__45__12__45__diacyl__45__glycerols_MGDG_c" stoichiometry="0.38"/>
          <speciesReference species="Galactosyl__45__galactosyl__45__diacyl__45__glycerols_c" stoichiometry="0.265"/>
        </listOfReactants>
        <listOfProducts>
          <speciesReference species="B5_c" stoichiometry="1"/>
        </listOfProducts>
        <kineticLaw>
          <math xmlns="http://www.w3.org/1998/Math/MathML">
            <ci> FLUX_VALUE </ci>
          </math>
          <listOfParameters>
            <parameter id="LOWER_BOUND" value="0" units="mmol_per_gDW_per_hr"/>
            <parameter id="UPPER_BOUND" value="1000" units="mmol_per_gDW_per_hr"/>
            <parameter id="FLUX_VALUE" value="0" units="mmol_per_gDW_per_hr"/>
            <parameter id="OBJECTIVE_COEFFICIENT" value="0" units="mmol_per_gDW_per_hr"/>
          </listOfParameters>
        </kineticLaw>
      </reaction>
      <reaction id="R87" name="R87" reversible="false">
        <notes>
          <body xmlns="http://www.w3.org/1999/xhtml">
            <p>GENE_ASSOCIATION: (BioPool)</p>
          </body>
        </notes>
        <listOfReactants>
          <speciesReference species="UNDECAPRENYL__45__DIPHOSPHATE_c" stoichiometry="0.002"/>
          <speciesReference species="ADENOSYLCOBALAMIN_c" stoichiometry="0.008"/>
          <speciesReference species="GLUTATHIONE_c" stoichiometry="0.008"/>
          <speciesReference species="SUC__45__COA_c" stoichiometry="0.003"/>
          <speciesReference species="RIBOFLAVIN_c" stoichiometry="0.008"/>
          <speciesReference species="NADH_c" stoichiometry="0.002"/>
          <speciesReference species="FAD_c" stoichiometry="0.008"/>
          <speciesReference species="S__45__ADENOSYLMETHIONINE_c" stoichiometry="0.008"/>
          <speciesReference species="PUTRESCINE_c" stoichiometry="1.147"/>
          <speciesReference species="PROTOHEME_c" stoichiometry="0.008"/>
          <speciesReference species="HEME_O_c" stoichiometry="0.008"/>
          <speciesReference species="ACETYL__45__COA_c" stoichiometry="0.01"/>
          <speciesReference species="PYRIDOXAL_PHOSPHATE_c" stoichiometry="0.008"/>
          <speciesReference species="_5__45__10__45__METHENYL__45__THF__45__GLU__45__N_c" stoichiometry="0.008"/>
          <speciesReference species="CHORISMATE_c" stoichiometry="0.008"/>
          <speciesReference species="SPERMIDINE_c" stoichiometry="0.233"/>
          <speciesReference species="NADPH_c" stoichiometry="0.012"/>
          <speciesReference species="MALONYL__45__COA_c" stoichiometry="0.001"/>
          <speciesReference species="CPD__45__13734_c" stoichiometry="0.008"/>
          <speciesReference species="THIAMINE__45__PYROPHOSPHATE_c" stoichiometry="0.008"/>
          <speciesReference species="NAD_c" stoichiometry="0.062"/>
          <speciesReference species="NADP_c" stoichiometry="0.004"/>
          <speciesReference species="CO__45__A_c" stoichiometry="0.006"/>
          <speciesReference species="THF_c" stoichiometry="0.008"/>
          <speciesReference species="_5__45__METHYL__45__THF_c" stoichiometry="0.008"/>
          <speciesReference species="FORMYL__45__THF__45__GLU__45__N_c" stoichiometry="0.008"/>
        </listOfReactants>
        <listOfProducts>
          <speciesReference species="B6_c" stoichiometry="1"/>
        </listOfProducts>
        <kineticLaw>
          <math xmlns="http://www.w3.org/1998/Math/MathML">
            <ci> FLUX_VALUE </ci>
          </math>
          <listOfParameters>
            <parameter id="LOWER_BOUND" value="0" units="mmol_per_gDW_per_hr"/>
            <parameter id="UPPER_BOUND" value="1000" units="mmol_per_gDW_per_hr"/>
            <parameter id="FLUX_VALUE" value="0" units="mmol_per_gDW_per_hr"/>
            <parameter id="OBJECTIVE_COEFFICIENT" value="0" units="mmol_per_gDW_per_hr"/>
          </listOfParameters>
        </kineticLaw>
      </reaction>
      <reaction id="R88" name="R88" reversible="false">
        <notes>
          <body xmlns="http://www.w3.org/1999/xhtml">
            <p>GENE_ASSOCIATION: (BioIons)</p>
          </body>
        </notes>
        <listOfReactants>
          <speciesReference species="CA__43__2_c" stoichiometry="0.454"/>
          <speciesReference species="CPD__45__3_c" stoichiometry="0.303"/>
          <speciesReference species="FE__43__3_c" stoichiometry="0.682"/>
          <speciesReference species="K__43___c" stoichiometry="17.04"/>
          <speciesReference species="ZN__43__2_c" stoichiometry="0.303"/>
          <speciesReference species="CU__43__2_c" stoichiometry="0.303"/>
          <speciesReference species="NA__43___c" stoichiometry="0.379"/>
          <speciesReference species="MN__43__2_c" stoichiometry="0.303"/>
          <speciesReference species="Pi_c" stoichiometry="0.379"/>
          <speciesReference species="FE__43__2_c" stoichiometry="0.682"/>
          <speciesReference species="MG__43__2_c" stoichiometry="0.757"/>
          <speciesReference species="CO__43__2_c" stoichiometry="0.303"/>
          <speciesReference species="AMMONIUM_c" stoichiometry="1.136"/>
          <speciesReference species="SULFATE_c" stoichiometry="0.379"/>
        </listOfReactants>
        <listOfProducts>
          <speciesReference species="B7_c" stoichiometry="1"/>
        </listOfProducts>
        <kineticLaw>
          <math xmlns="http://www.w3.org/1998/Math/MathML">
            <ci> FLUX_VALUE </ci>
          </math>
          <listOfParameters>
            <parameter id="LOWER_BOUND" value="0" units="mmol_per_gDW_per_hr"/>
            <parameter id="UPPER_BOUND" value="1000" units="mmol_per_gDW_per_hr"/>
            <parameter id="FLUX_VALUE" value="0" units="mmol_per_gDW_per_hr"/>
            <parameter id="OBJECTIVE_COEFFICIENT" value="0" units="mmol_per_gDW_per_hr"/>
          </listOfParameters>
        </kineticLaw>
      </reaction>
      <reaction id="R89" name="R89" reversible="false">
        <notes>
          <body xmlns="http://www.w3.org/1999/xhtml">
            <p>GENE_ASSOCIATION: (BioPigs)</p>
          </body>
        </notes>
        <listOfReactants>
          <speciesReference species="ALPHA__45__TOCOPHEROL_c" stoichiometry="0.01"/>
          <speciesReference species="_2__45__METHYL__45__3__45__PHYTYL__45__14__45__NAPHTHOQUINONE_c" stoichiometry="0.067"/>
          <speciesReference species="BETA__45__TOCOPHEROL_c" stoichiometry="0.001"/>
          <speciesReference species="CPD__45__7850_c" stoichiometry="0.098"/>
          <speciesReference species="CPD1F__45__130_c" stoichiometry="0.113"/>
          <speciesReference species="DELTA__45__TOCOPHEROL_c" stoichiometry="0.009"/>
          <speciesReference species="CHLOROPHYLL__45__A_c" stoichiometry="0.827"/>
          <speciesReference species="CPD1F__45__129_c" stoichiometry="0.134"/>
          <speciesReference species="CPD1F__45__126_c" stoichiometry="0.063"/>
          <speciesReference species="GAMA__45__TOCOPHEROL_c" stoichiometry="0.001"/>
        </listOfReactants>
        <listOfProducts>
          <speciesReference species="B8_c" stoichiometry="1"/>
        </listOfProducts>
        <kineticLaw>
          <math xmlns="http://www.w3.org/1998/Math/MathML">
            <ci> FLUX_VALUE </ci>
          </math>
          <listOfParameters>
            <parameter id="LOWER_BOUND" value="0" units="mmol_per_gDW_per_hr"/>
            <parameter id="UPPER_BOUND" value="1000" units="mmol_per_gDW_per_hr"/>
            <parameter id="FLUX_VALUE" value="0" units="mmol_per_gDW_per_hr"/>
            <parameter id="OBJECTIVE_COEFFICIENT" value="0" units="mmol_per_gDW_per_hr"/>
          </listOfParameters>
        </kineticLaw>
      </reaction>
      <reaction id="R90" name="R90" reversible="false">
        <notes>
          <body xmlns="http://www.w3.org/1999/xhtml">
            <p>GENE_ASSOCIATION: (Biomass)</p>
          </body>
        </notes>
        <listOfReactants>
          <speciesReference species="B3_c" stoichiometry="0.17"/>
          <speciesReference species="WATER_c" stoichiometry="53.35"/>
          <speciesReference species="B8_c" stoichiometry="0.0244"/>
          <speciesReference species="ATP_c" stoichiometry="53.35"/>
          <speciesReference species="Glycogens_c" stoichiometry="0.21031"/>
          <speciesReference species="B7_c" stoichiometry="0.01"/>
          <speciesReference species="B1_c" stoichiometry="0.51"/>
          <speciesReference species="B2_c" stoichiometry="0.031"/>
          <speciesReference species="B4_c" stoichiometry="0.059"/>
          <speciesReference species="B5_c" stoichiometry="0.12"/>
          <speciesReference species="B6_c" stoichiometry="0.029"/>
        </listOfReactants>
        <listOfProducts>
          <speciesReference species="Pi_c" stoichiometry="53.35"/>
          <speciesReference species="ADP_c" stoichiometry="53.35"/>
          <speciesReference species="B0_e" stoichiometry="1"/>
        </listOfProducts>
        <kineticLaw>
          <math xmlns="http://www.w3.org/1998/Math/MathML">
            <ci> FLUX_VALUE </ci>
          </math>
          <listOfParameters>
            <parameter id="LOWER_BOUND" value="0" units="mmol_per_gDW_per_hr"/>
            <parameter id="UPPER_BOUND" value="1000" units="mmol_per_gDW_per_hr"/>
            <parameter id="FLUX_VALUE" value="1" units="mmol_per_gDW_per_hr"/>
            <parameter id="OBJECTIVE_COEFFICIENT" value="1" units="mmol_per_gDW_per_hr"/>
          </listOfParameters>
        </kineticLaw>
      </reaction>
      <reaction id="R91" name="R91" reversible="false">
        <notes>
          <body xmlns="http://www.w3.org/1999/xhtml">
            <p>GENE_ASSOCIATION: (slr1255)</p>
          </body>
        </notes>
        <listOfReactants>
          <speciesReference species="GERANYLGERANYL__45__PP_c" stoichiometry="2"/>
        </listOfReactants>
        <listOfProducts>
          <speciesReference species="PPI_c" stoichiometry="1"/>
          <speciesReference species="CPD__45__464_c" stoichiometry="1"/>
        </listOfProducts>
        <kineticLaw>
          <math xmlns="http://www.w3.org/1998/Math/MathML">
            <ci> FLUX_VALUE </ci>
          </math>
          <listOfParameters>
            <parameter id="LOWER_BOUND" value="0" units="mmol_per_gDW_per_hr"/>
            <parameter id="UPPER_BOUND" value="1000" units="mmol_per_gDW_per_hr"/>
            <parameter id="FLUX_VALUE" value="0" units="mmol_per_gDW_per_hr"/>
            <parameter id="OBJECTIVE_COEFFICIENT" value="0" units="mmol_per_gDW_per_hr"/>
          </listOfParameters>
        </kineticLaw>
      </reaction>
      <reaction id="R92" name="R92" reversible="false">
        <notes>
          <body xmlns="http://www.w3.org/1999/xhtml">
            <p>GENE_ASSOCIATION: (slr1255)</p>
          </body>
        </notes>
        <listOfReactants>
          <speciesReference species="CPD__45__464_c" stoichiometry="1"/>
        </listOfReactants>
        <listOfProducts>
          <speciesReference species="PHYTOENE_c" stoichiometry="1"/>
          <speciesReference species="PPI_c" stoichiometry="1"/>
        </listOfProducts>
        <kineticLaw>
          <math xmlns="http://www.w3.org/1998/Math/MathML">
            <ci> FLUX_VALUE </ci>
          </math>
          <listOfParameters>
            <parameter id="LOWER_BOUND" value="0" units="mmol_per_gDW_per_hr"/>
            <parameter id="UPPER_BOUND" value="1000" units="mmol_per_gDW_per_hr"/>
            <parameter id="FLUX_VALUE" value="0" units="mmol_per_gDW_per_hr"/>
            <parameter id="OBJECTIVE_COEFFICIENT" value="0" units="mmol_per_gDW_per_hr"/>
          </listOfParameters>
        </kineticLaw>
      </reaction>
      <reaction id="R93" name="R93" reversible="false">
        <notes>
          <body xmlns="http://www.w3.org/1999/xhtml">
            <p>GENE_ASSOCIATION: (slr1254)</p>
          </body>
        </notes>
        <listOfReactants>
          <speciesReference species="PHYTOENE_c" stoichiometry="1"/>
          <speciesReference species="NADP_c" stoichiometry="1"/>
        </listOfReactants>
        <listOfProducts>
          <speciesReference species="CPD__45__7408_c" stoichiometry="1"/>
          <speciesReference species="NADPH_c" stoichiometry="1"/>
          <speciesReference species="PROTON_c" stoichiometry="1"/>
        </listOfProducts>
        <kineticLaw>
          <math xmlns="http://www.w3.org/1998/Math/MathML">
            <ci> FLUX_VALUE </ci>
          </math>
          <listOfParameters>
            <parameter id="LOWER_BOUND" value="0" units="mmol_per_gDW_per_hr"/>
            <parameter id="UPPER_BOUND" value="1000" units="mmol_per_gDW_per_hr"/>
            <parameter id="FLUX_VALUE" value="0" units="mmol_per_gDW_per_hr"/>
            <parameter id="OBJECTIVE_COEFFICIENT" value="0" units="mmol_per_gDW_per_hr"/>
          </listOfParameters>
        </kineticLaw>
      </reaction>
      <reaction id="R94" name="R94" reversible="false">
        <notes>
          <body xmlns="http://www.w3.org/1999/xhtml">
            <p>GENE_ASSOCIATION: (slr1254)</p>
          </body>
        </notes>
        <listOfReactants>
          <speciesReference species="CPD__45__7408_c" stoichiometry="1"/>
          <speciesReference species="NADP_c" stoichiometry="1"/>
        </listOfReactants>
        <listOfProducts>
          <speciesReference species="NADPH_c" stoichiometry="1"/>
          <speciesReference species="PROTON_c" stoichiometry="1"/>
          <speciesReference species="CPD1F__45__98_c" stoichiometry="1"/>
        </listOfProducts>
        <kineticLaw>
          <math xmlns="http://www.w3.org/1998/Math/MathML">
            <ci> FLUX_VALUE </ci>
          </math>
          <listOfParameters>
            <parameter id="LOWER_BOUND" value="0" units="mmol_per_gDW_per_hr"/>
            <parameter id="UPPER_BOUND" value="1000" units="mmol_per_gDW_per_hr"/>
            <parameter id="FLUX_VALUE" value="0" units="mmol_per_gDW_per_hr"/>
            <parameter id="OBJECTIVE_COEFFICIENT" value="0" units="mmol_per_gDW_per_hr"/>
          </listOfParameters>
        </kineticLaw>
      </reaction>
      <reaction id="R95" name="R95" reversible="false">
        <notes>
          <body xmlns="http://www.w3.org/1999/xhtml">
            <p>GENE_ASSOCIATION: (sll0033) and (slr0940)</p>
          </body>
        </notes>
        <listOfReactants>
          <speciesReference species="NADPH_c" stoichiometry="1"/>
          <speciesReference species="PROTON_c" stoichiometry="1"/>
          <speciesReference species="OXYGEN__45__MOLECULE_c" stoichiometry="1"/>
          <speciesReference species="CPD1F__45__98_c" stoichiometry="1"/>
        </listOfReactants>
        <listOfProducts>
          <speciesReference species="WATER_c" stoichiometry="2"/>
          <speciesReference species="NEUROSPORENE_c" stoichiometry="1"/>
          <speciesReference species="NADP_c" stoichiometry="1"/>
        </listOfProducts>
        <kineticLaw>
          <math xmlns="http://www.w3.org/1998/Math/MathML">
            <ci> FLUX_VALUE </ci>
          </math>
          <listOfParameters>
            <parameter id="LOWER_BOUND" value="0" units="mmol_per_gDW_per_hr"/>
            <parameter id="UPPER_BOUND" value="1000" units="mmol_per_gDW_per_hr"/>
            <parameter id="FLUX_VALUE" value="0" units="mmol_per_gDW_per_hr"/>
            <parameter id="OBJECTIVE_COEFFICIENT" value="0" units="mmol_per_gDW_per_hr"/>
          </listOfParameters>
        </kineticLaw>
      </reaction>
      <reaction id="R96" name="R96" reversible="false">
        <notes>
          <body xmlns="http://www.w3.org/1999/xhtml">
            <p>GENE_ASSOCIATION: (sll0033) and (slr0940)</p>
          </body>
        </notes>
        <listOfReactants>
          <speciesReference species="NADPH_c" stoichiometry="1"/>
          <speciesReference species="PROTON_c" stoichiometry="1"/>
          <speciesReference species="NEUROSPORENE_c" stoichiometry="1"/>
          <speciesReference species="OXYGEN__45__MOLECULE_c" stoichiometry="1"/>
        </listOfReactants>
        <listOfProducts>
          <speciesReference species="WATER_c" stoichiometry="2"/>
          <speciesReference species="CPD1F__45__114_c" stoichiometry="1"/>
          <speciesReference species="NADP_c" stoichiometry="1"/>
        </listOfProducts>
        <kineticLaw>
          <math xmlns="http://www.w3.org/1998/Math/MathML">
            <ci> FLUX_VALUE </ci>
          </math>
          <listOfParameters>
            <parameter id="LOWER_BOUND" value="0" units="mmol_per_gDW_per_hr"/>
            <parameter id="UPPER_BOUND" value="1000" units="mmol_per_gDW_per_hr"/>
            <parameter id="FLUX_VALUE" value="0" units="mmol_per_gDW_per_hr"/>
            <parameter id="OBJECTIVE_COEFFICIENT" value="0" units="mmol_per_gDW_per_hr"/>
          </listOfParameters>
        </kineticLaw>
      </reaction>
      <reaction id="R97" name="R97" reversible="true">
        <notes>
          <body xmlns="http://www.w3.org/1999/xhtml">
            <p>GENE_ASSOCIATION: (sll0147)</p>
          </body>
        </notes>
        <listOfReactants>
          <speciesReference species="CPD1F__45__114_c" stoichiometry="1"/>
        </listOfReactants>
        <listOfProducts>
          <speciesReference species="CPD1F__45__126_c" stoichiometry="1"/>
        </listOfProducts>
        <kineticLaw>
          <math xmlns="http://www.w3.org/1998/Math/MathML">
            <ci> FLUX_VALUE </ci>
          </math>
          <listOfParameters>
            <parameter id="LOWER_BOUND" value="-1000" units="mmol_per_gDW_per_hr"/>
            <parameter id="UPPER_BOUND" value="1000" units="mmol_per_gDW_per_hr"/>
            <parameter id="FLUX_VALUE" value="0" units="mmol_per_gDW_per_hr"/>
            <parameter id="OBJECTIVE_COEFFICIENT" value="0" units="mmol_per_gDW_per_hr"/>
          </listOfParameters>
        </kineticLaw>
      </reaction>
      <reaction id="R98" name="R98" reversible="true">
        <notes>
          <body xmlns="http://www.w3.org/1999/xhtml">
            <p>GENE_ASSOCIATION: (sll0147)</p>
          </body>
        </notes>
        <listOfReactants>
          <speciesReference species="CPD1F__45__126_c" stoichiometry="1"/>
        </listOfReactants>
        <listOfProducts>
          <speciesReference species="CPD1F__45__129_c" stoichiometry="1"/>
        </listOfProducts>
        <kineticLaw>
          <math xmlns="http://www.w3.org/1998/Math/MathML">
            <ci> FLUX_VALUE </ci>
          </math>
          <listOfParameters>
            <parameter id="LOWER_BOUND" value="-1000" units="mmol_per_gDW_per_hr"/>
            <parameter id="UPPER_BOUND" value="1000" units="mmol_per_gDW_per_hr"/>
            <parameter id="FLUX_VALUE" value="0" units="mmol_per_gDW_per_hr"/>
            <parameter id="OBJECTIVE_COEFFICIENT" value="0" units="mmol_per_gDW_per_hr"/>
          </listOfParameters>
        </kineticLaw>
      </reaction>
      <reaction id="R99" name="R99" reversible="false">
        <notes>
          <body xmlns="http://www.w3.org/1999/xhtml">
            <p>GENE_ASSOCIATION: (sll1468)</p>
          </body>
        </notes>
        <listOfReactants>
          <speciesReference species="CPD1F__45__129_c" stoichiometry="1"/>
          <speciesReference species="PROTON_c" stoichiometry="1"/>
          <speciesReference species="NADH_c" stoichiometry="1"/>
          <speciesReference species="OXYGEN__45__MOLECULE_c" stoichiometry="1"/>
        </listOfReactants>
        <listOfProducts>
          <speciesReference species="WATER_c" stoichiometry="1"/>
          <speciesReference species="CPD__45__7409_c" stoichiometry="1"/>
          <speciesReference species="NAD_c" stoichiometry="1"/>
        </listOfProducts>
        <kineticLaw>
          <math xmlns="http://www.w3.org/1998/Math/MathML">
            <ci> FLUX_VALUE </ci>
          </math>
          <listOfParameters>
            <parameter id="LOWER_BOUND" value="0" units="mmol_per_gDW_per_hr"/>
            <parameter id="UPPER_BOUND" value="1000" units="mmol_per_gDW_per_hr"/>
            <parameter id="FLUX_VALUE" value="0" units="mmol_per_gDW_per_hr"/>
            <parameter id="OBJECTIVE_COEFFICIENT" value="0" units="mmol_per_gDW_per_hr"/>
          </listOfParameters>
        </kineticLaw>
      </reaction>
      <reaction id="R100" name="R100" reversible="false">
        <notes>
          <body xmlns="http://www.w3.org/1999/xhtml">
            <p>GENE_ASSOCIATION: (sll1468)</p>
          </body>
        </notes>
        <listOfReactants>
          <speciesReference species="PROTON_c" stoichiometry="1"/>
          <speciesReference species="NADH_c" stoichiometry="1"/>
          <speciesReference species="CPD__45__7409_c" stoichiometry="1"/>
          <speciesReference species="OXYGEN__45__MOLECULE_c" stoichiometry="1"/>
        </listOfReactants>
        <listOfProducts>
          <speciesReference species="WATER_c" stoichiometry="1"/>
          <speciesReference species="CPD1F__45__130_c" stoichiometry="1"/>
          <speciesReference species="NAD_c" stoichiometry="1"/>
        </listOfProducts>
        <kineticLaw>
          <math xmlns="http://www.w3.org/1998/Math/MathML">
            <ci> FLUX_VALUE </ci>
          </math>
          <listOfParameters>
            <parameter id="LOWER_BOUND" value="0" units="mmol_per_gDW_per_hr"/>
            <parameter id="UPPER_BOUND" value="1000" units="mmol_per_gDW_per_hr"/>
            <parameter id="FLUX_VALUE" value="0" units="mmol_per_gDW_per_hr"/>
            <parameter id="OBJECTIVE_COEFFICIENT" value="0" units="mmol_per_gDW_per_hr"/>
          </listOfParameters>
        </kineticLaw>
      </reaction>
      <reaction id="R101" name="R101" reversible="false">
        <notes>
          <body xmlns="http://www.w3.org/1999/xhtml">
            <p>GENE_ASSOCIATION: (sll1468)</p>
          </body>
        </notes>
        <listOfReactants>
          <speciesReference species="PROTON_c" stoichiometry="1"/>
          <speciesReference species="CPD__45__7850_c" stoichiometry="1"/>
          <speciesReference species="NADH_c" stoichiometry="1"/>
          <speciesReference species="OXYGEN__45__MOLECULE_c" stoichiometry="1"/>
        </listOfReactants>
        <listOfProducts>
          <speciesReference species="WATER_c" stoichiometry="1"/>
          <speciesReference species="CPD__45__7860_c" stoichiometry="1"/>
          <speciesReference species="NAD_c" stoichiometry="1"/>
        </listOfProducts>
        <kineticLaw>
          <math xmlns="http://www.w3.org/1998/Math/MathML">
            <ci> FLUX_VALUE </ci>
          </math>
          <listOfParameters>
            <parameter id="LOWER_BOUND" value="0" units="mmol_per_gDW_per_hr"/>
            <parameter id="UPPER_BOUND" value="1000" units="mmol_per_gDW_per_hr"/>
            <parameter id="FLUX_VALUE" value="0" units="mmol_per_gDW_per_hr"/>
            <parameter id="OBJECTIVE_COEFFICIENT" value="0" units="mmol_per_gDW_per_hr"/>
          </listOfParameters>
        </kineticLaw>
      </reaction>
      <reaction id="R102" name="R102" reversible="false">
        <notes>
          <body xmlns="http://www.w3.org/1999/xhtml">
            <p>GENE_ASSOCIATION: (slr0088)</p>
          </body>
        </notes>
        <listOfReactants>
          <speciesReference species="CPD1F__45__129_c" stoichiometry="1"/>
          <speciesReference species="NADPH_c" stoichiometry="1"/>
          <speciesReference species="PROTON_c" stoichiometry="1"/>
          <speciesReference species="OXYGEN__45__MOLECULE_c" stoichiometry="1"/>
        </listOfReactants>
        <listOfProducts>
          <speciesReference species="WATER_c" stoichiometry="1"/>
          <speciesReference species="PROTON_c" stoichiometry="1"/>
          <speciesReference species="CPD__45__7850_c" stoichiometry="1"/>
          <speciesReference species="NADP_c" stoichiometry="1"/>
        </listOfProducts>
        <kineticLaw>
          <math xmlns="http://www.w3.org/1998/Math/MathML">
            <ci> FLUX_VALUE </ci>
          </math>
          <listOfParameters>
            <parameter id="LOWER_BOUND" value="0" units="mmol_per_gDW_per_hr"/>
            <parameter id="UPPER_BOUND" value="1000" units="mmol_per_gDW_per_hr"/>
            <parameter id="FLUX_VALUE" value="0" units="mmol_per_gDW_per_hr"/>
            <parameter id="OBJECTIVE_COEFFICIENT" value="0" units="mmol_per_gDW_per_hr"/>
          </listOfParameters>
        </kineticLaw>
      </reaction>
      <reaction id="R103" name="R103" reversible="false">
        <notes>
          <body xmlns="http://www.w3.org/1999/xhtml">
            <p>GENE_ASSOCIATION: (sll0179)</p>
          </body>
        </notes>
        <listOfReactants>
          <speciesReference species="ATP_c" stoichiometry="1"/>
          <speciesReference species="GLT_c" stoichiometry="1"/>
          <speciesReference species="GLT__45__tRNAs_c" stoichiometry="1"/>
        </listOfReactants>
        <listOfProducts>
          <speciesReference species="PPI_c" stoichiometry="1"/>
          <speciesReference species="AMP_c" stoichiometry="1"/>
          <speciesReference species="Charged__45__GLT__45__tRNAs_c" stoichiometry="1"/>
        </listOfProducts>
        <kineticLaw>
          <math xmlns="http://www.w3.org/1998/Math/MathML">
            <ci> FLUX_VALUE </ci>
          </math>
          <listOfParameters>
            <parameter id="LOWER_BOUND" value="0" units="mmol_per_gDW_per_hr"/>
            <parameter id="UPPER_BOUND" value="1000" units="mmol_per_gDW_per_hr"/>
            <parameter id="FLUX_VALUE" value="0" units="mmol_per_gDW_per_hr"/>
            <parameter id="OBJECTIVE_COEFFICIENT" value="0" units="mmol_per_gDW_per_hr"/>
          </listOfParameters>
        </kineticLaw>
      </reaction>
      <reaction id="R104" name="R104" reversible="false">
        <notes>
          <body xmlns="http://www.w3.org/1999/xhtml">
            <p>GENE_ASSOCIATION: (slr1808)</p>
          </body>
        </notes>
        <listOfReactants>
          <speciesReference species="NADPH_c" stoichiometry="1"/>
          <speciesReference species="PROTON_c" stoichiometry="1"/>
          <speciesReference species="Charged__45__GLT__45__tRNAs_c" stoichiometry="1"/>
        </listOfReactants>
        <listOfProducts>
          <speciesReference species="GLUTAMATE__45__1__45__SEMIALDEHYDE_c" stoichiometry="1"/>
          <speciesReference species="GLT__45__tRNAs_c" stoichiometry="1"/>
          <speciesReference species="NADP_c" stoichiometry="1"/>
        </listOfProducts>
        <kineticLaw>
          <math xmlns="http://www.w3.org/1998/Math/MathML">
            <ci> FLUX_VALUE </ci>
          </math>
          <listOfParameters>
            <parameter id="LOWER_BOUND" value="0" units="mmol_per_gDW_per_hr"/>
            <parameter id="UPPER_BOUND" value="1000" units="mmol_per_gDW_per_hr"/>
            <parameter id="FLUX_VALUE" value="0" units="mmol_per_gDW_per_hr"/>
            <parameter id="OBJECTIVE_COEFFICIENT" value="0" units="mmol_per_gDW_per_hr"/>
          </listOfParameters>
        </kineticLaw>
      </reaction>
      <reaction id="R105" name="R105" reversible="true">
        <notes>
          <body xmlns="http://www.w3.org/1999/xhtml">
            <p>GENE_ASSOCIATION: (sll0017)</p>
          </body>
        </notes>
        <listOfReactants>
          <speciesReference species="_5__45__AMINO__45__LEVULINATE_c" stoichiometry="1"/>
        </listOfReactants>
        <listOfProducts>
          <speciesReference species="GLUTAMATE__45__1__45__SEMIALDEHYDE_c" stoichiometry="1"/>
        </listOfProducts>
        <kineticLaw>
          <math xmlns="http://www.w3.org/1998/Math/MathML">
            <ci> FLUX_VALUE </ci>
          </math>
          <listOfParameters>
            <parameter id="LOWER_BOUND" value="-1000" units="mmol_per_gDW_per_hr"/>
            <parameter id="UPPER_BOUND" value="1000" units="mmol_per_gDW_per_hr"/>
            <parameter id="FLUX_VALUE" value="0" units="mmol_per_gDW_per_hr"/>
            <parameter id="OBJECTIVE_COEFFICIENT" value="0" units="mmol_per_gDW_per_hr"/>
          </listOfParameters>
        </kineticLaw>
      </reaction>
      <reaction id="R106" name="R106" reversible="false">
        <notes>
          <body xmlns="http://www.w3.org/1999/xhtml">
            <p>GENE_ASSOCIATION: (sll1994)</p>
          </body>
        </notes>
        <listOfReactants>
          <speciesReference species="_5__45__AMINO__45__LEVULINATE_c" stoichiometry="2"/>
        </listOfReactants>
        <listOfProducts>
          <speciesReference species="WATER_c" stoichiometry="2"/>
          <speciesReference species="PORPHOBILINOGEN_c" stoichiometry="1"/>
        </listOfProducts>
        <kineticLaw>
          <math xmlns="http://www.w3.org/1998/Math/MathML">
            <ci> FLUX_VALUE </ci>
          </math>
          <listOfParameters>
            <parameter id="LOWER_BOUND" value="0" units="mmol_per_gDW_per_hr"/>
            <parameter id="UPPER_BOUND" value="1000" units="mmol_per_gDW_per_hr"/>
            <parameter id="FLUX_VALUE" value="0" units="mmol_per_gDW_per_hr"/>
            <parameter id="OBJECTIVE_COEFFICIENT" value="0" units="mmol_per_gDW_per_hr"/>
          </listOfParameters>
        </kineticLaw>
      </reaction>
      <reaction id="R107" name="R107" reversible="false">
        <notes>
          <body xmlns="http://www.w3.org/1999/xhtml">
            <p>GENE_ASSOCIATION: (slr1887)</p>
          </body>
        </notes>
        <listOfReactants>
          <speciesReference species="WATER_c" stoichiometry="1"/>
          <speciesReference species="PORPHOBILINOGEN_c" stoichiometry="4"/>
        </listOfReactants>
        <listOfProducts>
          <speciesReference species="HYDROXYMETHYLBILANE_c" stoichiometry="1"/>
          <speciesReference species="AMMONIA_c" stoichiometry="4"/>
        </listOfProducts>
        <kineticLaw>
          <math xmlns="http://www.w3.org/1998/Math/MathML">
            <ci> FLUX_VALUE </ci>
          </math>
          <listOfParameters>
            <parameter id="LOWER_BOUND" value="0" units="mmol_per_gDW_per_hr"/>
            <parameter id="UPPER_BOUND" value="1000" units="mmol_per_gDW_per_hr"/>
            <parameter id="FLUX_VALUE" value="0" units="mmol_per_gDW_per_hr"/>
            <parameter id="OBJECTIVE_COEFFICIENT" value="0" units="mmol_per_gDW_per_hr"/>
          </listOfParameters>
        </kineticLaw>
      </reaction>
      <reaction id="R108" name="R108" reversible="false">
        <notes>
          <body xmlns="http://www.w3.org/1999/xhtml">
            <p>GENE_ASSOCIATION: (sll0166)</p>
          </body>
        </notes>
        <listOfReactants>
          <speciesReference species="HYDROXYMETHYLBILANE_c" stoichiometry="1"/>
        </listOfReactants>
        <listOfProducts>
          <speciesReference species="WATER_c" stoichiometry="1"/>
          <speciesReference species="UROPORPHYRINOGEN__45__III_c" stoichiometry="1"/>
        </listOfProducts>
        <kineticLaw>
          <math xmlns="http://www.w3.org/1998/Math/MathML">
            <ci> FLUX_VALUE </ci>
          </math>
          <listOfParameters>
            <parameter id="LOWER_BOUND" value="0" units="mmol_per_gDW_per_hr"/>
            <parameter id="UPPER_BOUND" value="1000" units="mmol_per_gDW_per_hr"/>
            <parameter id="FLUX_VALUE" value="0" units="mmol_per_gDW_per_hr"/>
            <parameter id="OBJECTIVE_COEFFICIENT" value="0" units="mmol_per_gDW_per_hr"/>
          </listOfParameters>
        </kineticLaw>
      </reaction>
      <reaction id="R109" name="R109" reversible="false">
        <notes>
          <body xmlns="http://www.w3.org/1999/xhtml">
            <p>GENE_ASSOCIATION: (slr0536)</p>
          </body>
        </notes>
        <listOfReactants>
          <speciesReference species="UROPORPHYRINOGEN__45__III_c" stoichiometry="1"/>
        </listOfReactants>
        <listOfProducts>
          <speciesReference species="COPROPORPHYRINOGEN_III_c" stoichiometry="1"/>
          <speciesReference species="CARBON__45__DIOXIDE_c" stoichiometry="4"/>
        </listOfProducts>
        <kineticLaw>
          <math xmlns="http://www.w3.org/1998/Math/MathML">
            <ci> FLUX_VALUE </ci>
          </math>
          <listOfParameters>
            <parameter id="LOWER_BOUND" value="0" units="mmol_per_gDW_per_hr"/>
            <parameter id="UPPER_BOUND" value="1000" units="mmol_per_gDW_per_hr"/>
            <parameter id="FLUX_VALUE" value="0" units="mmol_per_gDW_per_hr"/>
            <parameter id="OBJECTIVE_COEFFICIENT" value="0" units="mmol_per_gDW_per_hr"/>
          </listOfParameters>
        </kineticLaw>
      </reaction>
      <reaction id="R110" name="R110" reversible="false">
        <notes>
          <body xmlns="http://www.w3.org/1999/xhtml">
            <p>GENE_ASSOCIATION: (sll1185)</p>
          </body>
        </notes>
        <listOfReactants>
          <speciesReference species="COPROPORPHYRINOGEN_III_c" stoichiometry="1"/>
          <speciesReference species="OXYGEN__45__MOLECULE_c" stoichiometry="1"/>
        </listOfReactants>
        <listOfProducts>
          <speciesReference species="WATER_c" stoichiometry="2"/>
          <speciesReference species="CARBON__45__DIOXIDE_c" stoichiometry="2"/>
          <speciesReference species="PROTOPORPHYRINOGEN_c" stoichiometry="1"/>
        </listOfProducts>
        <kineticLaw>
          <math xmlns="http://www.w3.org/1998/Math/MathML">
            <ci> FLUX_VALUE </ci>
          </math>
          <listOfParameters>
            <parameter id="LOWER_BOUND" value="0" units="mmol_per_gDW_per_hr"/>
            <parameter id="UPPER_BOUND" value="1000" units="mmol_per_gDW_per_hr"/>
            <parameter id="FLUX_VALUE" value="0" units="mmol_per_gDW_per_hr"/>
            <parameter id="OBJECTIVE_COEFFICIENT" value="0" units="mmol_per_gDW_per_hr"/>
          </listOfParameters>
        </kineticLaw>
      </reaction>
      <reaction id="R111" name="R111" reversible="false">
        <notes>
          <body xmlns="http://www.w3.org/1999/xhtml">
            <p>GENE_ASSOCIATION: (sll1876)</p>
          </body>
        </notes>
        <listOfReactants>
          <speciesReference species="COPROPORPHYRINOGEN_III_c" stoichiometry="1"/>
          <speciesReference species="S__45__ADENOSYLMETHIONINE_c" stoichiometry="2"/>
        </listOfReactants>
        <listOfProducts>
          <speciesReference species="CH33ADO_c" stoichiometry="2"/>
          <speciesReference species="MET_c" stoichiometry="2"/>
          <speciesReference species="CARBON__45__DIOXIDE_c" stoichiometry="2"/>
          <speciesReference species="PROTOPORPHYRINOGEN_c" stoichiometry="1"/>
        </listOfProducts>
        <kineticLaw>
          <math xmlns="http://www.w3.org/1998/Math/MathML">
            <ci> FLUX_VALUE </ci>
          </math>
          <listOfParameters>
            <parameter id="LOWER_BOUND" value="0" units="mmol_per_gDW_per_hr"/>
            <parameter id="UPPER_BOUND" value="1000" units="mmol_per_gDW_per_hr"/>
            <parameter id="FLUX_VALUE" value="0" units="mmol_per_gDW_per_hr"/>
            <parameter id="OBJECTIVE_COEFFICIENT" value="0" units="mmol_per_gDW_per_hr"/>
          </listOfParameters>
        </kineticLaw>
      </reaction>
      <reaction id="R112" name="R112" reversible="false">
        <notes>
          <body xmlns="http://www.w3.org/1999/xhtml">
            <p>GENE_ASSOCIATION: (sll1917)</p>
          </body>
        </notes>
        <listOfReactants>
          <speciesReference species="COPROPORPHYRINOGEN_III_c" stoichiometry="1"/>
          <speciesReference species="S__45__ADENOSYLMETHIONINE_c" stoichiometry="2"/>
        </listOfReactants>
        <listOfProducts>
          <speciesReference species="CH33ADO_c" stoichiometry="2"/>
          <speciesReference species="MET_c" stoichiometry="2"/>
          <speciesReference species="CARBON__45__DIOXIDE_c" stoichiometry="2"/>
          <speciesReference species="PROTOPORPHYRINOGEN_c" stoichiometry="1"/>
        </listOfProducts>
        <kineticLaw>
          <math xmlns="http://www.w3.org/1998/Math/MathML">
            <ci> FLUX_VALUE </ci>
          </math>
          <listOfParameters>
            <parameter id="LOWER_BOUND" value="0" units="mmol_per_gDW_per_hr"/>
            <parameter id="UPPER_BOUND" value="1000" units="mmol_per_gDW_per_hr"/>
            <parameter id="FLUX_VALUE" value="0" units="mmol_per_gDW_per_hr"/>
            <parameter id="OBJECTIVE_COEFFICIENT" value="0" units="mmol_per_gDW_per_hr"/>
          </listOfParameters>
        </kineticLaw>
      </reaction>
      <reaction id="R113" name="R113" reversible="false">
        <notes>
          <body xmlns="http://www.w3.org/1999/xhtml">
            <p>GENE_ASSOCIATION: (sll1237)</p>
          </body>
        </notes>
        <listOfReactants>
          <speciesReference species="OXYGEN__45__MOLECULE_c" stoichiometry="3"/>
          <speciesReference species="PROTOPORPHYRINOGEN_c" stoichiometry="2"/>
        </listOfReactants>
        <listOfProducts>
          <speciesReference species="WATER_c" stoichiometry="6"/>
          <speciesReference species="PROTOPORPHYRIN_IX_c" stoichiometry="2"/>
        </listOfProducts>
        <kineticLaw>
          <math xmlns="http://www.w3.org/1998/Math/MathML">
            <ci> FLUX_VALUE </ci>
          </math>
          <listOfParameters>
            <parameter id="LOWER_BOUND" value="0" units="mmol_per_gDW_per_hr"/>
            <parameter id="UPPER_BOUND" value="1000" units="mmol_per_gDW_per_hr"/>
            <parameter id="FLUX_VALUE" value="0" units="mmol_per_gDW_per_hr"/>
            <parameter id="OBJECTIVE_COEFFICIENT" value="0" units="mmol_per_gDW_per_hr"/>
          </listOfParameters>
        </kineticLaw>
      </reaction>
      <reaction id="R114" name="R114" reversible="false">
        <notes>
          <body xmlns="http://www.w3.org/1999/xhtml">
            <p>GENE_ASSOCIATION: (slr1790)</p>
          </body>
        </notes>
        <listOfReactants>
          <speciesReference species="OXYGEN__45__MOLECULE_c" stoichiometry="3"/>
          <speciesReference species="PROTOPORPHYRINOGEN_c" stoichiometry="2"/>
        </listOfReactants>
        <listOfProducts>
          <speciesReference species="WATER_c" stoichiometry="6"/>
          <speciesReference species="PROTOPORPHYRIN_IX_c" stoichiometry="2"/>
        </listOfProducts>
        <kineticLaw>
          <math xmlns="http://www.w3.org/1998/Math/MathML">
            <ci> FLUX_VALUE </ci>
          </math>
          <listOfParameters>
            <parameter id="LOWER_BOUND" value="0" units="mmol_per_gDW_per_hr"/>
            <parameter id="UPPER_BOUND" value="1000" units="mmol_per_gDW_per_hr"/>
            <parameter id="FLUX_VALUE" value="0" units="mmol_per_gDW_per_hr"/>
            <parameter id="OBJECTIVE_COEFFICIENT" value="0" units="mmol_per_gDW_per_hr"/>
          </listOfParameters>
        </kineticLaw>
      </reaction>
      <reaction id="R115" name="R115" reversible="false">
        <notes>
          <body xmlns="http://www.w3.org/1999/xhtml">
            <p>GENE_ASSOCIATION: (slr1030) and (slr1055) and (slr1777)</p>
          </body>
        </notes>
        <listOfReactants>
          <speciesReference species="WATER_c" stoichiometry="1"/>
          <speciesReference species="MG__43__2_c" stoichiometry="1"/>
          <speciesReference species="PROTOPORPHYRIN_IX_c" stoichiometry="1"/>
          <speciesReference species="ATP_c" stoichiometry="1"/>
        </listOfReactants>
        <listOfProducts>
          <speciesReference species="Pi_c" stoichiometry="1"/>
          <speciesReference species="ADP_c" stoichiometry="1"/>
          <speciesReference species="PROTON_c" stoichiometry="2"/>
          <speciesReference species="MG__45__PROTOPORPHYRIN_c" stoichiometry="1"/>
        </listOfProducts>
        <kineticLaw>
          <math xmlns="http://www.w3.org/1998/Math/MathML">
            <ci> FLUX_VALUE </ci>
          </math>
          <listOfParameters>
            <parameter id="LOWER_BOUND" value="0" units="mmol_per_gDW_per_hr"/>
            <parameter id="UPPER_BOUND" value="1000" units="mmol_per_gDW_per_hr"/>
            <parameter id="FLUX_VALUE" value="0" units="mmol_per_gDW_per_hr"/>
            <parameter id="OBJECTIVE_COEFFICIENT" value="0" units="mmol_per_gDW_per_hr"/>
          </listOfParameters>
        </kineticLaw>
      </reaction>
      <reaction id="R116" name="R116" reversible="false">
        <notes>
          <body xmlns="http://www.w3.org/1999/xhtml">
            <p>GENE_ASSOCIATION: (slr0525)</p>
          </body>
        </notes>
        <listOfReactants>
          <speciesReference species="MG__45__PROTOPORPHYRIN_c" stoichiometry="1"/>
          <speciesReference species="S__45__ADENOSYLMETHIONINE_c" stoichiometry="1"/>
        </listOfReactants>
        <listOfProducts>
          <speciesReference species="ADENOSYL__45__HOMO__45__CYS_c" stoichiometry="1"/>
          <speciesReference species="MG__45__PROTOPORPHYRIN__45__MONOMETHYL__45__ESTER_c" stoichiometry="1"/>
        </listOfProducts>
        <kineticLaw>
          <math xmlns="http://www.w3.org/1998/Math/MathML">
            <ci> FLUX_VALUE </ci>
          </math>
          <listOfParameters>
            <parameter id="LOWER_BOUND" value="0" units="mmol_per_gDW_per_hr"/>
            <parameter id="UPPER_BOUND" value="1000" units="mmol_per_gDW_per_hr"/>
            <parameter id="FLUX_VALUE" value="0" units="mmol_per_gDW_per_hr"/>
            <parameter id="OBJECTIVE_COEFFICIENT" value="0" units="mmol_per_gDW_per_hr"/>
          </listOfParameters>
        </kineticLaw>
      </reaction>
      <reaction id="R117" name="R117" reversible="false">
        <notes>
          <body xmlns="http://www.w3.org/1999/xhtml">
            <p>GENE_ASSOCIATION: (slr0905)</p>
          </body>
        </notes>
        <listOfReactants>
          <speciesReference species="NADPH_c" stoichiometry="1"/>
          <speciesReference species="PROTON_c" stoichiometry="1"/>
          <speciesReference species="MG__45__PROTOPORPHYRIN__45__MONOMETHYL__45__ESTER_c" stoichiometry="1"/>
          <speciesReference species="OXYGEN__45__MOLECULE_c" stoichiometry="1"/>
        </listOfReactants>
        <listOfProducts>
          <speciesReference species="WATER_c" stoichiometry="1"/>
          <speciesReference species="_13__45__HYDROXY__45__MAGNESIUM__45__PROTOPORP_c" stoichiometry="1"/>
          <speciesReference species="NADP_c" stoichiometry="1"/>
        </listOfProducts>
        <kineticLaw>
          <math xmlns="http://www.w3.org/1998/Math/MathML">
            <ci> FLUX_VALUE </ci>
          </math>
          <listOfParameters>
            <parameter id="LOWER_BOUND" value="0" units="mmol_per_gDW_per_hr"/>
            <parameter id="UPPER_BOUND" value="1000" units="mmol_per_gDW_per_hr"/>
            <parameter id="FLUX_VALUE" value="0" units="mmol_per_gDW_per_hr"/>
            <parameter id="OBJECTIVE_COEFFICIENT" value="0" units="mmol_per_gDW_per_hr"/>
          </listOfParameters>
        </kineticLaw>
      </reaction>
      <reaction id="R118" name="R118" reversible="false">
        <notes>
          <body xmlns="http://www.w3.org/1999/xhtml">
            <p>GENE_ASSOCIATION: (sll1214)</p>
          </body>
        </notes>
        <listOfReactants>
          <speciesReference species="NADPH_c" stoichiometry="1"/>
          <speciesReference species="PROTON_c" stoichiometry="1"/>
          <speciesReference species="MG__45__PROTOPORPHYRIN__45__MONOMETHYL__45__ESTER_c" stoichiometry="1"/>
          <speciesReference species="OXYGEN__45__MOLECULE_c" stoichiometry="1"/>
        </listOfReactants>
        <listOfProducts>
          <speciesReference species="WATER_c" stoichiometry="1"/>
          <speciesReference species="_13__45__HYDROXY__45__MAGNESIUM__45__PROTOPORP_c" stoichiometry="1"/>
          <speciesReference species="NADP_c" stoichiometry="1"/>
        </listOfProducts>
        <kineticLaw>
          <math xmlns="http://www.w3.org/1998/Math/MathML">
            <ci> FLUX_VALUE </ci>
          </math>
          <listOfParameters>
            <parameter id="LOWER_BOUND" value="0" units="mmol_per_gDW_per_hr"/>
            <parameter id="UPPER_BOUND" value="1000" units="mmol_per_gDW_per_hr"/>
            <parameter id="FLUX_VALUE" value="0" units="mmol_per_gDW_per_hr"/>
            <parameter id="OBJECTIVE_COEFFICIENT" value="0" units="mmol_per_gDW_per_hr"/>
          </listOfParameters>
        </kineticLaw>
      </reaction>
      <reaction id="R119" name="R119" reversible="false">
        <notes>
          <body xmlns="http://www.w3.org/1999/xhtml">
            <p>GENE_ASSOCIATION: (sll1874)</p>
          </body>
        </notes>
        <listOfReactants>
          <speciesReference species="NADPH_c" stoichiometry="1"/>
          <speciesReference species="PROTON_c" stoichiometry="1"/>
          <speciesReference species="MG__45__PROTOPORPHYRIN__45__MONOMETHYL__45__ESTER_c" stoichiometry="1"/>
          <speciesReference species="OXYGEN__45__MOLECULE_c" stoichiometry="1"/>
        </listOfReactants>
        <listOfProducts>
          <speciesReference species="WATER_c" stoichiometry="1"/>
          <speciesReference species="_13__45__HYDROXY__45__MAGNESIUM__45__PROTOPORP_c" stoichiometry="1"/>
          <speciesReference species="NADP_c" stoichiometry="1"/>
        </listOfProducts>
        <kineticLaw>
          <math xmlns="http://www.w3.org/1998/Math/MathML">
            <ci> FLUX_VALUE </ci>
          </math>
          <listOfParameters>
            <parameter id="LOWER_BOUND" value="0" units="mmol_per_gDW_per_hr"/>
            <parameter id="UPPER_BOUND" value="1000" units="mmol_per_gDW_per_hr"/>
            <parameter id="FLUX_VALUE" value="0" units="mmol_per_gDW_per_hr"/>
            <parameter id="OBJECTIVE_COEFFICIENT" value="0" units="mmol_per_gDW_per_hr"/>
          </listOfParameters>
        </kineticLaw>
      </reaction>
      <reaction id="R120" name="R120" reversible="false">
        <notes>
          <body xmlns="http://www.w3.org/1999/xhtml">
            <p>GENE_ASSOCIATION: (slr0905)</p>
          </body>
        </notes>
        <listOfReactants>
          <speciesReference species="NADPH_c" stoichiometry="1"/>
          <speciesReference species="PROTON_c" stoichiometry="1"/>
          <speciesReference species="_13__45__HYDROXY__45__MAGNESIUM__45__PROTOPORP_c" stoichiometry="1"/>
          <speciesReference species="OXYGEN__45__MOLECULE_c" stoichiometry="1"/>
        </listOfReactants>
        <listOfProducts>
          <speciesReference species="_131__45__OXO__45__MAGNESIUM__45__PROTOPORPHYRIN__45__IX__45__13__45__M_c" stoichiometry="1"/>
          <speciesReference species="WATER_c" stoichiometry="2"/>
          <speciesReference species="NADP_c" stoichiometry="1"/>
        </listOfProducts>
        <kineticLaw>
          <math xmlns="http://www.w3.org/1998/Math/MathML">
            <ci> FLUX_VALUE </ci>
          </math>
          <listOfParameters>
            <parameter id="LOWER_BOUND" value="0" units="mmol_per_gDW_per_hr"/>
            <parameter id="UPPER_BOUND" value="1000" units="mmol_per_gDW_per_hr"/>
            <parameter id="FLUX_VALUE" value="0" units="mmol_per_gDW_per_hr"/>
            <parameter id="OBJECTIVE_COEFFICIENT" value="0" units="mmol_per_gDW_per_hr"/>
          </listOfParameters>
        </kineticLaw>
      </reaction>
      <reaction id="R121" name="R121" reversible="false">
        <notes>
          <body xmlns="http://www.w3.org/1999/xhtml">
            <p>GENE_ASSOCIATION: (sll1214)</p>
          </body>
        </notes>
        <listOfReactants>
          <speciesReference species="NADPH_c" stoichiometry="1"/>
          <speciesReference species="PROTON_c" stoichiometry="1"/>
          <speciesReference species="_13__45__HYDROXY__45__MAGNESIUM__45__PROTOPORP_c" stoichiometry="1"/>
          <speciesReference species="OXYGEN__45__MOLECULE_c" stoichiometry="1"/>
        </listOfReactants>
        <listOfProducts>
          <speciesReference species="_131__45__OXO__45__MAGNESIUM__45__PROTOPORPHYRIN__45__IX__45__13__45__M_c" stoichiometry="1"/>
          <speciesReference species="WATER_c" stoichiometry="2"/>
          <speciesReference species="NADP_c" stoichiometry="1"/>
        </listOfProducts>
        <kineticLaw>
          <math xmlns="http://www.w3.org/1998/Math/MathML">
            <ci> FLUX_VALUE </ci>
          </math>
          <listOfParameters>
            <parameter id="LOWER_BOUND" value="0" units="mmol_per_gDW_per_hr"/>
            <parameter id="UPPER_BOUND" value="1000" units="mmol_per_gDW_per_hr"/>
            <parameter id="FLUX_VALUE" value="0" units="mmol_per_gDW_per_hr"/>
            <parameter id="OBJECTIVE_COEFFICIENT" value="0" units="mmol_per_gDW_per_hr"/>
          </listOfParameters>
        </kineticLaw>
      </reaction>
      <reaction id="R122" name="R122" reversible="false">
        <notes>
          <body xmlns="http://www.w3.org/1999/xhtml">
            <p>GENE_ASSOCIATION: (sll1874)</p>
          </body>
        </notes>
        <listOfReactants>
          <speciesReference species="NADPH_c" stoichiometry="1"/>
          <speciesReference species="PROTON_c" stoichiometry="1"/>
          <speciesReference species="_13__45__HYDROXY__45__MAGNESIUM__45__PROTOPORP_c" stoichiometry="1"/>
          <speciesReference species="OXYGEN__45__MOLECULE_c" stoichiometry="1"/>
        </listOfReactants>
        <listOfProducts>
          <speciesReference species="_131__45__OXO__45__MAGNESIUM__45__PROTOPORPHYRIN__45__IX__45__13__45__M_c" stoichiometry="1"/>
          <speciesReference species="WATER_c" stoichiometry="2"/>
          <speciesReference species="NADP_c" stoichiometry="1"/>
        </listOfProducts>
        <kineticLaw>
          <math xmlns="http://www.w3.org/1998/Math/MathML">
            <ci> FLUX_VALUE </ci>
          </math>
          <listOfParameters>
            <parameter id="LOWER_BOUND" value="0" units="mmol_per_gDW_per_hr"/>
            <parameter id="UPPER_BOUND" value="1000" units="mmol_per_gDW_per_hr"/>
            <parameter id="FLUX_VALUE" value="0" units="mmol_per_gDW_per_hr"/>
            <parameter id="OBJECTIVE_COEFFICIENT" value="0" units="mmol_per_gDW_per_hr"/>
          </listOfParameters>
        </kineticLaw>
      </reaction>
      <reaction id="R123" name="R123" reversible="false">
        <notes>
          <body xmlns="http://www.w3.org/1999/xhtml">
            <p>GENE_ASSOCIATION: (slr0905)</p>
          </body>
        </notes>
        <listOfReactants>
          <speciesReference species="_131__45__OXO__45__MAGNESIUM__45__PROTOPORPHYRIN__45__IX__45__13__45__M_c" stoichiometry="1"/>
          <speciesReference species="NADPH_c" stoichiometry="1"/>
          <speciesReference species="PROTON_c" stoichiometry="1"/>
          <speciesReference species="OXYGEN__45__MOLECULE_c" stoichiometry="1"/>
        </listOfReactants>
        <listOfProducts>
          <speciesReference species="WATER_c" stoichiometry="2"/>
          <speciesReference species="DIVINYL__45__PROTOCHLOROPHYLLIDE__45__A_c" stoichiometry="1"/>
          <speciesReference species="NADP_c" stoichiometry="1"/>
        </listOfProducts>
        <kineticLaw>
          <math xmlns="http://www.w3.org/1998/Math/MathML">
            <ci> FLUX_VALUE </ci>
          </math>
          <listOfParameters>
            <parameter id="LOWER_BOUND" value="0" units="mmol_per_gDW_per_hr"/>
            <parameter id="UPPER_BOUND" value="1000" units="mmol_per_gDW_per_hr"/>
            <parameter id="FLUX_VALUE" value="0" units="mmol_per_gDW_per_hr"/>
            <parameter id="OBJECTIVE_COEFFICIENT" value="0" units="mmol_per_gDW_per_hr"/>
          </listOfParameters>
        </kineticLaw>
      </reaction>
      <reaction id="R124" name="R124" reversible="false">
        <notes>
          <body xmlns="http://www.w3.org/1999/xhtml">
            <p>GENE_ASSOCIATION: (sll1214)</p>
          </body>
        </notes>
        <listOfReactants>
          <speciesReference species="_131__45__OXO__45__MAGNESIUM__45__PROTOPORPHYRIN__45__IX__45__13__45__M_c" stoichiometry="1"/>
          <speciesReference species="NADPH_c" stoichiometry="1"/>
          <speciesReference species="PROTON_c" stoichiometry="1"/>
          <speciesReference species="OXYGEN__45__MOLECULE_c" stoichiometry="1"/>
        </listOfReactants>
        <listOfProducts>
          <speciesReference species="WATER_c" stoichiometry="2"/>
          <speciesReference species="DIVINYL__45__PROTOCHLOROPHYLLIDE__45__A_c" stoichiometry="1"/>
          <speciesReference species="NADP_c" stoichiometry="1"/>
        </listOfProducts>
        <kineticLaw>
          <math xmlns="http://www.w3.org/1998/Math/MathML">
            <ci> FLUX_VALUE </ci>
          </math>
          <listOfParameters>
            <parameter id="LOWER_BOUND" value="0" units="mmol_per_gDW_per_hr"/>
            <parameter id="UPPER_BOUND" value="1000" units="mmol_per_gDW_per_hr"/>
            <parameter id="FLUX_VALUE" value="0" units="mmol_per_gDW_per_hr"/>
            <parameter id="OBJECTIVE_COEFFICIENT" value="0" units="mmol_per_gDW_per_hr"/>
          </listOfParameters>
        </kineticLaw>
      </reaction>
      <reaction id="R125" name="R125" reversible="false">
        <notes>
          <body xmlns="http://www.w3.org/1999/xhtml">
            <p>GENE_ASSOCIATION: (sll1874)</p>
          </body>
        </notes>
        <listOfReactants>
          <speciesReference species="_131__45__OXO__45__MAGNESIUM__45__PROTOPORPHYRIN__45__IX__45__13__45__M_c" stoichiometry="1"/>
          <speciesReference species="NADPH_c" stoichiometry="1"/>
          <speciesReference species="PROTON_c" stoichiometry="1"/>
          <speciesReference species="OXYGEN__45__MOLECULE_c" stoichiometry="1"/>
        </listOfReactants>
        <listOfProducts>
          <speciesReference species="WATER_c" stoichiometry="2"/>
          <speciesReference species="DIVINYL__45__PROTOCHLOROPHYLLIDE__45__A_c" stoichiometry="1"/>
          <speciesReference species="NADP_c" stoichiometry="1"/>
        </listOfProducts>
        <kineticLaw>
          <math xmlns="http://www.w3.org/1998/Math/MathML">
            <ci> FLUX_VALUE </ci>
          </math>
          <listOfParameters>
            <parameter id="LOWER_BOUND" value="0" units="mmol_per_gDW_per_hr"/>
            <parameter id="UPPER_BOUND" value="1000" units="mmol_per_gDW_per_hr"/>
            <parameter id="FLUX_VALUE" value="0" units="mmol_per_gDW_per_hr"/>
            <parameter id="OBJECTIVE_COEFFICIENT" value="0" units="mmol_per_gDW_per_hr"/>
          </listOfParameters>
        </kineticLaw>
      </reaction>
      <reaction id="R126" name="R126" reversible="false">
        <notes>
          <body xmlns="http://www.w3.org/1999/xhtml">
            <p>GENE_ASSOCIATION: (slr1923)</p>
          </body>
        </notes>
        <listOfReactants>
          <speciesReference species="NADPH_c" stoichiometry="1"/>
          <speciesReference species="DIVINYL__45__PROTOCHLOROPHYLLIDE__45__A_c" stoichiometry="1"/>
          <speciesReference species="PROTON_c" stoichiometry="1"/>
        </listOfReactants>
        <listOfProducts>
          <speciesReference species="MONO__45__VINYL__45__PROTOCHLOROPHYLLIDE__45__A_c" stoichiometry="1"/>
          <speciesReference species="NADP_c" stoichiometry="1"/>
        </listOfProducts>
        <kineticLaw>
          <math xmlns="http://www.w3.org/1998/Math/MathML">
            <ci> FLUX_VALUE </ci>
          </math>
          <listOfParameters>
            <parameter id="LOWER_BOUND" value="0" units="mmol_per_gDW_per_hr"/>
            <parameter id="UPPER_BOUND" value="1000" units="mmol_per_gDW_per_hr"/>
            <parameter id="FLUX_VALUE" value="0" units="mmol_per_gDW_per_hr"/>
            <parameter id="OBJECTIVE_COEFFICIENT" value="0" units="mmol_per_gDW_per_hr"/>
          </listOfParameters>
        </kineticLaw>
      </reaction>
      <reaction id="R127" name="R127" reversible="false">
        <notes>
          <body xmlns="http://www.w3.org/1999/xhtml">
            <p>GENE_ASSOCIATION: (slr0506)</p>
          </body>
        </notes>
        <listOfReactants>
          <speciesReference species="NADPH_c" stoichiometry="1"/>
          <speciesReference species="PROTON_c" stoichiometry="1"/>
          <speciesReference species="MONO__45__VINYL__45__PROTOCHLOROPHYLLIDE__45__A_c" stoichiometry="1"/>
        </listOfReactants>
        <listOfProducts>
          <speciesReference species="CHLOROPHYLLIDE__45__A_c" stoichiometry="1"/>
          <speciesReference species="NADP_c" stoichiometry="1"/>
        </listOfProducts>
        <kineticLaw>
          <math xmlns="http://www.w3.org/1998/Math/MathML">
            <ci> FLUX_VALUE </ci>
          </math>
          <listOfParameters>
            <parameter id="LOWER_BOUND" value="0" units="mmol_per_gDW_per_hr"/>
            <parameter id="UPPER_BOUND" value="1000" units="mmol_per_gDW_per_hr"/>
            <parameter id="FLUX_VALUE" value="0" units="mmol_per_gDW_per_hr"/>
            <parameter id="OBJECTIVE_COEFFICIENT" value="0" units="mmol_per_gDW_per_hr"/>
          </listOfParameters>
        </kineticLaw>
      </reaction>
      <reaction id="R128" name="R128" reversible="false">
        <notes>
          <body xmlns="http://www.w3.org/1999/xhtml">
            <p>GENE_ASSOCIATION: (slr0749) and (slr0750) and (slr0772)</p>
          </body>
        </notes>
        <listOfReactants>
          <speciesReference species="Pi_c" stoichiometry="2"/>
          <speciesReference species="ADP_c" stoichiometry="2"/>
          <speciesReference species="OX__45__FERREDOXIN_c" stoichiometry="1"/>
          <speciesReference species="MONO__45__VINYL__45__PROTOCHLOROPHYLLIDE__45__A_c" stoichiometry="1"/>
        </listOfReactants>
        <listOfProducts>
          <speciesReference species="CHLOROPHYLLIDE__45__A_c" stoichiometry="1"/>
          <speciesReference species="ATP_c" stoichiometry="2"/>
          <speciesReference species="FERREDOXIN__45__MONOMER_c" stoichiometry="1"/>
        </listOfProducts>
        <kineticLaw>
          <math xmlns="http://www.w3.org/1998/Math/MathML">
            <ci> FLUX_VALUE </ci>
          </math>
          <listOfParameters>
            <parameter id="LOWER_BOUND" value="0" units="mmol_per_gDW_per_hr"/>
            <parameter id="UPPER_BOUND" value="1000" units="mmol_per_gDW_per_hr"/>
            <parameter id="FLUX_VALUE" value="0" units="mmol_per_gDW_per_hr"/>
            <parameter id="OBJECTIVE_COEFFICIENT" value="0" units="mmol_per_gDW_per_hr"/>
          </listOfParameters>
        </kineticLaw>
      </reaction>
      <reaction id="R129" name="R129" reversible="false">
        <notes>
          <body xmlns="http://www.w3.org/1999/xhtml">
            <p>GENE_ASSOCIATION: (slr0056)</p>
          </body>
        </notes>
        <listOfReactants>
          <speciesReference species="PHYTYL__45__PYROPHOSPHATE_c" stoichiometry="1"/>
          <speciesReference species="CHLOROPHYLLIDE__45__A_c" stoichiometry="1"/>
        </listOfReactants>
        <listOfProducts>
          <speciesReference species="PPI_c" stoichiometry="1"/>
          <speciesReference species="CHLOROPHYLL__45__A_c" stoichiometry="1"/>
        </listOfProducts>
        <kineticLaw>
          <math xmlns="http://www.w3.org/1998/Math/MathML">
            <ci> FLUX_VALUE </ci>
          </math>
          <listOfParameters>
            <parameter id="LOWER_BOUND" value="0" units="mmol_per_gDW_per_hr"/>
            <parameter id="UPPER_BOUND" value="1000" units="mmol_per_gDW_per_hr"/>
            <parameter id="FLUX_VALUE" value="0" units="mmol_per_gDW_per_hr"/>
            <parameter id="OBJECTIVE_COEFFICIENT" value="0" units="mmol_per_gDW_per_hr"/>
          </listOfParameters>
        </kineticLaw>
      </reaction>
      <reaction id="R130" name="R130" reversible="false">
        <notes>
          <body xmlns="http://www.w3.org/1999/xhtml">
            <p>GENE_ASSOCIATION: (slr2141)</p>
          </body>
        </notes>
        <listOfReactants>
          <speciesReference species="NADPH_c" stoichiometry="1"/>
          <speciesReference species="PROTON_c" stoichiometry="1"/>
          <speciesReference species="METHYLENE__45__THF__45__GLU__45__N_c" stoichiometry="1"/>
        </listOfReactants>
        <listOfProducts>
          <speciesReference species="_5__45__METHYL__45__THF_c" stoichiometry="1"/>
          <speciesReference species="NADP_c" stoichiometry="1"/>
        </listOfProducts>
        <kineticLaw>
          <math xmlns="http://www.w3.org/1998/Math/MathML">
            <ci> FLUX_VALUE </ci>
          </math>
          <listOfParameters>
            <parameter id="LOWER_BOUND" value="0" units="mmol_per_gDW_per_hr"/>
            <parameter id="UPPER_BOUND" value="1000" units="mmol_per_gDW_per_hr"/>
            <parameter id="FLUX_VALUE" value="0" units="mmol_per_gDW_per_hr"/>
            <parameter id="OBJECTIVE_COEFFICIENT" value="0" units="mmol_per_gDW_per_hr"/>
          </listOfParameters>
        </kineticLaw>
      </reaction>
      <reaction id="R131" name="R131" reversible="false">
        <notes>
          <body xmlns="http://www.w3.org/1999/xhtml">
            <p>GENE_ASSOCIATION: (slr0426)</p>
          </body>
        </notes>
        <listOfReactants>
          <speciesReference species="WATER_c" stoichiometry="1"/>
          <speciesReference species="GTP_c" stoichiometry="1"/>
        </listOfReactants>
        <listOfProducts>
          <speciesReference species="FORMATE_c" stoichiometry="1"/>
          <speciesReference species="DIHYDRONEOPTERIN__45__P3_c" stoichiometry="1"/>
        </listOfProducts>
        <kineticLaw>
          <math xmlns="http://www.w3.org/1998/Math/MathML">
            <ci> FLUX_VALUE </ci>
          </math>
          <listOfParameters>
            <parameter id="LOWER_BOUND" value="0" units="mmol_per_gDW_per_hr"/>
            <parameter id="UPPER_BOUND" value="1000" units="mmol_per_gDW_per_hr"/>
            <parameter id="FLUX_VALUE" value="0" units="mmol_per_gDW_per_hr"/>
            <parameter id="OBJECTIVE_COEFFICIENT" value="0" units="mmol_per_gDW_per_hr"/>
          </listOfParameters>
        </kineticLaw>
      </reaction>
      <reaction id="R132" name="R132" reversible="false">
        <notes>
          <body xmlns="http://www.w3.org/1999/xhtml">
            <p>GENE_ASSOCIATION: (sll1076) or (slr0787) or (slr0920)</p>
          </body>
        </notes>
        <listOfReactants>
          <speciesReference species="WATER_c" stoichiometry="1"/>
          <speciesReference species="DIHYDRONEOPTERIN__45__P3_c" stoichiometry="1"/>
        </listOfReactants>
        <listOfProducts>
          <speciesReference species="PPI_c" stoichiometry="1"/>
          <speciesReference species="DIHYDRONEOPTERIN__45__P_c" stoichiometry="1"/>
        </listOfProducts>
        <kineticLaw>
          <math xmlns="http://www.w3.org/1998/Math/MathML">
            <ci> FLUX_VALUE </ci>
          </math>
          <listOfParameters>
            <parameter id="LOWER_BOUND" value="0" units="mmol_per_gDW_per_hr"/>
            <parameter id="UPPER_BOUND" value="1000" units="mmol_per_gDW_per_hr"/>
            <parameter id="FLUX_VALUE" value="0" units="mmol_per_gDW_per_hr"/>
            <parameter id="OBJECTIVE_COEFFICIENT" value="0" units="mmol_per_gDW_per_hr"/>
          </listOfParameters>
        </kineticLaw>
      </reaction>
      <reaction id="R133" name="R133" reversible="false">
        <notes>
          <body xmlns="http://www.w3.org/1999/xhtml">
            <p>GENE_ASSOCIATION: (sll1076) or (slr0787) or (slr0920)</p>
          </body>
        </notes>
        <listOfReactants>
          <speciesReference species="WATER_c" stoichiometry="1"/>
          <speciesReference species="DIHYDRONEOPTERIN__45__P_c" stoichiometry="1"/>
        </listOfReactants>
        <listOfProducts>
          <speciesReference species="Pi_c" stoichiometry="1"/>
          <speciesReference species="DIHYDRO__45__NEO__45__PTERIN_c" stoichiometry="1"/>
        </listOfProducts>
        <kineticLaw>
          <math xmlns="http://www.w3.org/1998/Math/MathML">
            <ci> FLUX_VALUE </ci>
          </math>
          <listOfParameters>
            <parameter id="LOWER_BOUND" value="0" units="mmol_per_gDW_per_hr"/>
            <parameter id="UPPER_BOUND" value="1000" units="mmol_per_gDW_per_hr"/>
            <parameter id="FLUX_VALUE" value="0" units="mmol_per_gDW_per_hr"/>
            <parameter id="OBJECTIVE_COEFFICIENT" value="0" units="mmol_per_gDW_per_hr"/>
          </listOfParameters>
        </kineticLaw>
      </reaction>
      <reaction id="R134" name="R134" reversible="false">
        <notes>
          <body xmlns="http://www.w3.org/1999/xhtml">
            <p>GENE_ASSOCIATION: (slr1626)</p>
          </body>
        </notes>
        <listOfReactants>
          <speciesReference species="DIHYDRO__45__NEO__45__PTERIN_c" stoichiometry="1"/>
        </listOfReactants>
        <listOfProducts>
          <speciesReference species="__32__AMINO__45__OH__45__HYDROXYMETHYL__45__DIHYDROPTERIDINE_c" stoichiometry="1"/>
          <speciesReference species="GLYCOLALDEHYDE_c" stoichiometry="1"/>
        </listOfProducts>
        <kineticLaw>
          <math xmlns="http://www.w3.org/1998/Math/MathML">
            <ci> FLUX_VALUE </ci>
          </math>
          <listOfParameters>
            <parameter id="LOWER_BOUND" value="0" units="mmol_per_gDW_per_hr"/>
            <parameter id="UPPER_BOUND" value="1000" units="mmol_per_gDW_per_hr"/>
            <parameter id="FLUX_VALUE" value="0" units="mmol_per_gDW_per_hr"/>
            <parameter id="OBJECTIVE_COEFFICIENT" value="0" units="mmol_per_gDW_per_hr"/>
          </listOfParameters>
        </kineticLaw>
      </reaction>
      <reaction id="R135" name="R135" reversible="false">
        <notes>
          <body xmlns="http://www.w3.org/1999/xhtml">
            <p>GENE_ASSOCIATION: (slr0091)</p>
          </body>
        </notes>
        <listOfReactants>
          <speciesReference species="WATER_c" stoichiometry="1"/>
          <speciesReference species="NAD_c" stoichiometry="1"/>
          <speciesReference species="GLYCOLALDEHYDE_c" stoichiometry="1"/>
        </listOfReactants>
        <listOfProducts>
          <speciesReference species="PROTON_c" stoichiometry="1"/>
          <speciesReference species="GLYCOLLATE_c" stoichiometry="1"/>
          <speciesReference species="NADH_c" stoichiometry="1"/>
        </listOfProducts>
        <kineticLaw>
          <math xmlns="http://www.w3.org/1998/Math/MathML">
            <ci> FLUX_VALUE </ci>
          </math>
          <listOfParameters>
            <parameter id="LOWER_BOUND" value="0" units="mmol_per_gDW_per_hr"/>
            <parameter id="UPPER_BOUND" value="1000" units="mmol_per_gDW_per_hr"/>
            <parameter id="FLUX_VALUE" value="0" units="mmol_per_gDW_per_hr"/>
            <parameter id="OBJECTIVE_COEFFICIENT" value="0" units="mmol_per_gDW_per_hr"/>
          </listOfParameters>
        </kineticLaw>
      </reaction>
      <reaction id="R136" name="R136" reversible="true">
        <notes>
          <body xmlns="http://www.w3.org/1999/xhtml">
            <p>GENE_ASSOCIATION: (slr1093)</p>
          </body>
        </notes>
        <listOfReactants>
          <speciesReference species="__32__AMINO__45__OH__45__HYDROXYMETHYL__45__DIHYDROPTERIDINE_c" stoichiometry="1"/>
          <speciesReference species="ATP_c" stoichiometry="1"/>
        </listOfReactants>
        <listOfProducts>
          <speciesReference species="DIHYDROPTERIN__45__CH2OH__45__PP_c" stoichiometry="1"/>
          <speciesReference species="AMP_c" stoichiometry="1"/>
        </listOfProducts>
        <kineticLaw>
          <math xmlns="http://www.w3.org/1998/Math/MathML">
            <ci> FLUX_VALUE </ci>
          </math>
          <listOfParameters>
            <parameter id="LOWER_BOUND" value="-1000" units="mmol_per_gDW_per_hr"/>
            <parameter id="UPPER_BOUND" value="1000" units="mmol_per_gDW_per_hr"/>
            <parameter id="FLUX_VALUE" value="0" units="mmol_per_gDW_per_hr"/>
            <parameter id="OBJECTIVE_COEFFICIENT" value="0" units="mmol_per_gDW_per_hr"/>
          </listOfParameters>
        </kineticLaw>
      </reaction>
      <reaction id="R137" name="R137" reversible="false">
        <notes>
          <body xmlns="http://www.w3.org/1999/xhtml">
            <p>GENE_ASSOCIATION: (slr2026)</p>
          </body>
        </notes>
        <listOfReactants>
          <speciesReference species="DIHYDROPTERIN__45__CH2OH__45__PP_c" stoichiometry="1"/>
          <speciesReference species="P__45__AMINO__45__BENZOATE_c" stoichiometry="1"/>
        </listOfReactants>
        <listOfProducts>
          <speciesReference species="PPI_c" stoichiometry="1"/>
          <speciesReference species="_7__45__8__45__DIHYDROPTEROATE_c" stoichiometry="1"/>
        </listOfProducts>
        <kineticLaw>
          <math xmlns="http://www.w3.org/1998/Math/MathML">
            <ci> FLUX_VALUE </ci>
          </math>
          <listOfParameters>
            <parameter id="LOWER_BOUND" value="0" units="mmol_per_gDW_per_hr"/>
            <parameter id="UPPER_BOUND" value="1000" units="mmol_per_gDW_per_hr"/>
            <parameter id="FLUX_VALUE" value="0" units="mmol_per_gDW_per_hr"/>
            <parameter id="OBJECTIVE_COEFFICIENT" value="0" units="mmol_per_gDW_per_hr"/>
          </listOfParameters>
        </kineticLaw>
      </reaction>
      <reaction id="R138" name="R138" reversible="false">
        <notes>
          <body xmlns="http://www.w3.org/1999/xhtml">
            <p>GENE_ASSOCIATION: (slr2026)</p>
          </body>
        </notes>
        <listOfReactants>
          <speciesReference species="__32__AMINO__45__OH__45__HYDROXYMETHYL__45__DIHYDROPTERIDINE_c" stoichiometry="1"/>
          <speciesReference species="P__45__AMINO__45__BENZOATE_c" stoichiometry="1"/>
        </listOfReactants>
        <listOfProducts>
          <speciesReference species="WATER_c" stoichiometry="1"/>
          <speciesReference species="_7__45__8__45__DIHYDROPTEROATE_c" stoichiometry="1"/>
        </listOfProducts>
        <kineticLaw>
          <math xmlns="http://www.w3.org/1998/Math/MathML">
            <ci> FLUX_VALUE </ci>
          </math>
          <listOfParameters>
            <parameter id="LOWER_BOUND" value="0" units="mmol_per_gDW_per_hr"/>
            <parameter id="UPPER_BOUND" value="1000" units="mmol_per_gDW_per_hr"/>
            <parameter id="FLUX_VALUE" value="0" units="mmol_per_gDW_per_hr"/>
            <parameter id="OBJECTIVE_COEFFICIENT" value="0" units="mmol_per_gDW_per_hr"/>
          </listOfParameters>
        </kineticLaw>
      </reaction>
      <reaction id="R139" name="R139" reversible="false">
        <notes>
          <body xmlns="http://www.w3.org/1999/xhtml">
            <p>GENE_ASSOCIATION: (slr0887)</p>
          </body>
        </notes>
        <listOfReactants>
          <speciesReference species="_4__45__AMINO__45__4__45__DEOXYCHORISMATE_c" stoichiometry="1"/>
        </listOfReactants>
        <listOfProducts>
          <speciesReference species="PYRUVATE_c" stoichiometry="1"/>
          <speciesReference species="P__45__AMINO__45__BENZOATE_c" stoichiometry="1"/>
        </listOfProducts>
        <kineticLaw>
          <math xmlns="http://www.w3.org/1998/Math/MathML">
            <ci> FLUX_VALUE </ci>
          </math>
          <listOfParameters>
            <parameter id="LOWER_BOUND" value="0" units="mmol_per_gDW_per_hr"/>
            <parameter id="UPPER_BOUND" value="1000" units="mmol_per_gDW_per_hr"/>
            <parameter id="FLUX_VALUE" value="0" units="mmol_per_gDW_per_hr"/>
            <parameter id="OBJECTIVE_COEFFICIENT" value="0" units="mmol_per_gDW_per_hr"/>
          </listOfParameters>
        </kineticLaw>
      </reaction>
      <reaction id="R140" name="R140" reversible="false">
        <notes>
          <body xmlns="http://www.w3.org/1999/xhtml">
            <p>GENE_ASSOCIATION: (slr1979)</p>
          </body>
        </notes>
        <listOfReactants>
          <speciesReference species="CHORISMATE_c" stoichiometry="1"/>
          <speciesReference species="GLN_c" stoichiometry="1"/>
        </listOfReactants>
        <listOfProducts>
          <speciesReference species="GLT_c" stoichiometry="1"/>
          <speciesReference species="_4__45__AMINO__45__4__45__DEOXYCHORISMATE_c" stoichiometry="1"/>
        </listOfProducts>
        <kineticLaw>
          <math xmlns="http://www.w3.org/1998/Math/MathML">
            <ci> FLUX_VALUE </ci>
          </math>
          <listOfParameters>
            <parameter id="LOWER_BOUND" value="0" units="mmol_per_gDW_per_hr"/>
            <parameter id="UPPER_BOUND" value="1000" units="mmol_per_gDW_per_hr"/>
            <parameter id="FLUX_VALUE" value="0" units="mmol_per_gDW_per_hr"/>
            <parameter id="OBJECTIVE_COEFFICIENT" value="0" units="mmol_per_gDW_per_hr"/>
          </listOfParameters>
        </kineticLaw>
      </reaction>
      <reaction id="R141" name="R141" reversible="false">
        <notes>
          <body xmlns="http://www.w3.org/1999/xhtml">
            <p>GENE_ASSOCIATION: (sll1612)</p>
          </body>
        </notes>
        <listOfReactants>
          <speciesReference species="GLT_c" stoichiometry="1"/>
          <speciesReference species="_7__45__8__45__DIHYDROPTEROATE_c" stoichiometry="1"/>
          <speciesReference species="ATP_c" stoichiometry="1"/>
        </listOfReactants>
        <listOfProducts>
          <speciesReference species="Pi_c" stoichiometry="1"/>
          <speciesReference species="ADP_c" stoichiometry="1"/>
          <speciesReference species="DIHYDROFOLATE_c" stoichiometry="1"/>
        </listOfProducts>
        <kineticLaw>
          <math xmlns="http://www.w3.org/1998/Math/MathML">
            <ci> FLUX_VALUE </ci>
          </math>
          <listOfParameters>
            <parameter id="LOWER_BOUND" value="0" units="mmol_per_gDW_per_hr"/>
            <parameter id="UPPER_BOUND" value="1000" units="mmol_per_gDW_per_hr"/>
            <parameter id="FLUX_VALUE" value="0" units="mmol_per_gDW_per_hr"/>
            <parameter id="OBJECTIVE_COEFFICIENT" value="0" units="mmol_per_gDW_per_hr"/>
          </listOfParameters>
        </kineticLaw>
      </reaction>
      <reaction id="R142" name="R142" reversible="false">
        <notes>
          <body xmlns="http://www.w3.org/1999/xhtml">
            <p>GENE_ASSOCIATION: (sll1612)</p>
          </body>
        </notes>
        <listOfReactants>
          <speciesReference species="GLT_c" stoichiometry="1"/>
          <speciesReference species="_7__45__8__45__DIHYDROPTEROATE_c" stoichiometry="1"/>
          <speciesReference species="ATP_c" stoichiometry="1"/>
        </listOfReactants>
        <listOfProducts>
          <speciesReference species="Pi_c" stoichiometry="1"/>
          <speciesReference species="ADP_c" stoichiometry="1"/>
          <speciesReference species="DIHYDROFOLATE_c" stoichiometry="1"/>
        </listOfProducts>
        <kineticLaw>
          <math xmlns="http://www.w3.org/1998/Math/MathML">
            <ci> FLUX_VALUE </ci>
          </math>
          <listOfParameters>
            <parameter id="LOWER_BOUND" value="0" units="mmol_per_gDW_per_hr"/>
            <parameter id="UPPER_BOUND" value="1000" units="mmol_per_gDW_per_hr"/>
            <parameter id="FLUX_VALUE" value="0" units="mmol_per_gDW_per_hr"/>
            <parameter id="OBJECTIVE_COEFFICIENT" value="0" units="mmol_per_gDW_per_hr"/>
          </listOfParameters>
        </kineticLaw>
      </reaction>
      <reaction id="R143" name="R143" reversible="false">
        <notes>
          <body xmlns="http://www.w3.org/1999/xhtml">
            <p>GENE_ASSOCIATION: (slr2026)</p>
          </body>
        </notes>
        <listOfReactants>
          <speciesReference species="NADPH_c" stoichiometry="1"/>
          <speciesReference species="PROTON_c" stoichiometry="1"/>
          <speciesReference species="DIHYDROFOLATE_c" stoichiometry="1"/>
        </listOfReactants>
        <listOfProducts>
          <speciesReference species="THF_c" stoichiometry="1"/>
          <speciesReference species="NADP_c" stoichiometry="1"/>
        </listOfProducts>
        <kineticLaw>
          <math xmlns="http://www.w3.org/1998/Math/MathML">
            <ci> FLUX_VALUE </ci>
          </math>
          <listOfParameters>
            <parameter id="LOWER_BOUND" value="0" units="mmol_per_gDW_per_hr"/>
            <parameter id="UPPER_BOUND" value="1000" units="mmol_per_gDW_per_hr"/>
            <parameter id="FLUX_VALUE" value="0" units="mmol_per_gDW_per_hr"/>
            <parameter id="OBJECTIVE_COEFFICIENT" value="0" units="mmol_per_gDW_per_hr"/>
          </listOfParameters>
        </kineticLaw>
      </reaction>
      <reaction id="R144" name="R144" reversible="false">
        <notes>
          <body xmlns="http://www.w3.org/1999/xhtml">
            <p>GENE_ASSOCIATION: (sll0070)</p>
          </body>
        </notes>
        <listOfReactants>
          <speciesReference species="WATER_c" stoichiometry="1"/>
          <speciesReference species="FORMYL__45__THF__45__GLU__45__N_c" stoichiometry="1"/>
        </listOfReactants>
        <listOfProducts>
          <speciesReference species="FORMATE_c" stoichiometry="1"/>
          <speciesReference species="THF_c" stoichiometry="1"/>
        </listOfProducts>
        <kineticLaw>
          <math xmlns="http://www.w3.org/1998/Math/MathML">
            <ci> FLUX_VALUE </ci>
          </math>
          <listOfParameters>
            <parameter id="LOWER_BOUND" value="0" units="mmol_per_gDW_per_hr"/>
            <parameter id="UPPER_BOUND" value="1000" units="mmol_per_gDW_per_hr"/>
            <parameter id="FLUX_VALUE" value="0" units="mmol_per_gDW_per_hr"/>
            <parameter id="OBJECTIVE_COEFFICIENT" value="0" units="mmol_per_gDW_per_hr"/>
          </listOfParameters>
        </kineticLaw>
      </reaction>
      <reaction id="R145" name="R145" reversible="true">
        <notes>
          <body xmlns="http://www.w3.org/1999/xhtml">
            <p>GENE_ASSOCIATION: (sll0753)</p>
          </body>
        </notes>
        <listOfReactants>
          <speciesReference species="WATER_c" stoichiometry="1"/>
          <speciesReference species="_5__45__10__45__METHENYL__45__THF__45__GLU__45__N_c" stoichiometry="1"/>
        </listOfReactants>
        <listOfProducts>
          <speciesReference species="PROTON_c" stoichiometry="1"/>
          <speciesReference species="FORMYL__45__THF__45__GLU__45__N_c" stoichiometry="1"/>
        </listOfProducts>
        <kineticLaw>
          <math xmlns="http://www.w3.org/1998/Math/MathML">
            <ci> FLUX_VALUE </ci>
          </math>
          <listOfParameters>
            <parameter id="LOWER_BOUND" value="-1000" units="mmol_per_gDW_per_hr"/>
            <parameter id="UPPER_BOUND" value="1000" units="mmol_per_gDW_per_hr"/>
            <parameter id="FLUX_VALUE" value="0" units="mmol_per_gDW_per_hr"/>
            <parameter id="OBJECTIVE_COEFFICIENT" value="0" units="mmol_per_gDW_per_hr"/>
          </listOfParameters>
        </kineticLaw>
      </reaction>
      <reaction id="R146" name="R146" reversible="true">
        <notes>
          <body xmlns="http://www.w3.org/1999/xhtml">
            <p>GENE_ASSOCIATION: (sll0753)</p>
          </body>
        </notes>
        <listOfReactants>
          <speciesReference species="METHYLENE__45__THF__45__GLU__45__N_c" stoichiometry="1"/>
          <speciesReference species="NADP_c" stoichiometry="1"/>
        </listOfReactants>
        <listOfProducts>
          <speciesReference species="NADPH_c" stoichiometry="1"/>
          <speciesReference species="_5__45__10__45__METHENYL__45__THF__45__GLU__45__N_c" stoichiometry="1"/>
        </listOfProducts>
        <kineticLaw>
          <math xmlns="http://www.w3.org/1998/Math/MathML">
            <ci> FLUX_VALUE </ci>
          </math>
          <listOfParameters>
            <parameter id="LOWER_BOUND" value="-1000" units="mmol_per_gDW_per_hr"/>
            <parameter id="UPPER_BOUND" value="1000" units="mmol_per_gDW_per_hr"/>
            <parameter id="FLUX_VALUE" value="0" units="mmol_per_gDW_per_hr"/>
            <parameter id="OBJECTIVE_COEFFICIENT" value="0" units="mmol_per_gDW_per_hr"/>
          </listOfParameters>
        </kineticLaw>
      </reaction>
      <reaction id="R147" name="R147" reversible="false">
        <notes>
          <body xmlns="http://www.w3.org/1999/xhtml">
            <p>GENE_ASSOCIATION: </p>
          </body>
        </notes>
        <listOfReactants>
          <speciesReference species="WATER_c" stoichiometry="1"/>
          <speciesReference species="ATP_c" stoichiometry="1"/>
        </listOfReactants>
        <listOfProducts>
          <speciesReference species="Pi_c" stoichiometry="1"/>
          <speciesReference species="ADP_c" stoichiometry="1"/>
        </listOfProducts>
        <kineticLaw>
          <math xmlns="http://www.w3.org/1998/Math/MathML">
            <ci> FLUX_VALUE </ci>
          </math>
          <listOfParameters>
            <parameter id="LOWER_BOUND" value="0" units="mmol_per_gDW_per_hr"/>
            <parameter id="UPPER_BOUND" value="1000" units="mmol_per_gDW_per_hr"/>
            <parameter id="FLUX_VALUE" value="0" units="mmol_per_gDW_per_hr"/>
            <parameter id="OBJECTIVE_COEFFICIENT" value="0" units="mmol_per_gDW_per_hr"/>
          </listOfParameters>
        </kineticLaw>
      </reaction>
      <reaction id="R148" name="R148" reversible="true">
        <notes>
          <body xmlns="http://www.w3.org/1999/xhtml">
            <p>GENE_ASSOCIATION: (spontaneous)</p>
          </body>
        </notes>
        <listOfReactants>
          <speciesReference species="PROTON_x" stoichiometry="1"/>
          <speciesReference species="HCO3_x" stoichiometry="1"/>
        </listOfReactants>
        <listOfProducts>
          <speciesReference species="H2CO3_x" stoichiometry="1"/>
        </listOfProducts>
        <kineticLaw>
          <math xmlns="http://www.w3.org/1998/Math/MathML">
            <ci> FLUX_VALUE </ci>
          </math>
          <listOfParameters>
            <parameter id="LOWER_BOUND" value="-1000" units="mmol_per_gDW_per_hr"/>
            <parameter id="UPPER_BOUND" value="1000" units="mmol_per_gDW_per_hr"/>
            <parameter id="FLUX_VALUE" value="0" units="mmol_per_gDW_per_hr"/>
            <parameter id="OBJECTIVE_COEFFICIENT" value="0" units="mmol_per_gDW_per_hr"/>
          </listOfParameters>
        </kineticLaw>
      </reaction>
      <reaction id="R149" name="R149" reversible="false">
        <notes>
          <body xmlns="http://www.w3.org/1999/xhtml">
            <p>GENE_ASSOCIATION: (slr0600)</p>
          </body>
        </notes>
        <listOfReactants>
          <speciesReference species="Ox__45__Thioredoxin_c" stoichiometry="1"/>
          <speciesReference species="NADPH_c" stoichiometry="1"/>
          <speciesReference species="PROTON_c" stoichiometry="1"/>
        </listOfReactants>
        <listOfProducts>
          <speciesReference species="Red__45__Thioredoxin_c" stoichiometry="1"/>
          <speciesReference species="NADP_c" stoichiometry="1"/>
        </listOfProducts>
        <kineticLaw>
          <math xmlns="http://www.w3.org/1998/Math/MathML">
            <ci> FLUX_VALUE </ci>
          </math>
          <listOfParameters>
            <parameter id="LOWER_BOUND" value="0" units="mmol_per_gDW_per_hr"/>
            <parameter id="UPPER_BOUND" value="1000" units="mmol_per_gDW_per_hr"/>
            <parameter id="FLUX_VALUE" value="0" units="mmol_per_gDW_per_hr"/>
            <parameter id="OBJECTIVE_COEFFICIENT" value="0" units="mmol_per_gDW_per_hr"/>
          </listOfParameters>
        </kineticLaw>
      </reaction>
      <reaction id="R150" name="R150" reversible="true">
        <notes>
          <body xmlns="http://www.w3.org/1999/xhtml">
            <p>GENE_ASSOCIATION: (slr1347)</p>
          </body>
        </notes>
        <listOfReactants>
          <speciesReference species="H2CO3_x" stoichiometry="1"/>
        </listOfReactants>
        <listOfProducts>
          <speciesReference species="CARBON__45__DIOXIDE_x" stoichiometry="1"/>
          <speciesReference species="WATER_x" stoichiometry="1"/>
        </listOfProducts>
        <kineticLaw>
          <math xmlns="http://www.w3.org/1998/Math/MathML">
            <ci> FLUX_VALUE </ci>
          </math>
          <listOfParameters>
            <parameter id="LOWER_BOUND" value="-1000" units="mmol_per_gDW_per_hr"/>
            <parameter id="UPPER_BOUND" value="1000" units="mmol_per_gDW_per_hr"/>
            <parameter id="FLUX_VALUE" value="0" units="mmol_per_gDW_per_hr"/>
            <parameter id="OBJECTIVE_COEFFICIENT" value="0" units="mmol_per_gDW_per_hr"/>
          </listOfParameters>
        </kineticLaw>
      </reaction>
      <reaction id="R151" name="R151" reversible="true">
        <notes>
          <body xmlns="http://www.w3.org/1999/xhtml">
            <p>GENE_ASSOCIATION: (slr0051)</p>
          </body>
        </notes>
        <listOfReactants>
          <speciesReference species="H2CO3_x" stoichiometry="1"/>
        </listOfReactants>
        <listOfProducts>
          <speciesReference species="CARBON__45__DIOXIDE_x" stoichiometry="1"/>
          <speciesReference species="WATER_x" stoichiometry="1"/>
        </listOfProducts>
        <kineticLaw>
          <math xmlns="http://www.w3.org/1998/Math/MathML">
            <ci> FLUX_VALUE </ci>
          </math>
          <listOfParameters>
            <parameter id="LOWER_BOUND" value="-1000" units="mmol_per_gDW_per_hr"/>
            <parameter id="UPPER_BOUND" value="1000" units="mmol_per_gDW_per_hr"/>
            <parameter id="FLUX_VALUE" value="0" units="mmol_per_gDW_per_hr"/>
            <parameter id="OBJECTIVE_COEFFICIENT" value="0" units="mmol_per_gDW_per_hr"/>
          </listOfParameters>
        </kineticLaw>
      </reaction>
      <reaction id="R152" name="R152" reversible="false">
        <notes>
          <body xmlns="http://www.w3.org/1999/xhtml">
            <p>GENE_ASSOCIATION: (slr1622)</p>
          </body>
        </notes>
        <listOfReactants>
          <speciesReference species="WATER_c" stoichiometry="1"/>
          <speciesReference species="PPI_c" stoichiometry="1"/>
        </listOfReactants>
        <listOfProducts>
          <speciesReference species="Pi_c" stoichiometry="2"/>
        </listOfProducts>
        <kineticLaw>
          <math xmlns="http://www.w3.org/1998/Math/MathML">
            <ci> FLUX_VALUE </ci>
          </math>
          <listOfParameters>
            <parameter id="LOWER_BOUND" value="0" units="mmol_per_gDW_per_hr"/>
            <parameter id="UPPER_BOUND" value="1000" units="mmol_per_gDW_per_hr"/>
            <parameter id="FLUX_VALUE" value="0" units="mmol_per_gDW_per_hr"/>
            <parameter id="OBJECTIVE_COEFFICIENT" value="0" units="mmol_per_gDW_per_hr"/>
          </listOfParameters>
        </kineticLaw>
      </reaction>
      <reaction id="R153" name="R153" reversible="true">
        <notes>
          <body xmlns="http://www.w3.org/1999/xhtml">
            <p>GENE_ASSOCIATION: (sll0290)</p>
          </body>
        </notes>
        <listOfReactants>
          <speciesReference species="PPI_c" stoichiometry="1"/>
          <speciesReference species="ATP_c" stoichiometry="1"/>
        </listOfReactants>
        <listOfProducts>
          <speciesReference species="ADP_c" stoichiometry="1"/>
          <speciesReference species="P3I_c" stoichiometry="1"/>
        </listOfProducts>
        <kineticLaw>
          <math xmlns="http://www.w3.org/1998/Math/MathML">
            <ci> FLUX_VALUE </ci>
          </math>
          <listOfParameters>
            <parameter id="LOWER_BOUND" value="-1000" units="mmol_per_gDW_per_hr"/>
            <parameter id="UPPER_BOUND" value="1000" units="mmol_per_gDW_per_hr"/>
            <parameter id="FLUX_VALUE" value="0" units="mmol_per_gDW_per_hr"/>
            <parameter id="OBJECTIVE_COEFFICIENT" value="0" units="mmol_per_gDW_per_hr"/>
          </listOfParameters>
        </kineticLaw>
      </reaction>
      <reaction id="R154" name="R154" reversible="true">
        <notes>
          <body xmlns="http://www.w3.org/1999/xhtml">
            <p>GENE_ASSOCIATION: (sll0290)</p>
          </body>
        </notes>
        <listOfReactants>
          <speciesReference species="Pi_c" stoichiometry="1"/>
          <speciesReference species="ATP_c" stoichiometry="1"/>
        </listOfReactants>
        <listOfProducts>
          <speciesReference species="ADP_c" stoichiometry="1"/>
          <speciesReference species="PPI_c" stoichiometry="1"/>
        </listOfProducts>
        <kineticLaw>
          <math xmlns="http://www.w3.org/1998/Math/MathML">
            <ci> FLUX_VALUE </ci>
          </math>
          <listOfParameters>
            <parameter id="LOWER_BOUND" value="-1000" units="mmol_per_gDW_per_hr"/>
            <parameter id="UPPER_BOUND" value="1000" units="mmol_per_gDW_per_hr"/>
            <parameter id="FLUX_VALUE" value="0" units="mmol_per_gDW_per_hr"/>
            <parameter id="OBJECTIVE_COEFFICIENT" value="0" units="mmol_per_gDW_per_hr"/>
          </listOfParameters>
        </kineticLaw>
      </reaction>
      <reaction id="R155" name="R155" reversible="true">
        <notes>
          <body xmlns="http://www.w3.org/1999/xhtml">
            <p>GENE_ASSOCIATION: (slr1239) and (slr1434)</p>
          </body>
        </notes>
        <listOfReactants>
          <speciesReference species="NADPH_c" stoichiometry="1"/>
          <speciesReference species="NAD_c" stoichiometry="1"/>
        </listOfReactants>
        <listOfProducts>
          <speciesReference species="NADH_c" stoichiometry="1"/>
          <speciesReference species="NADP_c" stoichiometry="1"/>
        </listOfProducts>
        <kineticLaw>
          <math xmlns="http://www.w3.org/1998/Math/MathML">
            <ci> FLUX_VALUE </ci>
          </math>
          <listOfParameters>
            <parameter id="LOWER_BOUND" value="-1000" units="mmol_per_gDW_per_hr"/>
            <parameter id="UPPER_BOUND" value="1000" units="mmol_per_gDW_per_hr"/>
            <parameter id="FLUX_VALUE" value="0" units="mmol_per_gDW_per_hr"/>
            <parameter id="OBJECTIVE_COEFFICIENT" value="0" units="mmol_per_gDW_per_hr"/>
          </listOfParameters>
        </kineticLaw>
      </reaction>
      <reaction id="R156" name="R156" reversible="false">
        <notes>
          <body xmlns="http://www.w3.org/1999/xhtml">
            <p>GENE_ASSOCIATION: (slr1516)</p>
          </body>
        </notes>
        <listOfReactants>
          <speciesReference species="PROTON_c" stoichiometry="2"/>
          <speciesReference species="SUPER__45__OXIDE_c" stoichiometry="2"/>
        </listOfReactants>
        <listOfProducts>
          <speciesReference species="HYDROGEN__45__PEROXIDE_c" stoichiometry="1"/>
          <speciesReference species="OXYGEN__45__MOLECULE_c" stoichiometry="1"/>
        </listOfProducts>
        <kineticLaw>
          <math xmlns="http://www.w3.org/1998/Math/MathML">
            <ci> FLUX_VALUE </ci>
          </math>
          <listOfParameters>
            <parameter id="LOWER_BOUND" value="0" units="mmol_per_gDW_per_hr"/>
            <parameter id="UPPER_BOUND" value="1000" units="mmol_per_gDW_per_hr"/>
            <parameter id="FLUX_VALUE" value="0" units="mmol_per_gDW_per_hr"/>
            <parameter id="OBJECTIVE_COEFFICIENT" value="0" units="mmol_per_gDW_per_hr"/>
          </listOfParameters>
        </kineticLaw>
      </reaction>
      <reaction id="R157" name="R157" reversible="false">
        <notes>
          <body xmlns="http://www.w3.org/1999/xhtml">
            <p>GENE_ASSOCIATION: (sll1987)</p>
          </body>
        </notes>
        <listOfReactants>
          <speciesReference species="HYDROGEN__45__PEROXIDE_c" stoichiometry="2"/>
        </listOfReactants>
        <listOfProducts>
          <speciesReference species="WATER_c" stoichiometry="2"/>
          <speciesReference species="OXYGEN__45__MOLECULE_c" stoichiometry="1"/>
        </listOfProducts>
        <kineticLaw>
          <math xmlns="http://www.w3.org/1998/Math/MathML">
            <ci> FLUX_VALUE </ci>
          </math>
          <listOfParameters>
            <parameter id="LOWER_BOUND" value="0" units="mmol_per_gDW_per_hr"/>
            <parameter id="UPPER_BOUND" value="1000" units="mmol_per_gDW_per_hr"/>
            <parameter id="FLUX_VALUE" value="0" units="mmol_per_gDW_per_hr"/>
            <parameter id="OBJECTIVE_COEFFICIENT" value="0" units="mmol_per_gDW_per_hr"/>
          </listOfParameters>
        </kineticLaw>
      </reaction>
      <reaction id="R158" name="R158" reversible="false">
        <notes>
          <body xmlns="http://www.w3.org/1999/xhtml">
            <p>GENE_ASSOCIATION: (slr1171)</p>
          </body>
        </notes>
        <listOfReactants>
          <speciesReference species="GLUTATHIONE_c" stoichiometry="2"/>
          <speciesReference species="HYDROGEN__45__PEROXIDE_c" stoichiometry="1"/>
        </listOfReactants>
        <listOfProducts>
          <speciesReference species="WATER_c" stoichiometry="2"/>
          <speciesReference species="OXIDIZED__45__GLUTATHIONE_c" stoichiometry="1"/>
        </listOfProducts>
        <kineticLaw>
          <math xmlns="http://www.w3.org/1998/Math/MathML">
            <ci> FLUX_VALUE </ci>
          </math>
          <listOfParameters>
            <parameter id="LOWER_BOUND" value="0" units="mmol_per_gDW_per_hr"/>
            <parameter id="UPPER_BOUND" value="1000" units="mmol_per_gDW_per_hr"/>
            <parameter id="FLUX_VALUE" value="0" units="mmol_per_gDW_per_hr"/>
            <parameter id="OBJECTIVE_COEFFICIENT" value="0" units="mmol_per_gDW_per_hr"/>
          </listOfParameters>
        </kineticLaw>
      </reaction>
      <reaction id="R159" name="R159" reversible="false">
        <notes>
          <body xmlns="http://www.w3.org/1999/xhtml">
            <p>GENE_ASSOCIATION: (slr1992)</p>
          </body>
        </notes>
        <listOfReactants>
          <speciesReference species="GLUTATHIONE_c" stoichiometry="2"/>
          <speciesReference species="HYDROGEN__45__PEROXIDE_c" stoichiometry="1"/>
        </listOfReactants>
        <listOfProducts>
          <speciesReference species="WATER_c" stoichiometry="2"/>
          <speciesReference species="OXIDIZED__45__GLUTATHIONE_c" stoichiometry="1"/>
        </listOfProducts>
        <kineticLaw>
          <math xmlns="http://www.w3.org/1998/Math/MathML">
            <ci> FLUX_VALUE </ci>
          </math>
          <listOfParameters>
            <parameter id="LOWER_BOUND" value="0" units="mmol_per_gDW_per_hr"/>
            <parameter id="UPPER_BOUND" value="1000" units="mmol_per_gDW_per_hr"/>
            <parameter id="FLUX_VALUE" value="0" units="mmol_per_gDW_per_hr"/>
            <parameter id="OBJECTIVE_COEFFICIENT" value="0" units="mmol_per_gDW_per_hr"/>
          </listOfParameters>
        </kineticLaw>
      </reaction>
      <reaction id="R160" name="R160" reversible="true">
        <notes>
          <body xmlns="http://www.w3.org/1999/xhtml">
            <p>GENE_ASSOCIATION: (slr0600) and (slr1562) and (ssr2061)</p>
          </body>
        </notes>
        <listOfReactants>
          <speciesReference species="GLUTATHIONE_c" stoichiometry="2"/>
          <speciesReference species="NADP_c" stoichiometry="1"/>
        </listOfReactants>
        <listOfProducts>
          <speciesReference species="NADPH_c" stoichiometry="1"/>
          <speciesReference species="PROTON_c" stoichiometry="1"/>
          <speciesReference species="OXIDIZED__45__GLUTATHIONE_c" stoichiometry="1"/>
        </listOfProducts>
        <kineticLaw>
          <math xmlns="http://www.w3.org/1998/Math/MathML">
            <ci> FLUX_VALUE </ci>
          </math>
          <listOfParameters>
            <parameter id="LOWER_BOUND" value="-1000" units="mmol_per_gDW_per_hr"/>
            <parameter id="UPPER_BOUND" value="1000" units="mmol_per_gDW_per_hr"/>
            <parameter id="FLUX_VALUE" value="0" units="mmol_per_gDW_per_hr"/>
            <parameter id="OBJECTIVE_COEFFICIENT" value="0" units="mmol_per_gDW_per_hr"/>
          </listOfParameters>
        </kineticLaw>
      </reaction>
      <reaction id="R161" name="R161" reversible="true">
        <notes>
          <body xmlns="http://www.w3.org/1999/xhtml">
            <p>GENE_ASSOCIATION: (spontaneous)</p>
          </body>
        </notes>
        <listOfReactants>
          <speciesReference species="AMMONIUM_c" stoichiometry="1"/>
        </listOfReactants>
        <listOfProducts>
          <speciesReference species="PROTON_c" stoichiometry="1"/>
          <speciesReference species="AMMONIA_c" stoichiometry="1"/>
        </listOfProducts>
        <kineticLaw>
          <math xmlns="http://www.w3.org/1998/Math/MathML">
            <ci> FLUX_VALUE </ci>
          </math>
          <listOfParameters>
            <parameter id="LOWER_BOUND" value="-1000" units="mmol_per_gDW_per_hr"/>
            <parameter id="UPPER_BOUND" value="1000" units="mmol_per_gDW_per_hr"/>
            <parameter id="FLUX_VALUE" value="0" units="mmol_per_gDW_per_hr"/>
            <parameter id="OBJECTIVE_COEFFICIENT" value="0" units="mmol_per_gDW_per_hr"/>
          </listOfParameters>
        </kineticLaw>
      </reaction>
      <reaction id="R162" name="R162" reversible="false">
        <notes>
          <body xmlns="http://www.w3.org/1999/xhtml">
            <p>GENE_ASSOCIATION: (sll1973) and (slr1510) and (sll1848)</p>
          </body>
        </notes>
        <listOfReactants>
          <speciesReference species="CPD__45__17732_c" stoichiometry="0.4236"/>
          <speciesReference species="_2__45__Hexadecenoyl__45__ACPs_c" stoichiometry="0.0774"/>
          <speciesReference species="Stearoyl__45__ACPs_c" stoichiometry="0.0034"/>
          <speciesReference species="E36_c" stoichiometry="0.019"/>
          <speciesReference species="GLYCEROL__45__3P_c" stoichiometry="1.2759"/>
          <speciesReference species="Palmitoyl__45__ACPs_c" stoichiometry="1.3302"/>
          <speciesReference species="Oleoyl__45__ACPs_c" stoichiometry="0.0635"/>
          <speciesReference species="gammalinolenoyl__45__acp_c" stoichiometry="0.6315"/>
          <speciesReference species="alpha__45__Linolenoyl__45__ACP_c" stoichiometry="0.0032"/>
        </listOfReactants>
        <listOfProducts>
          <speciesReference species="ACP__45__MONOMER_c" stoichiometry="2.5518"/>
          <speciesReference species="L__45__PHOSPHATIDATE_MGDG_c" stoichiometry="1"/>
        </listOfProducts>
        <kineticLaw>
          <math xmlns="http://www.w3.org/1998/Math/MathML">
            <ci> FLUX_VALUE </ci>
          </math>
          <listOfParameters>
            <parameter id="LOWER_BOUND" value="0" units="mmol_per_gDW_per_hr"/>
            <parameter id="UPPER_BOUND" value="1000" units="mmol_per_gDW_per_hr"/>
            <parameter id="FLUX_VALUE" value="0" units="mmol_per_gDW_per_hr"/>
            <parameter id="OBJECTIVE_COEFFICIENT" value="0" units="mmol_per_gDW_per_hr"/>
          </listOfParameters>
        </kineticLaw>
      </reaction>
      <reaction id="R163" name="R163" reversible="false">
        <notes>
          <body xmlns="http://www.w3.org/1999/xhtml">
            <p>GENE_ASSOCIATION: (sll1973) and (slr1510) and (sll1848)</p>
          </body>
        </notes>
        <listOfReactants>
          <speciesReference species="CPD__45__17732_c" stoichiometry="0.3334"/>
          <speciesReference species="_2__45__Hexadecenoyl__45__ACPs_c" stoichiometry="0.0965"/>
          <speciesReference species="Stearoyl__45__ACPs_c" stoichiometry="0.0223"/>
          <speciesReference species="E36_c" stoichiometry="0.0393"/>
          <speciesReference species="GLYCEROL__45__3P_c" stoichiometry="1.2954"/>
          <speciesReference species="Palmitoyl__45__ACPs_c" stoichiometry="1.3061"/>
          <speciesReference species="Oleoyl__45__ACPs_c" stoichiometry="0.0584"/>
          <speciesReference species="gammalinolenoyl__45__acp_c" stoichiometry="0.7253"/>
          <speciesReference species="alpha__45__Linolenoyl__45__ACP_c" stoichiometry="0.0095"/>
        </listOfReactants>
        <listOfProducts>
          <speciesReference species="ACP__45__MONOMER_c" stoichiometry="2.5908"/>
          <speciesReference species="L__45__PHOSPHATIDATE_DGDG_c" stoichiometry="1"/>
        </listOfProducts>
        <kineticLaw>
          <math xmlns="http://www.w3.org/1998/Math/MathML">
            <ci> FLUX_VALUE </ci>
          </math>
          <listOfParameters>
            <parameter id="LOWER_BOUND" value="0" units="mmol_per_gDW_per_hr"/>
            <parameter id="UPPER_BOUND" value="1000" units="mmol_per_gDW_per_hr"/>
            <parameter id="FLUX_VALUE" value="0" units="mmol_per_gDW_per_hr"/>
            <parameter id="OBJECTIVE_COEFFICIENT" value="0" units="mmol_per_gDW_per_hr"/>
          </listOfParameters>
        </kineticLaw>
      </reaction>
      <reaction id="R164" name="R164" reversible="false">
        <notes>
          <body xmlns="http://www.w3.org/1999/xhtml">
            <p>GENE_ASSOCIATION: (sll1973) and (slr1510) and (sll1848)</p>
          </body>
        </notes>
        <listOfReactants>
          <speciesReference species="CPD__45__17732_c" stoichiometry="0.5331"/>
          <speciesReference species="_2__45__Hexadecenoyl__45__ACPs_c" stoichiometry="0.1804"/>
          <speciesReference species="Stearoyl__45__ACPs_c" stoichiometry="0.0343"/>
          <speciesReference species="GLYCEROL__45__3P_c" stoichiometry="1.3747"/>
          <speciesReference species="Palmitoyl__45__ACPs_c" stoichiometry="1.5612"/>
          <speciesReference species="Oleoyl__45__ACPs_c" stoichiometry="0.4011"/>
          <speciesReference species="gammalinolenoyl__45__acp_c" stoichiometry="0.0228"/>
          <speciesReference species="alpha__45__Linolenoyl__45__ACP_c" stoichiometry="0.0165"/>
        </listOfReactants>
        <listOfProducts>
          <speciesReference species="ACP__45__MONOMER_c" stoichiometry="2.7494"/>
          <speciesReference species="L__45__PHOSPHATIDATE_SQDG_c" stoichiometry="1"/>
        </listOfProducts>
        <kineticLaw>
          <math xmlns="http://www.w3.org/1998/Math/MathML">
            <ci> FLUX_VALUE </ci>
          </math>
          <listOfParameters>
            <parameter id="LOWER_BOUND" value="0" units="mmol_per_gDW_per_hr"/>
            <parameter id="UPPER_BOUND" value="1000" units="mmol_per_gDW_per_hr"/>
            <parameter id="FLUX_VALUE" value="0" units="mmol_per_gDW_per_hr"/>
            <parameter id="OBJECTIVE_COEFFICIENT" value="0" units="mmol_per_gDW_per_hr"/>
          </listOfParameters>
        </kineticLaw>
      </reaction>
      <reaction id="R165" name="R165" reversible="false">
        <notes>
          <body xmlns="http://www.w3.org/1999/xhtml">
            <p>GENE_ASSOCIATION: (sll1973) and (slr1510) and (sll1848)</p>
          </body>
        </notes>
        <listOfReactants>
          <speciesReference species="CPD__45__17732_c" stoichiometry="0.8637"/>
          <speciesReference species="_2__45__Hexadecenoyl__45__ACPs_c" stoichiometry="0.0227"/>
          <speciesReference species="GLYCEROL__45__3P_c" stoichiometry="1.32535"/>
          <speciesReference species="Stearoyl__45__ACPs_c" stoichiometry="0.0457"/>
          <speciesReference species="Palmitoyl__45__ACPs_c" stoichiometry="1.3327"/>
          <speciesReference species="gammalinolenoyl__45__acp_c" stoichiometry="0.2158"/>
          <speciesReference species="Oleoyl__45__ACPs_c" stoichiometry="0.1701"/>
        </listOfReactants>
        <listOfProducts>
          <speciesReference species="ACP__45__MONOMER_c" stoichiometry="2.6507"/>
          <speciesReference species="L__45__PHOSPHATIDATE_PG_c" stoichiometry="1"/>
        </listOfProducts>
        <kineticLaw>
          <math xmlns="http://www.w3.org/1998/Math/MathML">
            <ci> FLUX_VALUE </ci>
          </math>
          <listOfParameters>
            <parameter id="LOWER_BOUND" value="0" units="mmol_per_gDW_per_hr"/>
            <parameter id="UPPER_BOUND" value="1000" units="mmol_per_gDW_per_hr"/>
            <parameter id="FLUX_VALUE" value="0" units="mmol_per_gDW_per_hr"/>
            <parameter id="OBJECTIVE_COEFFICIENT" value="0" units="mmol_per_gDW_per_hr"/>
          </listOfParameters>
        </kineticLaw>
      </reaction>
      <reaction id="R166" name="R166" reversible="false">
        <notes>
          <body xmlns="http://www.w3.org/1999/xhtml">
            <p>GENE_ASSOCIATION: (sll0545)</p>
          </body>
        </notes>
        <listOfReactants>
          <speciesReference species="WATER_c" stoichiometry="1"/>
          <speciesReference species="L__45__PHOSPHATIDATE_MGDG_c" stoichiometry="1"/>
        </listOfReactants>
        <listOfProducts>
          <speciesReference species="Pi_c" stoichiometry="1"/>
          <speciesReference species="DIACYLGLYCEROL_MGDG_c" stoichiometry="1"/>
        </listOfProducts>
        <kineticLaw>
          <math xmlns="http://www.w3.org/1998/Math/MathML">
            <ci> FLUX_VALUE </ci>
          </math>
          <listOfParameters>
            <parameter id="LOWER_BOUND" value="0" units="mmol_per_gDW_per_hr"/>
            <parameter id="UPPER_BOUND" value="1000" units="mmol_per_gDW_per_hr"/>
            <parameter id="FLUX_VALUE" value="0" units="mmol_per_gDW_per_hr"/>
            <parameter id="OBJECTIVE_COEFFICIENT" value="0" units="mmol_per_gDW_per_hr"/>
          </listOfParameters>
        </kineticLaw>
      </reaction>
      <reaction id="R167" name="R167" reversible="false">
        <notes>
          <body xmlns="http://www.w3.org/1999/xhtml">
            <p>GENE_ASSOCIATION: (sll0545)</p>
          </body>
        </notes>
        <listOfReactants>
          <speciesReference species="WATER_c" stoichiometry="1"/>
          <speciesReference species="L__45__PHOSPHATIDATE_DGDG_c" stoichiometry="1"/>
        </listOfReactants>
        <listOfProducts>
          <speciesReference species="Pi_c" stoichiometry="1"/>
          <speciesReference species="DIACYLGLYCEROL_DGDG_c" stoichiometry="1"/>
        </listOfProducts>
        <kineticLaw>
          <math xmlns="http://www.w3.org/1998/Math/MathML">
            <ci> FLUX_VALUE </ci>
          </math>
          <listOfParameters>
            <parameter id="LOWER_BOUND" value="0" units="mmol_per_gDW_per_hr"/>
            <parameter id="UPPER_BOUND" value="1000" units="mmol_per_gDW_per_hr"/>
            <parameter id="FLUX_VALUE" value="0" units="mmol_per_gDW_per_hr"/>
            <parameter id="OBJECTIVE_COEFFICIENT" value="0" units="mmol_per_gDW_per_hr"/>
          </listOfParameters>
        </kineticLaw>
      </reaction>
      <reaction id="R168" name="R168" reversible="false">
        <notes>
          <body xmlns="http://www.w3.org/1999/xhtml">
            <p>GENE_ASSOCIATION: (sll0545)</p>
          </body>
        </notes>
        <listOfReactants>
          <speciesReference species="WATER_c" stoichiometry="1"/>
          <speciesReference species="L__45__PHOSPHATIDATE_SQDG_c" stoichiometry="1"/>
        </listOfReactants>
        <listOfProducts>
          <speciesReference species="Pi_c" stoichiometry="1"/>
          <speciesReference species="DIACYLGLYCEROL_SQDG_c" stoichiometry="1"/>
        </listOfProducts>
        <kineticLaw>
          <math xmlns="http://www.w3.org/1998/Math/MathML">
            <ci> FLUX_VALUE </ci>
          </math>
          <listOfParameters>
            <parameter id="LOWER_BOUND" value="0" units="mmol_per_gDW_per_hr"/>
            <parameter id="UPPER_BOUND" value="1000" units="mmol_per_gDW_per_hr"/>
            <parameter id="FLUX_VALUE" value="0" units="mmol_per_gDW_per_hr"/>
            <parameter id="OBJECTIVE_COEFFICIENT" value="0" units="mmol_per_gDW_per_hr"/>
          </listOfParameters>
        </kineticLaw>
      </reaction>
      <reaction id="R169" name="R169" reversible="false">
        <notes>
          <body xmlns="http://www.w3.org/1999/xhtml">
            <p>GENE_ASSOCIATION: (slr0054)</p>
          </body>
        </notes>
        <listOfReactants>
          <speciesReference species="ATP_c" stoichiometry="1"/>
          <speciesReference species="DIACYLGLYCEROL_MGDG_c" stoichiometry="1"/>
        </listOfReactants>
        <listOfProducts>
          <speciesReference species="ADP_c" stoichiometry="1"/>
          <speciesReference species="L__45__PHOSPHATIDATE_MGDG_c" stoichiometry="1"/>
        </listOfProducts>
        <kineticLaw>
          <math xmlns="http://www.w3.org/1998/Math/MathML">
            <ci> FLUX_VALUE </ci>
          </math>
          <listOfParameters>
            <parameter id="LOWER_BOUND" value="0" units="mmol_per_gDW_per_hr"/>
            <parameter id="UPPER_BOUND" value="1000" units="mmol_per_gDW_per_hr"/>
            <parameter id="FLUX_VALUE" value="0" units="mmol_per_gDW_per_hr"/>
            <parameter id="OBJECTIVE_COEFFICIENT" value="0" units="mmol_per_gDW_per_hr"/>
          </listOfParameters>
        </kineticLaw>
      </reaction>
      <reaction id="R170" name="R170" reversible="false">
        <notes>
          <body xmlns="http://www.w3.org/1999/xhtml">
            <p>GENE_ASSOCIATION: (slr0054)</p>
          </body>
        </notes>
        <listOfReactants>
[truncated: 718,678 more chars]
