# Supplementary material for: Combining graph and flux-based structures to decipher phenotypic essential metabolites within metabolic networks
Source: PeerJ. 2017 Oct 12;5:e3860. doi: 10.7717/peerj.3860 (PMC5641430; doi:10.7717/peerj.3860)
Supplement: Supplemental Information 2 [file peerj-05-3860-s002.zip › data/Synechocystis/seeds.xml]

<?xml version="1.0" encoding="UTF-8"?>
<sbml xmlns="http://www.sbml.org/sbml/level2" version="1" level="2">
<model id="seeds_synecho" name="Synechocystis seeds obtained from boundary condition true compounds in reconstructed network">
<listOfUnitDefinitions>
	<unitDefinition id="mmol_per_gDW_per_hr">
		<listOfUnits>
			<unit kind="mole" scale="-3"/>
			<unit kind="gram" exponent="-1"/>
			<unit kind="second" multiplier=".00027777" exponent="-1"/>
		</listOfUnits>
	</unitDefinition>
</listOfUnitDefinitions>
<listOfCompartments>
  <compartment id="e" name="external"/>
</listOfCompartments>
<listOfSpecies>
    <species id="WATER_e" name="H2O" compartment="e" boundaryCondition="true"/>
    <species id="K__43___e" name="Potassium" compartment="e" boundaryCondition="true"/>
    <species id="FE__43__3_e" name="Fe3+" compartment="e" boundaryCondition="true"/>
    <species id="CARBON__45__DIOXIDE_e" name="CO2" compartment="e" boundaryCondition="true"/>
    <species id="Pi_e" name="Orthophosphate" compartment="e" boundaryCondition="true"/>
    <species id="D__45__Glucose_e" name="D-Glucose" compartment="e" boundaryCondition="true"/>
    <species id="Glycogens_b" name="Glycogen granule" compartment="c" boundaryCondition="true"/>
    <species id="CPD__45__108_e" name="4-Cresol" compartment="e" boundaryCondition="true"/>
    <species id="NI__43__2_e" name="Nickel" compartment="e" boundaryCondition="true"/>
    <species id="HIS_e" name="L-Histidine" compartment="e" boundaryCondition="true"/>
    <species id="GLT_e" name="L-Glutamate" compartment="e" boundaryCondition="true"/>
    <species id="SULFATE_e" name="Sulfate" compartment="e" boundaryCondition="true"/>
    <species id="Cyanophycin_polymer_b" name="Cyanophycin polymer" compartment="c" boundaryCondition="true"/>
    <species id="FERROCYTOCHROME__45__B1_b" name="Ferrocytochrome b1" compartment="c" boundaryCondition="true"/>
    <species id="PROT__45__CYS_b" name="[Enzyme]-cysteine" compartment="c" boundaryCondition="true"/>
    <species id="CA__43__2_e" name="Calcium" compartment="e" boundaryCondition="true"/>
    <species id="PROTON_e" name="H+" compartment="e" boundaryCondition="true"/>
    <species id="CPD0__45__2167_e" name="5-Deoxy-D-ribose" compartment="e" boundaryCondition="true"/>
    <species id="CPD__45__1063_e" name="S-Methyl-5-thio-D-ribulose 1-phosphate" compartment="e" boundaryCondition="true"/>
    <species id="FERRICYTOCHROME__45__B1_b" name="Ferricytochrome b1" compartment="c" boundaryCondition="true"/>
    <species id="AMMONIUM_e" name="NH4+" compartment="e" boundaryCondition="true"/>
    <species id="DNA__45__Cytosines_b" name="DNA cytosine" compartment="c" boundaryCondition="true"/>
    <species id="UREA_e" name="Urea" compartment="e" boundaryCondition="true"/>
    <species id="HCO3_e" name="HCO3-" compartment="e" boundaryCondition="true"/>
    <species id="FE__43__2_e" name="Fe2+" compartment="e" boundaryCondition="true"/>
    <species id="NITRATE_e" name="Nitrate" compartment="e" boundaryCondition="true"/>
    <species id="_5__45__Methylcytosine__45__DNA_b" name="DNA 5-methylcytosine" compartment="c" boundaryCondition="true"/>
    <species id="CPD__45__3_e" name="Molybdate" compartment="e" boundaryCondition="true"/>
    <species id="NA__43___e" name="Sodium" compartment="e" boundaryCondition="true"/>
    <species id="ZN__43__2_e" name="Zinc" compartment="e" boundaryCondition="true"/>
    <species id="MG__43__2_e" name="Magnesium" compartment="e" boundaryCondition="true"/>
    <species id="MN__43__2_e" name="Manganese" compartment="e" boundaryCondition="true"/>
    <species id="ARG_e" name="L-Arginine" compartment="e" boundaryCondition="true"/>
    <species id="SPERMIDINE_e" name="Spermidine" compartment="e" boundaryCondition="true"/>
    <species id="Light_e" name="Photon" compartment="e" boundaryCondition="true"/>
    <species id="CARBON__45__MONOXIDE_e" name="CO" compartment="e" boundaryCondition="true"/>
    <species id="CO__43__2_e" name="Cobalt ion" compartment="e" boundaryCondition="true"/>
    <species id="GLN_e" name="L-Glutamine" compartment="e" boundaryCondition="true"/>
    <species id="CU__43__2_e" name="Copper" compartment="e" boundaryCondition="true"/>
    <species id="Fe3__45__siderophores_e" name="Iron chelate" compartment="e" boundaryCondition="true"/>
    <species id="B0_e" name="Biomass" compartment="e" boundaryCondition="true"/>
    <species id="PUTRESCINE_e" name="Putrescine" compartment="e" boundaryCondition="true"/>
    <species id="OXYGEN__45__MOLECULE_e" name="Oxygen" compartment="e" boundaryCondition="true"/>
    <species id="ENZYME__45__S__45__SULFANYLCYSTEINE_b" name="[Enzyme]-S-sulfanylcysteine" compartment="c" boundaryCondition="true"/>
    <species id="ADP_c" name="ADP" compartment="c" boundaryCondition="false"/>
    <species id="Myristoyl__45__ACPs_c" name="Myristoyl__45__ACPs" compartment="c" boundaryCondition="false"/>
    <species id="_5__45__AMINO__45__LEVULINATE_c" name="_5__45__AMINO__45__LEVULINATE" compartment="c" boundaryCondition="false"/>
    <species id="CO__45__A_c" name="CO__45__A" compartment="c" boundaryCondition="false"/>
    <species id="CPD__45__4211_c" name="CPD__45__4211" compartment="c" boundaryCondition="false"/>
    <species id="HS_c" name="HS" compartment="c" boundaryCondition="false"/>
    <species id="GDP_c" name="GDP" compartment="c" boundaryCondition="false"/>
    <species id="Ox__45__Thioredoxin_c" name="Ox__45__Thioredoxin" compartment="c" boundaryCondition="false"/>
</listOfSpecies>
<listOfReactions>
</listOfReactions>
</model>
</sbml>
