# Supplementary material for: Combining graph and flux-based structures to decipher phenotypic essential metabolites within metabolic networks
Source: PeerJ. 2017 Oct 12;5:e3860. doi: 10.7717/peerj.3860 (PMC5641430; doi:10.7717/peerj.3860)
Supplement: Supplemental Information 2 [file peerj-05-3860-s002.zip › data/Tisochrysis/draft.sbml]

<?xml version="1.0" encoding="UTF-8"?>
<sbml xmlns="http://www.sbml.org/sbml/level2" level="2" version="1">
  <model id="model">
    <listOfUnitDefinitions>
      <unitDefinition id="mmol_per_gDW_per_hr">
        <listOfUnits>
          <unit kind="mole" scale="-3" multiplier="1" offset="0"/>
          <unit kind="gram" exponent="-1" multiplier="1" offset="0"/>
          <unit kind="second" exponent="-1" multiplier="0.00027777" offset="0"/>
        </listOfUnits>
      </unitDefinition>
    </listOfUnitDefinitions>
    <listOfCompartments>
      <compartment id="cell"/>
      <compartment id="extracellular"/>
      <compartment id="chloroplast"/>
    </listOfCompartments>
    <listOfSpecies>
      <species id="META11449" name="metacyc:GLT-tRNAs" compartment="cell" boundaryCondition="true"/>
      <species id="META11470" name="metacyc:2-Hexadecenoyl-ACPs" compartment="cell" boundaryCondition="false"/>
      <species id="META11471" name="metacyc:2-Octenoyl-ACPs" compartment="cell" boundaryCondition="false"/>
      <species id="META11472" name="metacyc:Crotonyl-ACPs" compartment="cell" boundaryCondition="false"/>
      <species id="META11474" name="metacyc:Dodec-2-enoyl-ACPs" compartment="cell" boundaryCondition="false"/>
      <species id="META11475" name="metacyc:Hex-2-enoyl-ACPs" compartment="cell" boundaryCondition="false"/>
      <species id="META11476" name="metacyc:Octadec-2-enoyl-ACPs" compartment="cell" boundaryCondition="false"/>
      <species id="META11478" name="metacyc:Tetradec-2-enoyl-ACPs" compartment="cell" boundaryCondition="false"/>
      <species id="META11479" name="metacyc:Trans-D2-decenoyl-ACPs" compartment="cell" boundaryCondition="false"/>
      <species id="META11483" name="metacyc:trans-delta2-arachidoyl-ACPs" compartment="cell" boundaryCondition="false"/>
      <species id="META11646" name="metacyc:Oxo-glutarate-dehydro-suc-DH-lipoyl" compartment="cell" boundaryCondition="false"/>
      <species id="META11647" name="metacyc:Pyruvate-dehydrogenase-acetylDHlipoyl" compartment="cell" boundaryCondition="false"/>
      <species id="META13383" name="metacyc:Charged-GLT-tRNAs" compartment="cell" boundaryCondition="false"/>
      <species id="META14450" name="metacyc:RIBOSE-5P" compartment="cell" boundaryCondition="false"/>
      <species id="META18376" name="metacyc:1-KETO-2-METHYLVALERATE" compartment="cell" boundaryCondition="false"/>
      <species id="META18444" name="metacyc:2-ACETO-2-HYDROXY-BUTYRATE" compartment="cell" boundaryCondition="false"/>
      <species id="META18445" name="metacyc:2-ACETO-LACTATE" compartment="cell" boundaryCondition="false"/>
      <species id="META18462" name="metacyc:2-C-METHYL-D-ERYTHRITOL-4-PHOSPHATE" compartment="cell" boundaryCondition="false"/>
      <species id="META18470" name="metacyc:2-D-THREO-HYDROXY-3-CARBOXY-ISOCAPROATE" compartment="cell" boundaryCondition="false"/>
      <species id="META18498" name="metacyc:2-KETO-3-METHYL-VALERATE" compartment="cell" boundaryCondition="false"/>
      <species id="META18503" name="metacyc:2-KETO-ISOVALERATE" compartment="cell" boundaryCondition="false"/>
      <species id="META18548" name="metacyc:2C-METH-D-ERYTHRITOL-CYCLODIPHOSPHATE" compartment="cell" boundaryCondition="false"/>
      <species id="META18551" name="metacyc:2K-4CH3-PENTANOATE" compartment="cell" boundaryCondition="false"/>
      <species id="META18562" name="metacyc:3-CARBOXY-3-HYDROXY-ISOCAPROATE" compartment="cell" boundaryCondition="false"/>
      <species id="META18566" name="metacyc:3-DEHYDRO-SHIKIMATE" compartment="cell" boundaryCondition="false"/>
      <species id="META18567" name="metacyc:3-DEOXY-D-ARABINO-HEPTULOSONATE-7-P" compartment="cell" boundaryCondition="false"/>
      <species id="META18568" name="metacyc:3-ENOLPYRUVYL-SHIKIMATE-5P" compartment="cell" boundaryCondition="false"/>
      <species id="META18616" name="metacyc:3-P-HYDROXYPYRUVATE" compartment="cell" boundaryCondition="false"/>
      <species id="META18690" name="metacyc:5-AMINO-LEVULINATE" compartment="cell" boundaryCondition="false"/>
      <species id="META187" name="metacyc:General-Protein-Substrates" compartment="cell" boundaryCondition="false"/>
      <species id="META18719" name="metacyc:5-P-BETA-D-RIBOSYL-AMINE" compartment="cell" boundaryCondition="false"/>
      <species id="META18720" name="metacyc:5-P-RIBOSYL-N-FORMYLGLYCINEAMIDE" compartment="cell" boundaryCondition="false"/>
      <species id="META18721" name="metacyc:5-PHOSPHO-RIBOSYL-GLYCINEAMIDE" compartment="cell" boundaryCondition="false"/>
      <species id="META18725" name="metacyc:5-PHOSPHORIBOSYL-5-AMINOIMIDAZOLE" compartment="cell" boundaryCondition="false"/>
      <species id="META18726" name="metacyc:5-PHOSPHORIBOSYL-N-FORMYLGLYCINEAMIDINE" compartment="cell" boundaryCondition="false"/>
      <species id="META18796" name="metacyc:ACETYLSERINE" compartment="cell" boundaryCondition="false"/>
      <species id="META18863" name="metacyc:ANTHRANILATE" compartment="cell" boundaryCondition="false"/>
      <species id="META18866" name="metacyc:APS" compartment="cell" boundaryCondition="false"/>
      <species id="META18927" name="metacyc:CARBAMOYL-P" compartment="cell" boundaryCondition="false"/>
      <species id="META18929" name="metacyc:CARBON-DIOXIDE" compartment="cell" boundaryCondition="true"/>
      <species id="META18957" name="metacyc:CIT" compartment="cell" boundaryCondition="false"/>
      <species id="META18966" name="metacyc:COPROPORPHYRINOGEN_III" compartment="cell" boundaryCondition="false"/>
      <species id="META19691" name="metacyc:CPD-14443" compartment="cell" boundaryCondition="false"/>
      <species id="META20103" name="metacyc:CPD-2961" compartment="cell" boundaryCondition="false"/>
      <species id="META20226" name="metacyc:CPD-4211" compartment="cell" boundaryCondition="false"/>
      <species id="META21629" name="metacyc:D-6-P-GLUCONO-DELTA-LACTONE" compartment="cell" boundaryCondition="false"/>
      <species id="META21633" name="metacyc:D-ERYTHRO-IMIDAZOLE-GLYCEROL-P" compartment="cell" boundaryCondition="false"/>
      <species id="META21660" name="metacyc:DEHYDROQUINATE" compartment="cell" boundaryCondition="false"/>
      <species id="META21661" name="metacyc:DELTA1-PIPERIDEINE-2-6-DICARBOXYLATE" compartment="cell" boundaryCondition="false"/>
      <species id="META21664" name="metacyc:DELTA3-ISOPENTENYL-PP" compartment="cell" boundaryCondition="false"/>
      <species id="META21677" name="metacyc:DI-H-OROTATE" compartment="cell" boundaryCondition="false"/>
      <species id="META21705" name="metacyc:DIHYDROXY-ACETONE-PHOSPHATE" compartment="cell" boundaryCondition="false"/>
      <species id="META21772" name="metacyc:FORMATE" compartment="cell" boundaryCondition="false"/>
      <species id="META21787" name="metacyc:GLUTAMATE-1-SEMIALDEHYDE" compartment="cell" boundaryCondition="false"/>
      <species id="META21814" name="metacyc:HISTIDINOL" compartment="cell" boundaryCondition="false"/>
      <species id="META21822" name="metacyc:HYDROGEN-PEROXIDE" compartment="cell" boundaryCondition="false"/>
      <species id="META21824" name="metacyc:HYDROXY-METHYL-BUTENYL-DIP" compartment="cell" boundaryCondition="false"/>
      <species id="META21833" name="metacyc:HYDROXYMETHYLBILANE" compartment="cell" boundaryCondition="false"/>
      <species id="META21840" name="metacyc:IMIDAZOLE-ACETOL-P" compartment="cell" boundaryCondition="false"/>
      <species id="META21892" name="metacyc:L-ARGININO-SUCCINATE" compartment="cell" boundaryCondition="false"/>
      <species id="META21897" name="metacyc:L-GLUTAMATE-5-P" compartment="cell" boundaryCondition="false"/>
      <species id="META21899" name="metacyc:L-HISTIDINOL-P" compartment="cell" boundaryCondition="false"/>
      <species id="META21957" name="metacyc:N-5-PHOSPHORIBOSYL-ANTHRANILATE" compartment="cell" boundaryCondition="false"/>
      <species id="META22046" name="metacyc:OH-PYR" compartment="cell" boundaryCondition="false"/>
      <species id="META22048" name="metacyc:OROTIDINE-5-PHOSPHATE" compartment="cell" boundaryCondition="false"/>
      <species id="META22050" name="metacyc:OXALACETIC_ACID" compartment="cell" boundaryCondition="false"/>
      <species id="META22056" name="metacyc:OXIDIZED-GLUTATHIONE" compartment="cell" boundaryCondition="true"/>
      <species id="META22063" name="metacyc:P-RIBOSYL-4-SUCCCARB-AMINOIMIDAZOLE" compartment="cell" boundaryCondition="false"/>
      <species id="META22092" name="metacyc:PHOSPHO-ENOL-PYRUVATE" compartment="cell" boundaryCondition="false"/>
      <species id="META22094" name="metacyc:PHOSPHORIBOSYL-CARBOXY-AMINOIMIDAZOLE" compartment="cell" boundaryCondition="false"/>
      <species id="META22102" name="metacyc:PORPHOBILINOGEN" compartment="cell" boundaryCondition="false"/>
      <species id="META22108" name="metacyc:PREPHENATE" compartment="cell" boundaryCondition="false"/>
      <species id="META22209" name="metacyc:SHIKIMATE" compartment="cell" boundaryCondition="false"/>
      <species id="META22210" name="metacyc:SHIKIMATE-5P" compartment="cell" boundaryCondition="false"/>
      <species id="META22304" name="metacyc:WATER" compartment="cell" boundaryCondition="true"/>
      <species id="META2236" name="metacyc:ETF-Oxidized" compartment="cell" boundaryCondition="false"/>
      <species id="META22380" name="metacyc:2-KETOGLUTARATE" compartment="cell" boundaryCondition="false"/>
      <species id="META22381" name="metacyc:2-OXOBUTANOATE" compartment="cell" boundaryCondition="false"/>
      <species id="META22384" name="metacyc:GLYOX" compartment="cell" boundaryCondition="false"/>
      <species id="META22385" name="metacyc:PYRUVATE" compartment="cell" boundaryCondition="false"/>
      <species id="META22390" name="metacyc:P-HYDROXY-PHENYLPYRUVATE" compartment="cell" boundaryCondition="false"/>
      <species id="META22391" name="metacyc:PHENYL-PYRUVATE" compartment="cell" boundaryCondition="false"/>
      <species id="META2269" name="metacyc:ACP" compartment="cell" boundaryCondition="true"/>
      <species id="META22704" name="metacyc:GLYCERATE" compartment="cell" boundaryCondition="false"/>
      <species id="META22719" name="metacyc:OROTATE" compartment="cell" boundaryCondition="false"/>
      <species id="META22722" name="metacyc:ACET" compartment="cell" boundaryCondition="false"/>
      <species id="META22754" name="metacyc:L-DELTA1-PYRROLINE_5-CARBOXYLATE" compartment="cell" boundaryCondition="false"/>
      <species id="META22778" name="metacyc:THREO-DS-ISO-CITRATE" compartment="cell" boundaryCondition="false"/>
      <species id="META22780" name="metacyc:CHORISMATE" compartment="cell" boundaryCondition="false"/>
      <species id="META22807" name="metacyc:FUM" compartment="cell" boundaryCondition="false"/>
      <species id="META22809" name="metacyc:SUC" compartment="cell" boundaryCondition="false"/>
      <species id="META22810" name="metacyc:L-ASPARTATE" compartment="cell" boundaryCondition="false"/>
      <species id="META22812" name="metacyc:MAL" compartment="cell" boundaryCondition="false"/>
      <species id="META23611" name="metacyc:L-CITRULLINE" compartment="cell" boundaryCondition="false"/>
      <species id="META23612" name="metacyc:GLY" compartment="cell" boundaryCondition="false"/>
      <species id="META23613" name="metacyc:ARG" compartment="cell" boundaryCondition="false"/>
      <species id="META23614" name="metacyc:ASN" compartment="cell" boundaryCondition="false"/>
      <species id="META23615" name="metacyc:CYS" compartment="cell" boundaryCondition="false"/>
      <species id="META23616" name="metacyc:GLN" compartment="cell" boundaryCondition="false"/>
      <species id="META23617" name="metacyc:GLT" compartment="cell" boundaryCondition="false"/>
      <species id="META23618" name="metacyc:HIS" compartment="cell" boundaryCondition="false"/>
      <species id="META23619" name="metacyc:ILE" compartment="cell" boundaryCondition="false"/>
      <species id="META23620" name="metacyc:L-ALPHA-ALANINE" compartment="cell" boundaryCondition="false"/>
      <species id="META23621" name="metacyc:LEU" compartment="cell" boundaryCondition="false"/>
      <species id="META23622" name="metacyc:LYS" compartment="cell" boundaryCondition="false"/>
      <species id="META23623" name="metacyc:MET" compartment="cell" boundaryCondition="false"/>
      <species id="META23624" name="metacyc:PHE" compartment="cell" boundaryCondition="false"/>
      <species id="META23625" name="metacyc:PRO" compartment="cell" boundaryCondition="false"/>
      <species id="META23626" name="metacyc:SER" compartment="cell" boundaryCondition="false"/>
      <species id="META23627" name="metacyc:THR" compartment="cell" boundaryCondition="false"/>
      <species id="META23628" name="metacyc:TRP" compartment="cell" boundaryCondition="false"/>
      <species id="META23629" name="metacyc:TYR" compartment="cell" boundaryCondition="false"/>
      <species id="META23630" name="metacyc:VAL" compartment="cell" boundaryCondition="false"/>
      <species id="META23633" name="metacyc:ADENOSYL-HOMO-CYS" compartment="cell" boundaryCondition="false"/>
      <species id="META23651" name="metacyc:HOMO-CYS" compartment="cell" boundaryCondition="false"/>
      <species id="META23652" name="metacyc:HOMO-SER" compartment="cell" boundaryCondition="false"/>
      <species id="META23656" name="metacyc:L-ASPARTATE-SEMIALDEHYDE" compartment="cell" boundaryCondition="false"/>
      <species id="META23659" name="metacyc:L-GLUTAMATE_GAMMA-SEMIALDEHYDE" compartment="cell" boundaryCondition="false"/>
      <species id="META23660" name="metacyc:O-PHOSPHO-L-HOMOSERINE" compartment="cell" boundaryCondition="false"/>
      <species id="META23663" name="metacyc:S-ADENOSYLMETHIONINE" compartment="cell" boundaryCondition="false"/>
      <species id="META23665" name="metacyc:L-ORNITHINE" compartment="cell" boundaryCondition="false"/>
      <species id="META23671" name="metacyc:MESO-DIAMINOPIMELATE" compartment="cell" boundaryCondition="false"/>
      <species id="META23765" name="metacyc:L-BETA-ASPARTYL-P" compartment="cell" boundaryCondition="false"/>
      <species id="META23783" name="metacyc:L-CYSTATHIONINE" compartment="cell" boundaryCondition="false"/>
      <species id="META23784" name="metacyc:LL-DIAMINOPIMELATE" compartment="cell" boundaryCondition="false"/>
      <species id="META23785" name="metacyc:CARBAMYUL-L-ASPARTATE" compartment="cell" boundaryCondition="false"/>
      <species id="META23846" name="metacyc:CPD-17183" compartment="cell" boundaryCondition="false"/>
      <species id="META23881" name="metacyc:4-HYDROXY-L-PROLINE" compartment="cell" boundaryCondition="false"/>
      <species id="META23938" name="metacyc:3-P-SERINE" compartment="cell" boundaryCondition="false"/>
      <species id="META2397" name="metacyc:Ox-Thioredoxin" compartment="cell" boundaryCondition="true"/>
      <species id="META2403" name="metacyc:Oxidized-ferredoxins" compartment="cell" boundaryCondition="true"/>
      <species id="META2404" name="metacyc:Oxidized-flavodoxins" compartment="cell" boundaryCondition="true"/>
      <species id="META24074" name="metacyc:2-PHOSPHO-4-CYTIDINE-5-DIPHOSPHO-2-C-MET" compartment="cell" boundaryCondition="false"/>
      <species id="META24075" name="metacyc:4-CYTIDINE-5-DIPHOSPHO-2-C" compartment="cell" boundaryCondition="false"/>
      <species id="META24225" name="metacyc:GLC-1-P" compartment="cell" boundaryCondition="false"/>
      <species id="META24226" name="metacyc:GAP" compartment="cell" boundaryCondition="false"/>
      <species id="META24390" name="metacyc:D-RIBULOSE-15-P2" compartment="cell" boundaryCondition="true"/>
      <species id="META24419" name="metacyc:CARBOXYPHENYLAMINO-DEOXYRIBULOSE-P" compartment="cell" boundaryCondition="false"/>
      <species id="META24424" name="metacyc:D-SEDOHEPTULOSE-1-7-P2" compartment="cell" boundaryCondition="false"/>
      <species id="META24425" name="metacyc:D-SEDOHEPTULOSE-7-P" compartment="cell" boundaryCondition="false"/>
      <species id="META24427" name="metacyc:ERYTHROSE-4P" compartment="cell" boundaryCondition="false"/>
      <species id="META24430" name="metacyc:PRPP" compartment="cell" boundaryCondition="false"/>
      <species id="META24463" name="metacyc:FRUCTOSE-16-DIPHOSPHATE" compartment="cell" boundaryCondition="false"/>
      <species id="META24464" name="metacyc:FRUCTOSE-6P" compartment="cell" boundaryCondition="false"/>
      <species id="META24469" name="metacyc:ALPHA-GLC-6-P" compartment="cell" boundaryCondition="false"/>
      <species id="META24470" name="metacyc:GLC-6-P" compartment="cell" boundaryCondition="false"/>
      <species id="META24482" name="metacyc:DEOXYXYLULOSE-5P" compartment="cell" boundaryCondition="false"/>
      <species id="META24484" name="metacyc:XYLULOSE-5-PHOSPHATE" compartment="cell" boundaryCondition="false"/>
      <species id="META24490" name="metacyc:RIBULOSE-5P" compartment="cell" boundaryCondition="false"/>
      <species id="META24857" name="metacyc:ADENYLOSUCC" compartment="cell" boundaryCondition="false"/>
      <species id="META24858" name="metacyc:ADP" compartment="cell" boundaryCondition="true"/>
      <species id="META24859" name="metacyc:AMP" compartment="cell" boundaryCondition="false"/>
      <species id="META24860" name="metacyc:ATP" compartment="cell" boundaryCondition="true"/>
      <species id="META24888" name="metacyc:DADP" compartment="cell" boundaryCondition="false"/>
      <species id="META24890" name="metacyc:DATP" compartment="cell" boundaryCondition="false"/>
      <species id="META24894" name="metacyc:DGDP" compartment="cell" boundaryCondition="false"/>
      <species id="META24896" name="metacyc:DGTP" compartment="cell" boundaryCondition="false"/>
      <species id="META24899" name="metacyc:GDP" compartment="cell" boundaryCondition="false"/>
      <species id="META24901" name="metacyc:GMP" compartment="cell" boundaryCondition="false"/>
      <species id="META24902" name="metacyc:GTP" compartment="cell" boundaryCondition="false"/>
      <species id="META24908" name="metacyc:IMP" compartment="cell" boundaryCondition="false"/>
      <species id="META24910" name="metacyc:PHOSPHORIBOSYL-AMP" compartment="cell" boundaryCondition="false"/>
      <species id="META24911" name="metacyc:PHOSPHORIBOSYL-ATP" compartment="cell" boundaryCondition="false"/>
      <species id="META24912" name="metacyc:XANTHOSINE-5-PHOSPHATE" compartment="cell" boundaryCondition="false"/>
      <species id="META24986" name="metacyc:ADENOSINE" compartment="cell" boundaryCondition="false"/>
      <species id="META25026" name="metacyc:DCDP" compartment="cell" boundaryCondition="false"/>
      <species id="META25027" name="metacyc:DUDP" compartment="cell" boundaryCondition="false"/>
      <species id="META25028" name="metacyc:TDP" compartment="cell" boundaryCondition="false"/>
      <species id="META25030" name="metacyc:DUMP" compartment="cell" boundaryCondition="false"/>
      <species id="META25031" name="metacyc:TMP" compartment="cell" boundaryCondition="false"/>
      <species id="META25032" name="metacyc:DCTP" compartment="cell" boundaryCondition="false"/>
      <species id="META25033" name="metacyc:DUTP" compartment="cell" boundaryCondition="false"/>
      <species id="META25034" name="metacyc:TTP" compartment="cell" boundaryCondition="false"/>
      <species id="META25050" name="metacyc:NAD" compartment="cell" boundaryCondition="true"/>
      <species id="META25051" name="metacyc:NADP" compartment="cell" boundaryCondition="true"/>
      <species id="META25052" name="metacyc:NADH" compartment="cell" boundaryCondition="true"/>
      <species id="META25053" name="metacyc:NADPH" compartment="cell" boundaryCondition="true"/>
      <species id="META25061" name="metacyc:CDP" compartment="cell" boundaryCondition="false"/>
      <species id="META25062" name="metacyc:UDP" compartment="cell" boundaryCondition="false"/>
      <species id="META25064" name="metacyc:CMP" compartment="cell" boundaryCondition="false"/>
      <species id="META25065" name="metacyc:UMP" compartment="cell" boundaryCondition="false"/>
      <species id="META25066" name="metacyc:CTP" compartment="cell" boundaryCondition="false"/>
      <species id="META25067" name="metacyc:UTP" compartment="cell" boundaryCondition="false"/>
      <species id="META25101" name="metacyc:AICAR" compartment="cell" boundaryCondition="false"/>
      <species id="META25106" name="metacyc:PHOSPHORIBOSYL-FORMAMIDO-CARBOXAMIDE" compartment="cell" boundaryCondition="false"/>
      <species id="META25107" name="metacyc:PHOSPHORIBOSYL-FORMIMINO-AICAR-P" compartment="cell" boundaryCondition="false"/>
      <species id="META25108" name="metacyc:PHOSPHORIBULOSYL-FORMIMINO-AICAR-P" compartment="cell" boundaryCondition="false"/>
      <species id="META25488" name="metacyc:INDOLE-3-GLYCEROL-P" compartment="cell" boundaryCondition="false"/>
      <species id="META26217" name="metacyc:CO-A" compartment="cell" boundaryCondition="true"/>
      <species id="META26307" name="metacyc:CPD-13357" compartment="cell" boundaryCondition="false"/>
      <species id="META26609" name="metacyc:ACETYL-COA" compartment="cell" boundaryCondition="false"/>
      <species id="META26747" name="metacyc:MALONYL-COA" compartment="cell" boundaryCondition="false"/>
      <species id="META26752" name="metacyc:SUC-COA" compartment="cell" boundaryCondition="false"/>
      <species id="META26970" name="metacyc:DPG" compartment="cell" boundaryCondition="false"/>
      <species id="META26971" name="metacyc:2-PG" compartment="cell" boundaryCondition="false"/>
      <species id="META26972" name="metacyc:G3P" compartment="cell" boundaryCondition="false"/>
      <species id="META26973" name="metacyc:GLYCEROL-3P" compartment="cell" boundaryCondition="false"/>
      <species id="META27392" name="metacyc:HS" compartment="cell" boundaryCondition="false"/>
      <species id="META27394" name="metacyc:OXYGEN-MOLECULE" compartment="cell" boundaryCondition="true"/>
      <species id="META27467" name="metacyc:HCO3" compartment="cell" boundaryCondition="false"/>
      <species id="META27470" name="metacyc:NITRATE" compartment="cell" boundaryCondition="true"/>
      <species id="META27471" name="metacyc:NITRITE" compartment="cell" boundaryCondition="false"/>
      <species id="META27477" name="metacyc:SO3" compartment="cell" boundaryCondition="false"/>
      <species id="META27478" name="metacyc:SULFATE" compartment="cell" boundaryCondition="true"/>
      <species id="META27488" name="metacyc:Pi" compartment="cell" boundaryCondition="true"/>
      <species id="META27491" name="metacyc:PPI" compartment="cell" boundaryCondition="false"/>
      <species id="META27493" name="metacyc:AMMONIUM" compartment="cell" boundaryCondition="false"/>
      <species id="META27527" name="metacyc:MG+2" compartment="cell" boundaryCondition="true"/>
      <species id="META27535" name="metacyc:PROTON" compartment="cell" boundaryCondition="true"/>
      <species id="META28165" name="metacyc:FARNESYL-PP" compartment="cell" boundaryCondition="false"/>
      <species id="META28197" name="metacyc:GERANYL-PP" compartment="cell" boundaryCondition="false"/>
      <species id="META28545" name="metacyc:GERANYLGERANYL-PP" compartment="cell" boundaryCondition="false"/>
      <species id="META28647" name="metacyc:CHLOROPHYLLIDE-A" compartment="cell" boundaryCondition="false"/>
      <species id="META28652" name="metacyc:DIVINYL-PROTOCHLOROPHYLLIDE-A" compartment="cell" boundaryCondition="false"/>
      <species id="META28653" name="metacyc:DIVINYLCHLOROPHYLLIDE-A" compartment="cell" boundaryCondition="false"/>
      <species id="META28655" name="metacyc:CHLOROPHYLL-A" compartment="cell" boundaryCondition="false"/>
      <species id="META28671" name="metacyc:MG-PROTOPORPHYRIN" compartment="cell" boundaryCondition="false"/>
      <species id="META28672" name="metacyc:MG-PROTOPORPHYRIN-MONOMETHYL-ESTER" compartment="cell" boundaryCondition="false"/>
      <species id="META28679" name="metacyc:PROTOPORPHYRINOGEN" compartment="cell" boundaryCondition="false"/>
      <species id="META28680" name="metacyc:PROTOPORPHYRIN_IX" compartment="cell" boundaryCondition="false"/>
      <species id="META28681" name="metacyc:UROPORPHYRINOGEN-III" compartment="cell" boundaryCondition="false"/>
      <species id="META29033" name="metacyc:GLUTATHIONE" compartment="cell" boundaryCondition="true"/>
      <species id="META2921" name="metacyc:Carbohydrates" compartment="cell" boundaryCondition="false"/>
      <species id="META29349" name="metacyc:13-HYDROXY-MAGNESIUM-PROTOPORP" compartment="cell" boundaryCondition="false"/>
      <species id="META29350" name="metacyc:131-OXO-MAGNESIUM-PROTOPORPHYRIN-IX-13-M" compartment="cell" boundaryCondition="false"/>
      <species id="META29370" name="metacyc:CPD-7004" compartment="cell" boundaryCondition="false"/>
      <species id="META29371" name="metacyc:CPD-7005" compartment="cell" boundaryCondition="false"/>
      <species id="META29372" name="metacyc:CPD-7006" compartment="cell" boundaryCondition="false"/>
      <species id="META2949" name="metacyc:NAD-P-OR-NOP" compartment="cell" boundaryCondition="false"/>
      <species id="META2950" name="metacyc:NADH-P-OR-NOP" compartment="cell" boundaryCondition="false"/>
      <species id="META3103" name="metacyc:Light" compartment="cell" boundaryCondition="true"/>
      <species id="META453276" name="metacyc:Manual-myristoleoyl" compartment="cell" boundaryCondition="false"/>
      <species id="META453281" name="metacyc:Manual-palmitoleoyl2" compartment="cell" boundaryCondition="false"/>
      <species id="META453286" name="metacyc:Manual-palmitoleoyl3" compartment="cell" boundaryCondition="false"/>
      <species id="META453291" name="metacyc:Manual-oleoyl2" compartment="cell" boundaryCondition="false"/>
      <species id="META453296" name="metacyc:Manual-oleoyl3" compartment="cell" boundaryCondition="false"/>
      <species id="META453301" name="metacyc:Manual-oleoyl4" compartment="cell" boundaryCondition="false"/>
      <species id="META453306" name="metacyc:Manual-arachidoyl1" compartment="cell" boundaryCondition="false"/>
      <species id="META453311" name="metacyc:Manual-arachidoyl2" compartment="cell" boundaryCondition="false"/>
      <species id="META453316" name="metacyc:Manual-arachidoyl3" compartment="cell" boundaryCondition="false"/>
      <species id="META453321" name="metacyc:Manual-arachidoyl4" compartment="cell" boundaryCondition="false"/>
      <species id="META453326" name="metacyc:Manual-arachidoyl5" compartment="cell" boundaryCondition="false"/>
      <species id="META4626" name="metacyc:ETF-Reduced" compartment="cell" boundaryCondition="false"/>
      <species id="META4879" name="metacyc:Red-Thioredoxin" compartment="cell" boundaryCondition="true"/>
      <species id="META5095" name="metacyc:DIHYDROFOLATE-GLU-N" compartment="cell" boundaryCondition="false"/>
      <species id="META5096" name="metacyc:THF-GLU-N" compartment="cell" boundaryCondition="true"/>
      <species id="META52" name="metacyc:Biomass-Compositions" compartment="cell" boundaryCondition="false"/>
      <species id="META7213" name="metacyc:Reduced-ferredoxins" compartment="cell" boundaryCondition="true"/>
      <species id="META7264" name="metacyc:Cytochromes-C-Oxidized" compartment="cell" boundaryCondition="true"/>
      <species id="META7265" name="metacyc:Cytochromes-C-Reduced" compartment="cell" boundaryCondition="true"/>
      <species id="META7272" name="metacyc:Reduced-flavodoxins" compartment="cell" boundaryCondition="true"/>
      <species id="META7375" name="metacyc:Ubiquinones" compartment="cell" boundaryCondition="true"/>
      <species id="META760" name="metacyc:DNAs" compartment="cell" boundaryCondition="false"/>
      <species id="META762" name="metacyc:RNAs" compartment="cell" boundaryCondition="false"/>
      <species id="META7645" name="metacyc:Ubiquinols" compartment="cell" boundaryCondition="true"/>
      <species id="META7779" name="metacyc:L-PHOSPHATIDATE" compartment="cell" boundaryCondition="false"/>
      <species id="META825" name="metacyc:5-10-METHENYL-THF-GLU-N" compartment="cell" boundaryCondition="false"/>
      <species id="META9323" name="metacyc:3-oxo-dodecanoyl-ACPs" compartment="cell" boundaryCondition="false"/>
      <species id="META9326" name="metacyc:3-oxo-myristoyl-ACPs" compartment="cell" boundaryCondition="false"/>
      <species id="META9328" name="metacyc:3-oxo-stearoyl-ACPs" compartment="cell" boundaryCondition="false"/>
      <species id="META9337" name="metacyc:3-oxo-arachidoyl-ACPs" compartment="cell" boundaryCondition="false"/>
      <species id="META9343" name="metacyc:3-oxo-decanoyl-ACPs" compartment="cell" boundaryCondition="false"/>
      <species id="META9346" name="metacyc:3-oxo-hexanoyl-ACPs" compartment="cell" boundaryCondition="false"/>
      <species id="META9347" name="metacyc:3-Oxo-octanoyl-ACPs" compartment="cell" boundaryCondition="false"/>
      <species id="META9348" name="metacyc:3-oxo-palmitoyl-ACPs" compartment="cell" boundaryCondition="false"/>
      <species id="META9350" name="metacyc:Acetoacetyl-ACPs" compartment="cell" boundaryCondition="false"/>
      <species id="META9428" name="metacyc:MALONYL-ACP" compartment="cell" boundaryCondition="false"/>
      <species id="META9429" name="metacyc:Myristoyl-ACPs" compartment="cell" boundaryCondition="false"/>
      <species id="META9430" name="metacyc:Palmitoyl-ACPs" compartment="cell" boundaryCondition="false"/>
      <species id="META9431" name="metacyc:Stearoyl-ACPs" compartment="cell" boundaryCondition="false"/>
      <species id="META9432" name="metacyc:Dodecanoyl-ACPs" compartment="cell" boundaryCondition="false"/>
      <species id="META9433" name="metacyc:Hexanoyl-ACPs" compartment="cell" boundaryCondition="false"/>
      <species id="META9436" name="metacyc:Arachidoyl-ACPs" compartment="cell" boundaryCondition="false"/>
      <species id="META9438" name="metacyc:Octanoyl-ACPs" compartment="cell" boundaryCondition="false"/>
      <species id="META9440" name="metacyc:Decanoyl-ACPs" compartment="cell" boundaryCondition="false"/>
      <species id="META9448" name="metacyc:Palmitoleoyl-ACPs" compartment="cell" boundaryCondition="false"/>
      <species id="META9460" name="metacyc:Oleoyl-ACPs" compartment="cell" boundaryCondition="false"/>
      <species id="META9482" name="metacyc:R-3-hydroxystearoyl-ACPs" compartment="cell" boundaryCondition="false"/>
      <species id="META9483" name="metacyc:R-3-Hydroxypalmitoyl-ACPs" compartment="cell" boundaryCondition="false"/>
      <species id="META9490" name="metacyc:R-3-hydroxyhexanoyl-ACPs" compartment="cell" boundaryCondition="false"/>
      <species id="META9493" name="metacyc:Beta-hydroxydecanoyl-ACPs" compartment="cell" boundaryCondition="false"/>
      <species id="META9496" name="metacyc:R-3-hydroxyarachidoyl-ACPs" compartment="cell" boundaryCondition="false"/>
      <species id="META9498" name="metacyc:3-Hydroxy-octanoyl-ACPs" compartment="cell" boundaryCondition="false"/>
      <species id="META9499" name="metacyc:R-3-hydroxydodecanoyl-ACPs" compartment="cell" boundaryCondition="false"/>
      <species id="META9500" name="metacyc:R-3-hydroxymyristoyl-ACPs" compartment="cell" boundaryCondition="false"/>
      <species id="META9501" name="metacyc:Beta-3-hydroxybutyryl-ACPs" compartment="cell" boundaryCondition="false"/>
      <species id="META9510" name="metacyc:ACETYL-ACP" compartment="cell" boundaryCondition="false"/>
      <species id="META9514" name="metacyc:Butanoyl-ACPs" compartment="cell" boundaryCondition="false"/>
      <species id="META9766" name="metacyc:AMINOMETHYLDIHYDROLIPOYL-GCVH" compartment="cell" boundaryCondition="false"/>
      <species id="META9769" name="metacyc:DIHYDROLIPOYL-GCVH" compartment="cell" boundaryCondition="false"/>
      <species id="META9770" name="metacyc:Oxo-glutarate-dehydrogenase-DH-lipoyl" compartment="cell" boundaryCondition="false"/>
      <species id="META9771" name="metacyc:Pyruvate-dehydrogenase-dihydrolipoate" compartment="cell" boundaryCondition="false"/>
      <species id="META9773" name="metacyc:Oxo-glutarate-dehydrogenase-lipoyl" compartment="cell" boundaryCondition="true"/>
      <species id="META9774" name="metacyc:PROTEIN-LIPOYLLYSINE" compartment="cell" boundaryCondition="true"/>
      <species id="META9775" name="metacyc:Pyruvate-dehydrogenase-lipoate" compartment="cell" boundaryCondition="true"/>
      <species id="META9958" name="metacyc:5-METHYL-THF-GLU-N" compartment="cell" boundaryCondition="false"/>
      <species id="META9960" name="metacyc:FORMYL-THF-GLU-N" compartment="cell" boundaryCondition="false"/>
      <species id="META9961" name="metacyc:METHYLENE-THF-GLU-N" compartment="cell" boundaryCondition="false"/>
      <species id="META9962" name="metacyc:N5-Formyl-THF-Glu-N" compartment="cell" boundaryCondition="false"/>
      <species id="META453359" name="metacyc:NADP_c" compartment="chloroplast" boundaryCondition="false"/>
      <species id="META453360" name="metacyc:NADPH_c" compartment="chloroplast" boundaryCondition="false"/>
      <species id="META453362" name="metacyc:G3P_c" compartment="chloroplast" boundaryCondition="false"/>
      <species id="META453363" name="metacyc:D-RIBULOSE-15-P2_c" compartment="chloroplast" boundaryCondition="false"/>
      <species id="META453365" name="metacyc:DPG_c" compartment="chloroplast" boundaryCondition="false"/>
      <species id="META453367" name="metacyc:GAP_c" compartment="chloroplast" boundaryCondition="false"/>
      <species id="META453369" name="metacyc:DIHYDROXY-ACETONE-PHOSPHATE_c" compartment="chloroplast" boundaryCondition="false"/>
      <species id="META453371" name="metacyc:FRUCTOSE-16-DIPHOSPHATE_c" compartment="chloroplast" boundaryCondition="false"/>
      <species id="META453373" name="metacyc:FRUCTOSE-6P_c" compartment="chloroplast" boundaryCondition="false"/>
      <species id="META453376" name="metacyc:ERYTHROSE-4P_c" compartment="chloroplast" boundaryCondition="false"/>
      <species id="META453377" name="metacyc:XYLULOSE-5-PHOSPHATE_c" compartment="chloroplast" boundaryCondition="false"/>
      <species id="META453379" name="metacyc:D-SEDOHEPTULOSE-1-7-P2_c" compartment="chloroplast" boundaryCondition="false"/>
      <species id="META453381" name="metacyc:D-SEDOHEPTULOSE-7-P_c" compartment="chloroplast" boundaryCondition="false"/>
      <species id="META453383" name="metacyc:RIBOSE-5P_c" compartment="chloroplast" boundaryCondition="false"/>
      <species id="META453385" name="metacyc:RIBULOSE-5P_c" compartment="chloroplast" boundaryCondition="false"/>
      <species id="META453390" name="metacyc:PROTON_ext" compartment="extracellular" boundaryCondition="false"/>
      <species id="META453395" name="metacyc:CARBON-DIOXIDE_ext" compartment="extracellular" boundaryCondition="false"/>
      <species id="META453397" name="metacyc:Light_ext" compartment="extracellular" boundaryCondition="false"/>
      <species id="META453399" name="metacyc:OXYGEN-MOLECULE_ext" compartment="extracellular" boundaryCondition="false"/>
      <species id="META453401" name="metacyc:WATER_ext" compartment="extracellular" boundaryCondition="false"/>
      <species id="META453402" name="metacyc:Pi_ext" compartment="extracellular" boundaryCondition="false"/>
      <species id="META453403" name="metacyc:SULFATE_ext" compartment="extracellular" boundaryCondition="false"/>
      <species id="META453404" name="metacyc:NITRATE_ext" compartment="extracellular" boundaryCondition="false"/>
      <species id="META453405" name="metacyc:MG+2_ext" compartment="extracellular" boundaryCondition="false"/>
      <species id="META453411" name="metacyc:Biomass-Compositions_ext" compartment="extracellular" boundaryCondition="false"/>
    </listOfSpecies>
    <listOfReactions>
      <reaction id="META453268" name="RME1" reversible="false">
        <listOfReactants>
          <speciesReference species="META25051" stoichiometry="2"/>
          <speciesReference species="META27535" stoichiometry="1"/>
          <speciesReference species="META27488" stoichiometry="3"/>
          <speciesReference species="META3103" stoichiometry="10"/>
          <speciesReference species="META24858" stoichiometry="3"/>
        </listOfReactants>
        <listOfProducts>
          <speciesReference species="META24860" stoichiometry="3"/>
          <speciesReference species="META25053" stoichiometry="2"/>
          <speciesReference species="META22304" stoichiometry="1"/>
          <speciesReference species="META27394" stoichiometry="1"/>
        </listOfProducts>
        <kineticLaw>
          <math xmlns="http://www.w3.org/1998/Math/MathML">
            <ci>FLUX_VALUE</ci>
          </math>
          <listOfParameters>
            <parameter id="LOWER_BOUND" value="0" units="mmol_per_gDW_per_hr"/>
            <parameter id="UPPER_BOUND" value="99999" units="mmol_per_gDW_per_hr"/>
            <parameter id="OBJECTIVE_COEFFICIENT" value="0"/>
            <parameter id="FLUX_VALUE" value="0" units="mmol_per_gDW_per_hr"/>
          </listOfParameters>
        </kineticLaw>
        <listOfParamaters>
          <parameter id="OBJECTIVE_COEFFICIENT" value="0"/>
          <parameter id="LOWER_BOUND" value="-99999"/>
          <parameter id="UPPER_BOUND" value="99999"/>
        </listOfParamaters>
      </reaction>
      <reaction id="META453358" name="RME1_c" reversible="false">
        <listOfReactants>
          <speciesReference species="META453359" stoichiometry="2"/>
          <speciesReference species="META27535" stoichiometry="1"/>
          <speciesReference species="META27488" stoichiometry="3"/>
          <speciesReference species="META3103" stoichiometry="10"/>
          <speciesReference species="META24858" stoichiometry="3"/>
        </listOfReactants>
        <listOfProducts>
          <speciesReference species="META24860" stoichiometry="3"/>
          <speciesReference species="META453360" stoichiometry="2"/>
          <speciesReference species="META22304" stoichiometry="1"/>
          <speciesReference species="META27394" stoichiometry="1"/>
        </listOfProducts>
        <kineticLaw>
          <math xmlns="http://www.w3.org/1998/Math/MathML">
            <ci>FLUX_VALUE</ci>
          </math>
          <listOfParameters>
            <parameter id="LOWER_BOUND" value="0" units="mmol_per_gDW_per_hr"/>
            <parameter id="UPPER_BOUND" value="99999" units="mmol_per_gDW_per_hr"/>
            <parameter id="OBJECTIVE_COEFFICIENT" value="0"/>
            <parameter id="FLUX_VALUE" value="0" units="mmol_per_gDW_per_hr"/>
          </listOfParameters>
        </kineticLaw>
        <listOfParamaters>
          <parameter id="OBJECTIVE_COEFFICIENT" value="0"/>
          <parameter id="LOWER_BOUND" value="-99999"/>
          <parameter id="UPPER_BOUND" value="99999"/>
        </listOfParamaters>
      </reaction>
      <reaction id="META453279" name="RME188" reversible="true">
        <listOfReactants>
          <speciesReference species="META9429" stoichiometry="1"/>
          <speciesReference species="META7213" stoichiometry="2"/>
          <speciesReference species="META27394" stoichiometry="1"/>
          <speciesReference species="META27535" stoichiometry="2"/>
        </listOfReactants>
        <listOfProducts>
          <speciesReference species="META453276" stoichiometry="1"/>
          <speciesReference species="META2403" stoichiometry="2"/>
          <speciesReference species="META22304" stoichiometry="2"/>
        </listOfProducts>
        <kineticLaw>
          <math xmlns="http://www.w3.org/1998/Math/MathML">
            <ci>FLUX_VALUE</ci>
          </math>
          <listOfParameters>
            <parameter id="LOWER_BOUND" value="-99999" units="mmol_per_gDW_per_hr"/>
            <parameter id="UPPER_BOUND" value="99999" units="mmol_per_gDW_per_hr"/>
            <parameter id="OBJECTIVE_COEFFICIENT" value="0"/>
            <parameter id="FLUX_VALUE" value="0" units="mmol_per_gDW_per_hr"/>
          </listOfParameters>
        </kineticLaw>
        <listOfParamaters>
          <parameter id="OBJECTIVE_COEFFICIENT" value="0"/>
          <parameter id="LOWER_BOUND" value="-99999"/>
          <parameter id="UPPER_BOUND" value="99999"/>
        </listOfParamaters>
      </reaction>
      <reaction id="META453284" name="RME194" reversible="true">
        <listOfReactants>
          <speciesReference species="META9448" stoichiometry="1"/>
          <speciesReference species="META7213" stoichiometry="2"/>
          <speciesReference species="META27394" stoichiometry="1"/>
          <speciesReference species="META27535" stoichiometry="2"/>
        </listOfReactants>
        <listOfProducts>
          <speciesReference species="META453281" stoichiometry="1"/>
          <speciesReference species="META2403" stoichiometry="2"/>
          <speciesReference species="META22304" stoichiometry="2"/>
        </listOfProducts>
        <kineticLaw>
          <math xmlns="http://www.w3.org/1998/Math/MathML">
            <ci>FLUX_VALUE</ci>
          </math>
          <listOfParameters>
            <parameter id="LOWER_BOUND" value="-99999" units="mmol_per_gDW_per_hr"/>
            <parameter id="UPPER_BOUND" value="99999" units="mmol_per_gDW_per_hr"/>
            <parameter id="OBJECTIVE_COEFFICIENT" value="0"/>
            <parameter id="FLUX_VALUE" value="0" units="mmol_per_gDW_per_hr"/>
          </listOfParameters>
        </kineticLaw>
        <listOfParamaters>
          <parameter id="OBJECTIVE_COEFFICIENT" value="0"/>
          <parameter id="LOWER_BOUND" value="-99999"/>
          <parameter id="UPPER_BOUND" value="99999"/>
        </listOfParamaters>
      </reaction>
      <reaction id="META453289" name="RME195" reversible="true">
        <listOfReactants>
          <speciesReference species="META453281" stoichiometry="1"/>
          <speciesReference species="META7213" stoichiometry="2"/>
          <speciesReference species="META27394" stoichiometry="1"/>
          <speciesReference species="META27535" stoichiometry="2"/>
        </listOfReactants>
        <listOfProducts>
          <speciesReference species="META453286" stoichiometry="1"/>
          <speciesReference species="META2403" stoichiometry="2"/>
          <speciesReference species="META22304" stoichiometry="2"/>
        </listOfProducts>
        <kineticLaw>
          <math xmlns="http://www.w3.org/1998/Math/MathML">
            <ci>FLUX_VALUE</ci>
          </math>
          <listOfParameters>
            <parameter id="LOWER_BOUND" value="-99999" units="mmol_per_gDW_per_hr"/>
            <parameter id="UPPER_BOUND" value="99999" units="mmol_per_gDW_per_hr"/>
            <parameter id="OBJECTIVE_COEFFICIENT" value="0"/>
            <parameter id="FLUX_VALUE" value="0" units="mmol_per_gDW_per_hr"/>
          </listOfParameters>
        </kineticLaw>
        <listOfParamaters>
          <parameter id="OBJECTIVE_COEFFICIENT" value="0"/>
          <parameter id="LOWER_BOUND" value="-99999"/>
          <parameter id="UPPER_BOUND" value="99999"/>
        </listOfParamaters>
      </reaction>
      <reaction id="META453294" name="RME201" reversible="true">
        <listOfReactants>
          <speciesReference species="META9460" stoichiometry="1"/>
          <speciesReference species="META7213" stoichiometry="2"/>
          <speciesReference species="META27535" stoichiometry="2"/>
          <speciesReference species="META27394" stoichiometry="1"/>
        </listOfReactants>
        <listOfProducts>
          <speciesReference species="META453291" stoichiometry="1"/>
          <speciesReference species="META2403" stoichiometry="2"/>
          <speciesReference species="META22304" stoichiometry="2"/>
        </listOfProducts>
        <kineticLaw>
          <math xmlns="http://www.w3.org/1998/Math/MathML">
            <ci>FLUX_VALUE</ci>
          </math>
          <listOfParameters>
            <parameter id="LOWER_BOUND" value="-99999" units="mmol_per_gDW_per_hr"/>
            <parameter id="UPPER_BOUND" value="99999" units="mmol_per_gDW_per_hr"/>
            <parameter id="OBJECTIVE_COEFFICIENT" value="0"/>
            <parameter id="FLUX_VALUE" value="0" units="mmol_per_gDW_per_hr"/>
          </listOfParameters>
        </kineticLaw>
        <listOfParamaters>
          <parameter id="OBJECTIVE_COEFFICIENT" value="0"/>
          <parameter id="LOWER_BOUND" value="-99999"/>
          <parameter id="UPPER_BOUND" value="99999"/>
        </listOfParamaters>
      </reaction>
      <reaction id="META453299" name="RME202" reversible="true">
        <listOfReactants>
          <speciesReference species="META453291" stoichiometry="1"/>
          <speciesReference species="META7213" stoichiometry="2"/>
          <speciesReference species="META27535" stoichiometry="2"/>
          <speciesReference species="META27394" stoichiometry="1"/>
        </listOfReactants>
        <listOfProducts>
          <speciesReference species="META453296" stoichiometry="1"/>
          <speciesReference species="META2403" stoichiometry="2"/>
          <speciesReference species="META22304" stoichiometry="2"/>
        </listOfProducts>
        <kineticLaw>
          <math xmlns="http://www.w3.org/1998/Math/MathML">
            <ci>FLUX_VALUE</ci>
          </math>
          <listOfParameters>
            <parameter id="LOWER_BOUND" value="-99999" units="mmol_per_gDW_per_hr"/>
            <parameter id="UPPER_BOUND" value="99999" units="mmol_per_gDW_per_hr"/>
            <parameter id="OBJECTIVE_COEFFICIENT" value="0"/>
            <parameter id="FLUX_VALUE" value="0" units="mmol_per_gDW_per_hr"/>
          </listOfParameters>
        </kineticLaw>
        <listOfParamaters>
          <parameter id="OBJECTIVE_COEFFICIENT" value="0"/>
          <parameter id="LOWER_BOUND" value="-99999"/>
          <parameter id="UPPER_BOUND" value="99999"/>
        </listOfParamaters>
      </reaction>
      <reaction id="META453304" name="RME203" reversible="true">
        <listOfReactants>
          <speciesReference species="META453296" stoichiometry="1"/>
          <speciesReference species="META7213" stoichiometry="2"/>
          <speciesReference species="META27535" stoichiometry="2"/>
          <speciesReference species="META27394" stoichiometry="1"/>
        </listOfReactants>
        <listOfProducts>
          <speciesReference species="META453301" stoichiometry="1"/>
          <speciesReference species="META2403" stoichiometry="2"/>
          <speciesReference species="META22304" stoichiometry="2"/>
        </listOfProducts>
        <kineticLaw>
          <math xmlns="http://www.w3.org/1998/Math/MathML">
            <ci>FLUX_VALUE</ci>
          </math>
          <listOfParameters>
            <parameter id="LOWER_BOUND" value="-99999" units="mmol_per_gDW_per_hr"/>
            <parameter id="UPPER_BOUND" value="99999" units="mmol_per_gDW_per_hr"/>
            <parameter id="OBJECTIVE_COEFFICIENT" value="0"/>
            <parameter id="FLUX_VALUE" value="0" units="mmol_per_gDW_per_hr"/>
          </listOfParameters>
        </kineticLaw>
        <listOfParamaters>
          <parameter id="OBJECTIVE_COEFFICIENT" value="0"/>
          <parameter id="LOWER_BOUND" value="-99999"/>
          <parameter id="UPPER_BOUND" value="99999"/>
        </listOfParamaters>
      </reaction>
      <reaction id="META453309" name="RME208" reversible="true">
        <listOfReactants>
          <speciesReference species="META9436" stoichiometry="1"/>
          <speciesReference species="META7213" stoichiometry="2"/>
          <speciesReference species="META27535" stoichiometry="2"/>
          <speciesReference species="META27394" stoichiometry="1"/>
        </listOfReactants>
        <listOfProducts>
          <speciesReference species="META453306" stoichiometry="1"/>
          <speciesReference species="META2403" stoichiometry="2"/>
          <speciesReference species="META22304" stoichiometry="2"/>
        </listOfProducts>
        <kineticLaw>
          <math xmlns="http://www.w3.org/1998/Math/MathML">
            <ci>FLUX_VALUE</ci>
          </math>
          <listOfParameters>
            <parameter id="LOWER_BOUND" value="-99999" units="mmol_per_gDW_per_hr"/>
            <parameter id="UPPER_BOUND" value="99999" units="mmol_per_gDW_per_hr"/>
            <parameter id="OBJECTIVE_COEFFICIENT" value="0"/>
            <parameter id="FLUX_VALUE" value="0" units="mmol_per_gDW_per_hr"/>
          </listOfParameters>
        </kineticLaw>
        <listOfParamaters>
          <parameter id="OBJECTIVE_COEFFICIENT" value="0"/>
          <parameter id="LOWER_BOUND" value="-99999"/>
          <parameter id="UPPER_BOUND" value="99999"/>
        </listOfParamaters>
      </reaction>
      <reaction id="META453314" name="RME209" reversible="true">
        <listOfReactants>
          <speciesReference species="META453306" stoichiometry="1"/>
          <speciesReference species="META7213" stoichiometry="2"/>
          <speciesReference species="META27535" stoichiometry="2"/>
          <speciesReference species="META27394" stoichiometry="1"/>
        </listOfReactants>
        <listOfProducts>
          <speciesReference species="META453311" stoichiometry="1"/>
          <speciesReference species="META2403" stoichiometry="2"/>
          <speciesReference species="META22304" stoichiometry="2"/>
        </listOfProducts>
        <kineticLaw>
          <math xmlns="http://www.w3.org/1998/Math/MathML">
            <ci>FLUX_VALUE</ci>
          </math>
          <listOfParameters>
            <parameter id="LOWER_BOUND" value="-99999" units="mmol_per_gDW_per_hr"/>
            <parameter id="UPPER_BOUND" value="99999" units="mmol_per_gDW_per_hr"/>
            <parameter id="OBJECTIVE_COEFFICIENT" value="0"/>
            <parameter id="FLUX_VALUE" value="0" units="mmol_per_gDW_per_hr"/>
          </listOfParameters>
        </kineticLaw>
        <listOfParamaters>
          <parameter id="OBJECTIVE_COEFFICIENT" value="0"/>
          <parameter id="LOWER_BOUND" value="-99999"/>
          <parameter id="UPPER_BOUND" value="99999"/>
        </listOfParamaters>
      </reaction>
      <reaction id="META453319" name="RME210" reversible="true">
        <listOfReactants>
          <speciesReference species="META453311" stoichiometry="1"/>
          <speciesReference species="META7213" stoichiometry="2"/>
          <speciesReference species="META27535" stoichiometry="2"/>
          <speciesReference species="META27394" stoichiometry="1"/>
        </listOfReactants>
        <listOfProducts>
          <speciesReference species="META453316" stoichiometry="1"/>
          <speciesReference species="META2403" stoichiometry="2"/>
          <speciesReference species="META22304" stoichiometry="2"/>
        </listOfProducts>
        <kineticLaw>
          <math xmlns="http://www.w3.org/1998/Math/MathML">
            <ci>FLUX_VALUE</ci>
          </math>
          <listOfParameters>
            <parameter id="LOWER_BOUND" value="-99999" units="mmol_per_gDW_per_hr"/>
            <parameter id="UPPER_BOUND" value="99999" units="mmol_per_gDW_per_hr"/>
            <parameter id="OBJECTIVE_COEFFICIENT" value="0"/>
            <parameter id="FLUX_VALUE" value="0" units="mmol_per_gDW_per_hr"/>
          </listOfParameters>
        </kineticLaw>
        <listOfParamaters>
          <parameter id="OBJECTIVE_COEFFICIENT" value="0"/>
          <parameter id="LOWER_BOUND" value="-99999"/>
          <parameter id="UPPER_BOUND" value="99999"/>
        </listOfParamaters>
      </reaction>
      <reaction id="META453324" name="RME211" reversible="true">
        <listOfReactants>
          <speciesReference species="META453316" stoichiometry="1"/>
          <speciesReference species="META7213" stoichiometry="2"/>
          <speciesReference species="META27535" stoichiometry="2"/>
          <speciesReference species="META27394" stoichiometry="1"/>
        </listOfReactants>
        <listOfProducts>
          <speciesReference species="META453321" stoichiometry="1"/>
          <speciesReference species="META2403" stoichiometry="2"/>
          <speciesReference species="META22304" stoichiometry="2"/>
        </listOfProducts>
        <kineticLaw>
          <math xmlns="http://www.w3.org/1998/Math/MathML">
            <ci>FLUX_VALUE</ci>
          </math>
          <listOfParameters>
            <parameter id="LOWER_BOUND" value="-99999" units="mmol_per_gDW_per_hr"/>
            <parameter id="UPPER_BOUND" value="99999" units="mmol_per_gDW_per_hr"/>
            <parameter id="OBJECTIVE_COEFFICIENT" value="0"/>
            <parameter id="FLUX_VALUE" value="0" units="mmol_per_gDW_per_hr"/>
          </listOfParameters>
        </kineticLaw>
        <listOfParamaters>
          <parameter id="OBJECTIVE_COEFFICIENT" value="0"/>
          <parameter id="LOWER_BOUND" value="-99999"/>
          <parameter id="UPPER_BOUND" value="99999"/>
        </listOfParamaters>
      </reaction>
      <reaction id="META453329" name="RME212" reversible="true">
        <listOfReactants>
          <speciesReference species="META453321" stoichiometry="1"/>
          <speciesReference species="META7213" stoichiometry="2"/>
          <speciesReference species="META27535" stoichiometry="2"/>
          <speciesReference species="META27394" stoichiometry="1"/>
        </listOfReactants>
        <listOfProducts>
          <speciesReference species="META2403" stoichiometry="2"/>
          <speciesReference species="META22304" stoichiometry="2"/>
          <speciesReference species="META453326" stoichiometry="1"/>
        </listOfProducts>
        <kineticLaw>
          <math xmlns="http://www.w3.org/1998/Math/MathML">
            <ci>FLUX_VALUE</ci>
          </math>
          <listOfParameters>
            <parameter id="LOWER_BOUND" value="-99999" units="mmol_per_gDW_per_hr"/>
            <parameter id="UPPER_BOUND" value="99999" units="mmol_per_gDW_per_hr"/>
            <parameter id="OBJECTIVE_COEFFICIENT" value="0"/>
            <parameter id="FLUX_VALUE" value="0" units="mmol_per_gDW_per_hr"/>
          </listOfParameters>
        </kineticLaw>
        <listOfParamaters>
          <parameter id="OBJECTIVE_COEFFICIENT" value="0"/>
          <parameter id="LOWER_BOUND" value="-99999"/>
          <parameter id="UPPER_BOUND" value="99999"/>
        </listOfParamaters>
      </reaction>
      <reaction id="META453333" name="RME213" reversible="true">
        <listOfReactants>
          <speciesReference species="META453326" stoichiometry="0.036"/>
          <speciesReference species="META453301" stoichiometry="0.142"/>
          <speciesReference species="META453296" stoichiometry="0.102"/>
          <speciesReference species="META453291" stoichiometry="0.106"/>
          <speciesReference species="META9460" stoichiometry="0.724"/>
          <speciesReference species="META9431" stoichiometry="0.012"/>
          <speciesReference species="META453286" stoichiometry="0.016"/>
          <speciesReference species="META9448" stoichiometry="0.096"/>
          <speciesReference species="META9430" stoichiometry="0.222"/>
          <speciesReference species="META453276" stoichiometry="0.02"/>
          <speciesReference species="META26973" stoichiometry="1"/>
          <speciesReference species="META9429" stoichiometry="0.524"/>
        </listOfReactants>
        <listOfProducts>
          <speciesReference species="META7779" stoichiometry="1"/>
          <speciesReference species="META27535" stoichiometry="2"/>
          <speciesReference species="META2269" stoichiometry="2"/>
        </listOfProducts>
        <kineticLaw>
          <math xmlns="http://www.w3.org/1998/Math/MathML">
            <ci>FLUX_VALUE</ci>
          </math>
          <listOfParameters>
            <parameter id="LOWER_BOUND" value="-99999" units="mmol_per_gDW_per_hr"/>
            <parameter id="UPPER_BOUND" value="99999" units="mmol_per_gDW_per_hr"/>
            <parameter id="OBJECTIVE_COEFFICIENT" value="0"/>
            <parameter id="FLUX_VALUE" value="0" units="mmol_per_gDW_per_hr"/>
          </listOfParameters>
        </kineticLaw>
        <listOfParamaters>
          <parameter id="OBJECTIVE_COEFFICIENT" value="0"/>
          <parameter id="LOWER_BOUND" value="-99999"/>
          <parameter id="UPPER_BOUND" value="99999"/>
        </listOfParamaters>
      </reaction>
      <reaction id="META453337" name="RME256" reversible="false">
        <listOfReactants>
          <speciesReference species="META25066" stoichiometry="0.34"/>
          <speciesReference species="META25067" stoichiometry="0.16"/>
          <speciesReference species="META24902" stoichiometry="0.34"/>
          <speciesReference species="META22304" stoichiometry="1.4"/>
          <speciesReference species="META24860" stoichiometry="0.56"/>
        </listOfReactants>
        <listOfProducts>
          <speciesReference species="META27491" stoichiometry="1"/>
          <speciesReference species="META27488" stoichiometry="1"/>
          <speciesReference species="META27535" stoichiometry="0.4"/>
          <speciesReference species="META24858" stoichiometry="0.4"/>
          <speciesReference species="META762" stoichiometry="1"/>
        </listOfProducts>
        <kineticLaw>
          <math xmlns="http://www.w3.org/1998/Math/MathML">
            <ci>FLUX_VALUE</ci>
          </math>
          <listOfParameters>
            <parameter id="LOWER_BOUND" value="0" units="mmol_per_gDW_per_hr"/>
            <parameter id="UPPER_BOUND" value="99999" units="mmol_per_gDW_per_hr"/>
            <parameter id="OBJECTIVE_COEFFICIENT" value="0"/>
            <parameter id="FLUX_VALUE" value="0" units="mmol_per_gDW_per_hr"/>
          </listOfParameters>
        </kineticLaw>
        <listOfParamaters>
          <parameter id="OBJECTIVE_COEFFICIENT" value="0"/>
          <parameter id="LOWER_BOUND" value="-99999"/>
          <parameter id="UPPER_BOUND" value="99999"/>
        </listOfParamaters>
      </reaction>
      <reaction id="META453341" name="RME293" reversible="true">
        <listOfReactants>
          <speciesReference species="META24225" stoichiometry="1"/>
        </listOfReactants>
        <listOfProducts>
          <speciesReference species="META27488" stoichiometry="1"/>
          <speciesReference species="META2921" stoichiometry="1"/>
        </listOfProducts>
        <kineticLaw>
          <math xmlns="http://www.w3.org/1998/Math/MathML">
            <ci>FLUX_VALUE</ci>
          </math>
          <listOfParameters>
            <parameter id="LOWER_BOUND" value="-99999" units="mmol_per_gDW_per_hr"/>
            <parameter id="UPPER_BOUND" value="99999" units="mmol_per_gDW_per_hr"/>
            <parameter id="OBJECTIVE_COEFFICIENT" value="0"/>
            <parameter id="FLUX_VALUE" value="0" units="mmol_per_gDW_per_hr"/>
          </listOfParameters>
        </kineticLaw>
        <listOfParamaters>
          <parameter id="OBJECTIVE_COEFFICIENT" value="0"/>
          <parameter id="LOWER_BOUND" value="-99999"/>
          <parameter id="UPPER_BOUND" value="99999"/>
        </listOfParamaters>
      </reaction>
      <reaction id="META453347" name="RME295" reversible="true">
        <listOfReactants>
          <speciesReference species="META2949" stoichiometry="1"/>
        </listOfReactants>
        <listOfProducts>
          <speciesReference species="META25050" stoichiometry="1"/>
        </listOfProducts>
        <kineticLaw>
          <math xmlns="http://www.w3.org/1998/Math/MathML">
            <ci>FLUX_VALUE</ci>
          </math>
          <listOfParameters>
            <parameter id="LOWER_BOUND" value="-99999" units="mmol_per_gDW_per_hr"/>
            <parameter id="UPPER_BOUND" value="99999" units="mmol_per_gDW_per_hr"/>
            <parameter id="OBJECTIVE_COEFFICIENT" value="0"/>
            <parameter id="FLUX_VALUE" value="0" units="mmol_per_gDW_per_hr"/>
          </listOfParameters>
        </kineticLaw>
        <listOfParamaters>
          <parameter id="OBJECTIVE_COEFFICIENT" value="0"/>
          <parameter id="LOWER_BOUND" value="-99999"/>
          <parameter id="UPPER_BOUND" value="99999"/>
        </listOfParamaters>
      </reaction>
      <reaction id="META453349" name="RME296" reversible="true">
        <listOfReactants>
          <speciesReference species="META2949" stoichiometry="1"/>
        </listOfReactants>
        <listOfProducts>
          <speciesReference species="META25051" stoichiometry="1"/>
        </listOfProducts>
        <kineticLaw>
          <math xmlns="http://www.w3.org/1998/Math/MathML">
            <ci>FLUX_VALUE</ci>
          </math>
          <listOfParameters>
            <parameter id="LOWER_BOUND" value="-99999" units="mmol_per_gDW_per_hr"/>
            <parameter id="UPPER_BOUND" value="99999" units="mmol_per_gDW_per_hr"/>
            <parameter id="OBJECTIVE_COEFFICIENT" value="0"/>
            <parameter id="FLUX_VALUE" value="0" units="mmol_per_gDW_per_hr"/>
          </listOfParameters>
        </kineticLaw>
        <listOfParamaters>
          <parameter id="OBJECTIVE_COEFFICIENT" value="0"/>
          <parameter id="LOWER_BOUND" value="-99999"/>
          <parameter id="UPPER_BOUND" value="99999"/>
        </listOfParamaters>
      </reaction>
      <reaction id="META453351" name="RME297" reversible="true">
        <listOfReactants>
          <speciesReference species="META2950" stoichiometry="1"/>
        </listOfReactants>
        <listOfProducts>
          <speciesReference species="META25052" stoichiometry="1"/>
        </listOfProducts>
        <kineticLaw>
          <math xmlns="http://www.w3.org/1998/Math/MathML">
            <ci>FLUX_VALUE</ci>
          </math>
          <listOfParameters>
            <parameter id="LOWER_BOUND" value="-99999" units="mmol_per_gDW_per_hr"/>
            <parameter id="UPPER_BOUND" value="99999" units="mmol_per_gDW_per_hr"/>
            <parameter id="OBJECTIVE_COEFFICIENT" value="0"/>
            <parameter id="FLUX_VALUE" value="0" units="mmol_per_gDW_per_hr"/>
          </listOfParameters>
        </kineticLaw>
        <listOfParamaters>
          <parameter id="OBJECTIVE_COEFFICIENT" value="0"/>
          <parameter id="LOWER_BOUND" value="-99999"/>
          <parameter id="UPPER_BOUND" value="99999"/>
        </listOfParamaters>
      </reaction>
      <reaction id="META453353" name="RME298" reversible="true">
        <listOfReactants>
          <speciesReference species="META2950" stoichiometry="1"/>
        </listOfReactants>
        <listOfProducts>
          <speciesReference species="META25053" stoichiometry="1"/>
        </listOfProducts>
        <kineticLaw>
          <math xmlns="http://www.w3.org/1998/Math/MathML">
            <ci>FLUX_VALUE</ci>
          </math>
          <listOfParameters>
            <parameter id="LOWER_BOUND" value="-99999" units="mmol_per_gDW_per_hr"/>
            <parameter id="UPPER_BOUND" value="99999" units="mmol_per_gDW_per_hr"/>
            <parameter id="OBJECTIVE_COEFFICIENT" value="0"/>
            <parameter id="FLUX_VALUE" value="0" units="mmol_per_gDW_per_hr"/>
          </listOfParameters>
        </kineticLaw>
        <listOfParamaters>
          <parameter id="OBJECTIVE_COEFFICIENT" value="0"/>
          <parameter id="LOWER_BOUND" value="-99999"/>
          <parameter id="UPPER_BOUND" value="99999"/>
        </listOfParamaters>
      </reaction>
      <reaction id="META453355" name="RME144" reversible="false">
        <listOfReactants>
          <speciesReference species="META24860" stoichiometry="4.306"/>
          <speciesReference species="META22304" stoichiometry="3.306"/>
          <speciesReference species="META23620" stoichiometry="0.111"/>
          <speciesReference species="META23612" stoichiometry="0.092"/>
          <speciesReference species="META23621" stoichiometry="0.09"/>
          <speciesReference species="META23630" stoichiometry="0.061"/>
          <speciesReference species="META23622" stoichiometry="0.06"/>
          <speciesReference species="META23625" stoichiometry="0.056"/>
          <speciesReference species="META23627" stoichiometry="0.056"/>
          <speciesReference species="META23626" stoichiometry="0.054"/>
          <speciesReference species="META23613" stoichiometry="0.052"/>
          <speciesReference species="META23616" stoichiometry="0.052"/>
          <speciesReference species="META23617" stoichiometry="0.052"/>
          <speciesReference species="META23614" stoichiometry="0.047"/>
          <speciesReference species="META22810" stoichiometry="0.047"/>
          <speciesReference species="META23624" stoichiometry="0.041"/>
          <speciesReference species="META23619" stoichiometry="0.037"/>
          <speciesReference species="META23629" stoichiometry="0.03"/>
          <speciesReference species="META23623" stoichiometry="0.024"/>
          <speciesReference species="META23618" stoichiometry="0.017"/>
          <speciesReference species="META23615" stoichiometry="0.012"/>
          <speciesReference species="META23881" stoichiometry="0.009"/>
          <speciesReference species="META23628" stoichiometry="0.001"/>
        </listOfReactants>
        <listOfProducts>
          <speciesReference species="META187" stoichiometry="1"/>
          <speciesReference species="META24858" stoichiometry="4.306"/>
          <speciesReference species="META27488" stoichiometry="4.306"/>
          <speciesReference species="META27535" stoichiometry="4.319"/>
        </listOfProducts>
        <kineticLaw>
          <math xmlns="http://www.w3.org/1998/Math/MathML">
            <ci>FLUX_VALUE</ci>
          </math>
          <listOfParameters>
            <parameter id="LOWER_BOUND" value="0" units="mmol_per_gDW_per_hr"/>
            <parameter id="UPPER_BOUND" value="99999" units="mmol_per_gDW_per_hr"/>
            <parameter id="OBJECTIVE_COEFFICIENT" value="0"/>
            <parameter id="FLUX_VALUE" value="0" units="mmol_per_gDW_per_hr"/>
          </listOfParameters>
        </kineticLaw>
        <listOfParamaters>
          <parameter id="OBJECTIVE_COEFFICIENT" value="0"/>
          <parameter id="LOWER_BOUND" value="-99999"/>
          <parameter id="UPPER_BOUND" value="99999"/>
        </listOfParamaters>
      </reaction>
      <reaction id="META453356" name="RME255" reversible="false">
        <listOfReactants>
          <speciesReference species="META22304" stoichiometry="2.372"/>
          <speciesReference species="META24860" stoichiometry="1.372"/>
          <speciesReference species="META24890" stoichiometry="0.18"/>
          <speciesReference species="META25034" stoichiometry="0.18"/>
          <speciesReference species="META25032" stoichiometry="0.32"/>
          <speciesReference species="META24896" stoichiometry="0.32"/>
        </listOfReactants>
        <listOfProducts>
          <speciesReference species="META760" stoichiometry="1"/>
          <speciesReference species="META27491" stoichiometry="1"/>
          <speciesReference species="META24858" stoichiometry="1.372"/>
          <speciesReference species="META27488" stoichiometry="1.372"/>
          <speciesReference species="META27535" stoichiometry="2.372"/>
        </listOfProducts>
        <kineticLaw>
          <math xmlns="http://www.w3.org/1998/Math/MathML">
            <ci>FLUX_VALUE</ci>
          </math>
          <listOfParameters>
            <parameter id="LOWER_BOUND" value="0" units="mmol_per_gDW_per_hr"/>
            <parameter id="UPPER_BOUND" value="99999" units="mmol_per_gDW_per_hr"/>
            <parameter id="OBJECTIVE_COEFFICIENT" value="0"/>
            <parameter id="FLUX_VALUE" value="0" units="mmol_per_gDW_per_hr"/>
          </listOfParameters>
        </kineticLaw>
        <listOfParamaters>
          <parameter id="OBJECTIVE_COEFFICIENT" value="0"/>
          <parameter id="LOWER_BOUND" value="-99999"/>
          <parameter id="UPPER_BOUND" value="99999"/>
        </listOfParamaters>
      </reaction>
      <reaction id="META453357" name="RME294" reversible="false">
        <listOfReactants>
          <speciesReference species="META22810" stoichiometry="1"/>
          <speciesReference species="META23612" stoichiometry="1"/>
          <speciesReference species="META23613" stoichiometry="1"/>
          <speciesReference species="META23614" stoichiometry="1"/>
          <speciesReference species="META23615" stoichiometry="1"/>
          <speciesReference species="META23616" stoichiometry="1"/>
          <speciesReference species="META23617" stoichiometry="1"/>
          <speciesReference species="META23618" stoichiometry="1"/>
          <speciesReference species="META23619" stoichiometry="1"/>
          <speciesReference species="META23620" stoichiometry="1"/>
          <speciesReference species="META23621" stoichiometry="1"/>
          <speciesReference species="META23622" stoichiometry="1"/>
          <speciesReference species="META23623" stoichiometry="1"/>
          <speciesReference species="META23624" stoichiometry="1"/>
          <speciesReference species="META23625" stoichiometry="1"/>
          <speciesReference species="META23626" stoichiometry="1"/>
          <speciesReference species="META23627" stoichiometry="1"/>
          <speciesReference species="META23628" stoichiometry="1"/>
          <speciesReference species="META23629" stoichiometry="1"/>
          <speciesReference species="META23630" stoichiometry="1"/>
          <speciesReference species="META23881" stoichiometry="1"/>
          <speciesReference species="META28655" stoichiometry="1"/>
          <speciesReference species="META760" stoichiometry="1"/>
          <speciesReference species="META762" stoichiometry="1"/>
          <speciesReference species="META7779" stoichiometry="1"/>
        </listOfReactants>
        <listOfProducts/>
        <kineticLaw>
          <math xmlns="http://www.w3.org/1998/Math/MathML">
            <ci>FLUX_VALUE</ci>
          </math>
          <listOfParameters>
            <parameter id="LOWER_BOUND" value="0" units="mmol_per_gDW_per_hr"/>
            <parameter id="UPPER_BOUND" value="99999" units="mmol_per_gDW_per_hr"/>
            <parameter id="OBJECTIVE_COEFFICIENT" value="1"/>
            <parameter id="FLUX_VALUE" value="0" units="mmol_per_gDW_per_hr"/>
          </listOfParameters>
        </kineticLaw>
        <listOfParamaters>
          <parameter id="OBJECTIVE_COEFFICIENT" value="0"/>
          <parameter id="LOWER_BOUND" value="-99999"/>
          <parameter id="UPPER_BOUND" value="99999"/>
        </listOfParamaters>
        <listOfParamaters>
          <parameter id="OBJECTIVE_COEFFICIENT" value="1"/>
          <parameter id="LOWER_BOUND" value="0"/>
          <parameter id="UPPER_BOUND" value="99999"/>
        </listOfParamaters>
      </reaction>
      <reaction id="META49068" name="metacyc:GLUTRNAREDUCT-RXN" reversible="false">
        <listOfReactants>
          <speciesReference species="META13383" stoichiometry="1"/>
          <speciesReference species="META25053" stoichiometry="1"/>
        </listOfReactants>
        <listOfProducts>
          <speciesReference species="META25051" stoichiometry="1"/>
          <speciesReference species="META11449" stoichiometry="1"/>
          <speciesReference species="META21787" stoichiometry="1"/>
        </listOfProducts>
        <kineticLaw>
          <math xmlns="http://www.w3.org/1998/Math/MathML">
            <ci>FLUX_VALUE</ci>
          </math>
          <listOfParameters>
            <parameter id="LOWER_BOUND" value="0" units="mmol_per_gDW_per_hr"/>
            <parameter id="UPPER_BOUND" value="99999" units="mmol_per_gDW_per_hr"/>
            <parameter id="OBJECTIVE_COEFFICIENT" value="0"/>
            <parameter id="FLUX_VALUE" value="0" units="mmol_per_gDW_per_hr"/>
          </listOfParameters>
        </kineticLaw>
        <listOfParamaters>
          <parameter id="OBJECTIVE_COEFFICIENT" value="0"/>
          <parameter id="LOWER_BOUND" value="-99999"/>
          <parameter id="UPPER_BOUND" value="99999"/>
        </listOfParamaters>
      </reaction>
      <reaction id="META49171" name="metacyc:GLURS-RXN" reversible="false">
        <listOfReactants>
          <speciesReference species="META27535" stoichiometry="1"/>
          <speciesReference species="META24860" stoichiometry="1"/>
          <speciesReference species="META11449" stoichiometry="1"/>
          <speciesReference species="META23617" stoichiometry="1"/>
        </listOfReactants>
        <listOfProducts>
          <speciesReference species="META27491" stoichiometry="1"/>
          <speciesReference species="META13383" stoichiometry="1"/>
          <speciesReference species="META24859" stoichiometry="1"/>
        </listOfProducts>
        <kineticLaw>
          <math xmlns="http://www.w3.org/1998/Math/MathML">
            <ci>FLUX_VALUE</ci>
          </math>
          <listOfParameters>
            <parameter id="LOWER_BOUND" value="0" units="mmol_per_gDW_per_hr"/>
            <parameter id="UPPER_BOUND" value="99999" units="mmol_per_gDW_per_hr"/>
            <parameter id="OBJECTIVE_COEFFICIENT" value="0"/>
            <parameter id="FLUX_VALUE" value="0" units="mmol_per_gDW_per_hr"/>
          </listOfParameters>
        </kineticLaw>
        <listOfParamaters>
          <parameter id="OBJECTIVE_COEFFICIENT" value="0"/>
          <parameter id="LOWER_BOUND" value="-99999"/>
          <parameter id="UPPER_BOUND" value="99999"/>
        </listOfParamaters>
      </reaction>
      <reaction id="META49296" name="metacyc:RXN-9518" reversible="false">
        <listOfReactants>
          <speciesReference species="META9346" stoichiometry="1"/>
          <speciesReference species="META25053" stoichiometry="1"/>
          <speciesReference species="META27535" stoichiometry="1"/>
        </listOfReactants>
        <listOfProducts>
          <speciesReference species="META25051" stoichiometry="1"/>
          <speciesReference species="META9490" stoichiometry="1"/>
        </listOfProducts>
        <kineticLaw>
          <math xmlns="http://www.w3.org/1998/Math/MathML">
            <ci>FLUX_VALUE</ci>
          </math>
          <listOfParameters>
            <parameter id="LOWER_BOUND" value="0" units="mmol_per_gDW_per_hr"/>
            <parameter id="UPPER_BOUND" value="99999" units="mmol_per_gDW_per_hr"/>
            <parameter id="OBJECTIVE_COEFFICIENT" value="0"/>
            <parameter id="FLUX_VALUE" value="0" units="mmol_per_gDW_per_hr"/>
          </listOfParameters>
        </kineticLaw>
        <listOfParamaters>
          <parameter id="OBJECTIVE_COEFFICIENT" value="0"/>
          <parameter id="LOWER_BOUND" value="-99999"/>
          <parameter id="UPPER_BOUND" value="99999"/>
        </listOfParamaters>
      </reaction>
      <reaction id="META49298" name="metacyc:RXN-9535" reversible="false">
        <listOfReactants>
          <speciesReference species="META9432" stoichiometry="1"/>
          <speciesReference species="META27535" stoichiometry="1"/>
          <speciesReference species="META9428" stoichiometry="1"/>
        </listOfReactants>
        <listOfProducts>
          <speciesReference species="META9326" stoichiometry="1"/>
          <speciesReference species="META18929" stoichiometry="1"/>
          <speciesReference species="META2269" stoichiometry="1"/>
        </listOfProducts>
        <kineticLaw>
          <math xmlns="http://www.w3.org/1998/Math/MathML">
            <ci>FLUX_VALUE</ci>
          </math>
          <listOfParameters>
            <parameter id="LOWER_BOUND" value="0" units="mmol_per_gDW_per_hr"/>
            <parameter id="UPPER_BOUND" value="99999" units="mmol_per_gDW_per_hr"/>
            <parameter id="OBJECTIVE_COEFFICIENT" value="0"/>
            <parameter id="FLUX_VALUE" value="0" units="mmol_per_gDW_per_hr"/>
          </listOfParameters>
        </kineticLaw>
        <listOfParamaters>
          <parameter id="OBJECTIVE_COEFFICIENT" value="0"/>
          <parameter id="LOWER_BOUND" value="-99999"/>
          <parameter id="UPPER_BOUND" value="99999"/>
        </listOfParamaters>
      </reaction>
      <reaction id="META49319" name="metacyc:1.5.5.1-RXN" reversible="true">
        <listOfReactants>
          <speciesReference species="META4626" stoichiometry="1"/>
          <speciesReference species="META7375" stoichiometry="1"/>
        </listOfReactants>
        <listOfProducts>
          <speciesReference species="META7645" stoichiometry="1"/>
          <speciesReference species="META27535" stoichiometry="1"/>
          <speciesReference species="META2236" stoichiometry="1"/>
        </listOfProducts>
        <kineticLaw>
          <math xmlns="http://www.w3.org/1998/Math/MathML">
            <ci>FLUX_VALUE</ci>
          </math>
          <listOfParameters>
            <parameter id="LOWER_BOUND" value="-99999" units="mmol_per_gDW_per_hr"/>
            <parameter id="UPPER_BOUND" value="99999" units="mmol_per_gDW_per_hr"/>
            <parameter id="OBJECTIVE_COEFFICIENT" value="0"/>
            <parameter id="FLUX_VALUE" value="0" units="mmol_per_gDW_per_hr"/>
          </listOfParameters>
        </kineticLaw>
        <listOfParamaters>
          <parameter id="OBJECTIVE_COEFFICIENT" value="0"/>
          <parameter id="LOWER_BOUND" value="-99999"/>
          <parameter id="UPPER_BOUND" value="99999"/>
        </listOfParamaters>
      </reaction>
      <reaction id="META49348" name="metacyc:RXN-8389" reversible="false">
        <listOfReactants>
          <speciesReference species="META9430" stoichiometry="1"/>
          <speciesReference species="META7213" stoichiometry="2"/>
          <speciesReference species="META27394" stoichiometry="1"/>
          <speciesReference species="META27535" stoichiometry="2"/>
        </listOfReactants>
        <listOfProducts>
          <speciesReference species="META9448" stoichiometry="1"/>
          <speciesReference species="META22304" stoichiometry="2"/>
          <speciesReference species="META2403" stoichiometry="2"/>
        </listOfProducts>
        <kineticLaw>
          <math xmlns="http://www.w3.org/1998/Math/MathML">
            <ci>FLUX_VALUE</ci>
          </math>
          <listOfParameters>
            <parameter id="LOWER_BOUND" value="0" units="mmol_per_gDW_per_hr"/>
            <parameter id="UPPER_BOUND" value="99999" units="mmol_per_gDW_per_hr"/>
            <parameter id="OBJECTIVE_COEFFICIENT" value="0"/>
            <parameter id="FLUX_VALUE" value="0" units="mmol_per_gDW_per_hr"/>
          </listOfParameters>
        </kineticLaw>
        <listOfParamaters>
          <parameter id="OBJECTIVE_COEFFICIENT" value="0"/>
          <parameter id="LOWER_BOUND" value="-99999"/>
          <parameter id="UPPER_BOUND" value="99999"/>
        </listOfParamaters>
      </reaction>
      <reaction id="META49350" name="metacyc:RXN-9523" reversible="false">
        <listOfReactants>
          <speciesReference species="META9433" stoichiometry="1"/>
          <speciesReference species="META27535" stoichiometry="1"/>
          <speciesReference species="META9428" stoichiometry="1"/>
        </listOfReactants>
        <listOfProducts>
          <speciesReference species="META9347" stoichiometry="1"/>
          <speciesReference species="META18929" stoichiometry="1"/>
          <speciesReference species="META2269" stoichiometry="1"/>
        </listOfProducts>
        <kineticLaw>
          <math xmlns="http://www.w3.org/1998/Math/MathML">
            <ci>FLUX_VALUE</ci>
          </math>
          <listOfParameters>
            <parameter id="LOWER_BOUND" value="0" units="mmol_per_gDW_per_hr"/>
            <parameter id="UPPER_BOUND" value="99999" units="mmol_per_gDW_per_hr"/>
            <parameter id="OBJECTIVE_COEFFICIENT" value="0"/>
            <parameter id="FLUX_VALUE" value="0" units="mmol_per_gDW_per_hr"/>
          </listOfParameters>
        </kineticLaw>
        <listOfParamaters>
          <parameter id="OBJECTIVE_COEFFICIENT" value="0"/>
          <parameter id="LOWER_BOUND" value="-99999"/>
          <parameter id="UPPER_BOUND" value="99999"/>
        </listOfParamaters>
      </reaction>
      <reaction id="META49352" name="metacyc:RXN-9538" reversible="false">
        <listOfReactants>
          <speciesReference species="META27535" stoichiometry="1"/>
          <speciesReference species="META11478" stoichiometry="1"/>
          <speciesReference species="META25053" stoichiometry="1"/>
        </listOfReactants>
        <listOfProducts>
          <speciesReference species="META25051" stoichiometry="1"/>
          <speciesReference species="META9429" stoichiometry="1"/>
        </listOfProducts>
        <kineticLaw>
          <math xmlns="http://www.w3.org/1998/Math/MathML">
            <ci>FLUX_VALUE</ci>
          </math>
          <listOfParameters>
            <parameter id="LOWER_BOUND" value="0" units="mmol_per_gDW_per_hr"/>
            <parameter id="UPPER_BOUND" value="99999" units="mmol_per_gDW_per_hr"/>
            <parameter id="OBJECTIVE_COEFFICIENT" value="0"/>
            <parameter id="FLUX_VALUE" value="0" units="mmol_per_gDW_per_hr"/>
          </listOfParameters>
        </kineticLaw>
        <listOfParamaters>
          <parameter id="OBJECTIVE_COEFFICIENT" value="0"/>
          <parameter id="LOWER_BOUND" value="-99999"/>
          <parameter id="UPPER_BOUND" value="99999"/>
        </listOfParamaters>
      </reaction>
      <reaction id="META49393" name="metacyc:FLAVONADPREDUCT-RXN" reversible="true">
        <listOfReactants>
          <speciesReference species="META27535" stoichiometry="1"/>
          <speciesReference species="META2404" stoichiometry="1"/>
          <speciesReference species="META25053" stoichiometry="1"/>
        </listOfReactants>
        <listOfProducts>
          <speciesReference species="META25051" stoichiometry="1"/>
          <speciesReference species="META7272" stoichiometry="1"/>
        </listOfProducts>
        <kineticLaw>
          <math xmlns="http://www.w3.org/1998/Math/MathML">
            <ci>FLUX_VALUE</ci>
          </math>
          <listOfParameters>
            <parameter id="LOWER_BOUND" value="-99999" units="mmol_per_gDW_per_hr"/>
            <parameter id="UPPER_BOUND" value="99999" units="mmol_per_gDW_per_hr"/>
            <parameter id="OBJECTIVE_COEFFICIENT" value="0"/>
            <parameter id="FLUX_VALUE" value="0" units="mmol_per_gDW_per_hr"/>
          </listOfParameters>
        </kineticLaw>
        <listOfParamaters>
          <parameter id="OBJECTIVE_COEFFICIENT" value="0"/>
          <parameter id="LOWER_BOUND" value="-99999"/>
          <parameter id="UPPER_BOUND" value="99999"/>
        </listOfParamaters>
      </reaction>
      <reaction id="META49399" name="metacyc:RXN-9527" reversible="false">
        <listOfReactants>
          <speciesReference species="META9428" stoichiometry="1"/>
          <speciesReference species="META9438" stoichiometry="1"/>
          <speciesReference species="META27535" stoichiometry="1"/>
        </listOfReactants>
        <listOfProducts>
          <speciesReference species="META9343" stoichiometry="1"/>
          <speciesReference species="META18929" stoichiometry="1"/>
          <speciesReference species="META2269" stoichiometry="1"/>
        </listOfProducts>
        <kineticLaw>
          <math xmlns="http://www.w3.org/1998/Math/MathML">
            <ci>FLUX_VALUE</ci>
          </math>
          <listOfParameters>
            <parameter id="LOWER_BOUND" value="0" units="mmol_per_gDW_per_hr"/>
            <parameter id="UPPER_BOUND" value="99999" units="mmol_per_gDW_per_hr"/>
            <parameter id="OBJECTIVE_COEFFICIENT" value="0"/>
            <parameter id="FLUX_VALUE" value="0" units="mmol_per_gDW_per_hr"/>
          </listOfParameters>
        </kineticLaw>
        <listOfParamaters>
          <parameter id="OBJECTIVE_COEFFICIENT" value="0"/>
          <parameter id="LOWER_BOUND" value="-99999"/>
          <parameter id="UPPER_BOUND" value="99999"/>
        </listOfParamaters>
      </reaction>
      <reaction id="META49438" name="metacyc:4.2.1.59-RXN" reversible="false">
        <listOfReactants>
          <speciesReference species="META9498" stoichiometry="1"/>
        </listOfReactants>
        <listOfProducts>
          <speciesReference species="META22304" stoichiometry="1"/>
          <speciesReference species="META11471" stoichiometry="1"/>
        </listOfProducts>
        <kineticLaw>
          <math xmlns="http://www.w3.org/1998/Math/MathML">
            <ci>FLUX_VALUE</ci>
          </math>
          <listOfParameters>
            <parameter id="LOWER_BOUND" value="0" units="mmol_per_gDW_per_hr"/>
            <parameter id="UPPER_BOUND" value="99999" units="mmol_per_gDW_per_hr"/>
            <parameter id="OBJECTIVE_COEFFICIENT" value="0"/>
            <parameter id="FLUX_VALUE" value="0" units="mmol_per_gDW_per_hr"/>
          </listOfParameters>
        </kineticLaw>
        <listOfParamaters>
          <parameter id="OBJECTIVE_COEFFICIENT" value="0"/>
          <parameter id="LOWER_BOUND" value="-99999"/>
          <parameter id="UPPER_BOUND" value="99999"/>
        </listOfParamaters>
      </reaction>
      <reaction id="META49452" name="metacyc:RXN-9531" reversible="false">
        <listOfReactants>
          <speciesReference species="META9440" stoichiometry="1"/>
          <speciesReference species="META27535" stoichiometry="1"/>
          <speciesReference species="META9428" stoichiometry="1"/>
        </listOfReactants>
        <listOfProducts>
          <speciesReference species="META9323" stoichiometry="1"/>
          <speciesReference species="META18929" stoichiometry="1"/>
          <speciesReference species="META2269" stoichiometry="1"/>
        </listOfProducts>
        <kineticLaw>
          <math xmlns="http://www.w3.org/1998/Math/MathML">
            <ci>FLUX_VALUE</ci>
          </math>
          <listOfParameters>
            <parameter id="LOWER_BOUND" value="0" units="mmol_per_gDW_per_hr"/>
            <parameter id="UPPER_BOUND" value="99999" units="mmol_per_gDW_per_hr"/>
            <parameter id="OBJECTIVE_COEFFICIENT" value="0"/>
            <parameter id="FLUX_VALUE" value="0" units="mmol_per_gDW_per_hr"/>
          </listOfParameters>
        </kineticLaw>
        <listOfParamaters>
          <parameter id="OBJECTIVE_COEFFICIENT" value="0"/>
          <parameter id="LOWER_BOUND" value="-99999"/>
          <parameter id="UPPER_BOUND" value="99999"/>
        </listOfParamaters>
      </reaction>
      <reaction id="META49456" name="metacyc:RXN-9633" reversible="false">
        <listOfReactants>
          <speciesReference species="META9328" stoichiometry="1"/>
          <speciesReference species="META25053" stoichiometry="1"/>
          <speciesReference species="META27535" stoichiometry="1"/>
        </listOfReactants>
        <listOfProducts>
          <speciesReference species="META9482" stoichiometry="1"/>
          <speciesReference species="META25051" stoichiometry="1"/>
        </listOfProducts>
        <kineticLaw>
          <math xmlns="http://www.w3.org/1998/Math/MathML">
            <ci>FLUX_VALUE</ci>
          </math>
          <listOfParameters>
            <parameter id="LOWER_BOUND" value="0" units="mmol_per_gDW_per_hr"/>
            <parameter id="UPPER_BOUND" value="99999" units="mmol_per_gDW_per_hr"/>
            <parameter id="OBJECTIVE_COEFFICIENT" value="0"/>
            <parameter id="FLUX_VALUE" value="0" units="mmol_per_gDW_per_hr"/>
          </listOfParameters>
        </kineticLaw>
        <listOfParamaters>
          <parameter id="OBJECTIVE_COEFFICIENT" value="0"/>
          <parameter id="LOWER_BOUND" value="-99999"/>
          <parameter id="UPPER_BOUND" value="99999"/>
        </listOfParamaters>
      </reaction>
      <reaction id="META49458" name="metacyc:RXN-9663" reversible="false">
        <listOfReactants>
          <speciesReference species="META27535" stoichiometry="1"/>
          <speciesReference species="META11470" stoichiometry="1"/>
          <speciesReference species="META25052" stoichiometry="1"/>
        </listOfReactants>
        <listOfProducts>
          <speciesReference species="META25050" stoichiometry="1"/>
          <speciesReference species="META9430" stoichiometry="1"/>
        </listOfProducts>
        <kineticLaw>
          <math xmlns="http://www.w3.org/1998/Math/MathML">
            <ci>FLUX_VALUE</ci>
          </math>
          <listOfParameters>
            <parameter id="LOWER_BOUND" value="0" units="mmol_per_gDW_per_hr"/>
            <parameter id="UPPER_BOUND" value="99999" units="mmol_per_gDW_per_hr"/>
            <parameter id="OBJECTIVE_COEFFICIENT" value="0"/>
            <parameter id="FLUX_VALUE" value="0" units="mmol_per_gDW_per_hr"/>
          </listOfParameters>
        </kineticLaw>
        <listOfParamaters>
          <parameter id="OBJECTIVE_COEFFICIENT" value="0"/>
          <parameter id="LOWER_BOUND" value="-99999"/>
          <parameter id="UPPER_BOUND" value="99999"/>
        </listOfParamaters>
      </reaction>
      <reaction id="META49460" name="metacyc:RXN0-1132" reversible="true">
        <listOfReactants>
          <speciesReference species="META9771" stoichiometry="1"/>
          <speciesReference species="META25050" stoichiometry="1"/>
        </listOfReactants>
        <listOfProducts>
          <speciesReference species="META9775" stoichiometry="1"/>
          <speciesReference species="META27535" stoichiometry="1"/>
          <speciesReference species="META25052" stoichiometry="1"/>
        </listOfProducts>
        <kineticLaw>
          <math xmlns="http://www.w3.org/1998/Math/MathML">
            <ci>FLUX_VALUE</ci>
          </math>
          <listOfParameters>
            <parameter id="LOWER_BOUND" value="-99999" units="mmol_per_gDW_per_hr"/>
            <parameter id="UPPER_BOUND" value="99999" units="mmol_per_gDW_per_hr"/>
            <parameter id="OBJECTIVE_COEFFICIENT" value="0"/>
            <parameter id="FLUX_VALUE" value="0" units="mmol_per_gDW_per_hr"/>
          </listOfParameters>
        </kineticLaw>
        <listOfParamaters>
          <parameter id="OBJECTIVE_COEFFICIENT" value="0"/>
          <parameter id="LOWER_BOUND" value="-99999"/>
          <parameter id="UPPER_BOUND" value="99999"/>
        </listOfParamaters>
      </reaction>
      <reaction id="META49472" name="metacyc:1.10.2.2-RXN" reversible="true">
        <listOfReactants>
          <speciesReference species="META7645" stoichiometry="1"/>
          <speciesReference species="META7264" stoichiometry="2"/>
        </listOfReactants>
        <listOfProducts>
          <speciesReference species="META7375" stoichiometry="1"/>
          <speciesReference species="META7265" stoichiometry="2"/>
          <speciesReference species="META27535" stoichiometry="2"/>
        </listOfProducts>
        <kineticLaw>
          <math xmlns="http://www.w3.org/1998/Math/MathML">
            <ci>FLUX_VALUE</ci>
          </math>
          <listOfParameters>
            <parameter id="LOWER_BOUND" value="-99999" units="mmol_per_gDW_per_hr"/>
            <parameter id="UPPER_BOUND" value="99999" units="mmol_per_gDW_per_hr"/>
            <parameter id="OBJECTIVE_COEFFICIENT" value="0"/>
            <parameter id="FLUX_VALUE" value="0" units="mmol_per_gDW_per_hr"/>
          </listOfParameters>
        </kineticLaw>
        <listOfParamaters>
          <parameter id="OBJECTIVE_COEFFICIENT" value="0"/>
          <parameter id="LOWER_BOUND" value="-99999"/>
          <parameter id="UPPER_BOUND" value="99999"/>
        </listOfParamaters>
      </reaction>
      <reaction id="META453389" name="metacyc:1.10.2.2-RXN_ext" reversible="true">
        <listOfReactants>
          <speciesReference species="META7645" stoichiometry="1"/>
          <speciesReference species="META7264" stoichiometry="2"/>
        </listOfReactants>
        <listOfProducts>
          <speciesReference species="META7375" stoichiometry="1"/>
          <speciesReference species="META7265" stoichiometry="2"/>
          <speciesReference species="META453390" stoichiometry="2"/>
        </listOfProducts>
        <kineticLaw>
          <math xmlns="http://www.w3.org/1998/Math/MathML">
            <ci>FLUX_VALUE</ci>
          </math>
          <listOfParameters>
            <parameter id="LOWER_BOUND" value="-99999" units="mmol_per_gDW_per_hr"/>
            <parameter id="UPPER_BOUND" value="99999" units="mmol_per_gDW_per_hr"/>
            <parameter id="OBJECTIVE_COEFFICIENT" value="0"/>
            <parameter id="FLUX_VALUE" value="0" units="mmol_per_gDW_per_hr"/>
          </listOfParameters>
        </kineticLaw>
        <listOfParamaters>
          <parameter id="OBJECTIVE_COEFFICIENT" value="0"/>
          <parameter id="LOWER_BOUND" value="-99999"/>
          <parameter id="UPPER_BOUND" value="99999"/>
        </listOfParamaters>
      </reaction>
      <reaction id="META49476" name="metacyc:RXN1G-349" reversible="false">
        <listOfReactants>
          <speciesReference species="META9337" stoichiometry="1"/>
          <speciesReference species="META25053" stoichiometry="1"/>
          <speciesReference species="META27535" stoichiometry="1"/>
        </listOfReactants>
        <listOfProducts>
          <speciesReference species="META25051" stoichiometry="1"/>
          <speciesReference species="META9496" stoichiometry="1"/>
        </listOfProducts>
        <kineticLaw>
          <math xmlns="http://www.w3.org/1998/Math/MathML">
            <ci>FLUX_VALUE</ci>
          </math>
          <listOfParameters>
            <parameter id="LOWER_BOUND" value="0" units="mmol_per_gDW_per_hr"/>
            <parameter id="UPPER_BOUND" value="99999" units="mmol_per_gDW_per_hr"/>
            <parameter id="OBJECTIVE_COEFFICIENT" value="0"/>
            <parameter id="FLUX_VALUE" value="0" units="mmol_per_gDW_per_hr"/>
          </listOfParameters>
        </kineticLaw>
        <listOfParamaters>
          <parameter id="OBJECTIVE_COEFFICIENT" value="0"/>
          <parameter id="LOWER_BOUND" value="-99999"/>
          <parameter id="UPPER_BOUND" value="99999"/>
        </listOfParamaters>
      </reaction>
      <reaction id="META49499" name="metacyc:GCVP-RXN" reversible="true">
        <listOfReactants>
          <speciesReference species="META9774" stoichiometry="1"/>
          <speciesReference species="META23612" stoichiometry="1"/>
          <speciesReference species="META27535" stoichiometry="1"/>
        </listOfReactants>
        <listOfProducts>
          <speciesReference species="META18929" stoichiometry="1"/>
          <speciesReference species="META9766" stoichiometry="1"/>
        </listOfProducts>
        <kineticLaw>
          <math xmlns="http://www.w3.org/1998/Math/MathML">
            <ci>FLUX_VALUE</ci>
          </math>
          <listOfParameters>
            <parameter id="LOWER_BOUND" value="-99999" units="mmol_per_gDW_per_hr"/>
            <parameter id="UPPER_BOUND" value="99999" units="mmol_per_gDW_per_hr"/>
            <parameter id="OBJECTIVE_COEFFICIENT" value="0"/>
            <parameter id="FLUX_VALUE" value="0" units="mmol_per_gDW_per_hr"/>
          </listOfParameters>
        </kineticLaw>
        <listOfParamaters>
          <parameter id="OBJECTIVE_COEFFICIENT" value="0"/>
          <parameter id="LOWER_BOUND" value="-99999"/>
          <parameter id="UPPER_BOUND" value="99999"/>
        </listOfParamaters>
      </reaction>
      <reaction id="META49539" name="metacyc:2OXOGLUTDECARB-RXN" reversible="false">
        <listOfReactants>
          <speciesReference species="META9773" stoichiometry="1"/>
          <speciesReference species="META22380" stoichiometry="1"/>
          <speciesReference species="META27535" stoichiometry="1"/>
        </listOfReactants>
        <listOfProducts>
          <speciesReference species="META11646" stoichiometry="1"/>
          <speciesReference species="META18929" stoichiometry="1"/>
        </listOfProducts>
        <kineticLaw>
          <math xmlns="http://www.w3.org/1998/Math/MathML">
            <ci>FLUX_VALUE</ci>
          </math>
          <listOfParameters>
            <parameter id="LOWER_BOUND" value="0" units="mmol_per_gDW_per_hr"/>
            <parameter id="UPPER_BOUND" value="99999" units="mmol_per_gDW_per_hr"/>
            <parameter id="OBJECTIVE_COEFFICIENT" value="0"/>
            <parameter id="FLUX_VALUE" value="0" units="mmol_per_gDW_per_hr"/>
          </listOfParameters>
        </kineticLaw>
        <listOfParamaters>
          <parameter id="OBJECTIVE_COEFFICIENT" value="0"/>
          <parameter id="LOWER_BOUND" value="-99999"/>
          <parameter id="UPPER_BOUND" value="99999"/>
        </listOfParamaters>
      </reaction>
      <reaction id="META49548" name="metacyc:CDPREDUCT-RXN" reversible="false">
        <listOfReactants>
          <speciesReference species="META25061" stoichiometry="1"/>
          <speciesReference species="META4879" stoichiometry="1"/>
        </listOfReactants>
        <listOfProducts>
          <speciesReference species="META25026" stoichiometry="1"/>
          <speciesReference species="META22304" stoichiometry="1"/>
          <speciesReference species="META2397" stoichiometry="1"/>
        </listOfProducts>
        <kineticLaw>
          <math xmlns="http://www.w3.org/1998/Math/MathML">
            <ci>FLUX_VALUE</ci>
          </math>
          <listOfParameters>
            <parameter id="LOWER_BOUND" value="0" units="mmol_per_gDW_per_hr"/>
            <parameter id="UPPER_BOUND" value="99999" units="mmol_per_gDW_per_hr"/>
            <parameter id="OBJECTIVE_COEFFICIENT" value="0"/>
            <parameter id="FLUX_VALUE" value="0" units="mmol_per_gDW_per_hr"/>
          </listOfParameters>
        </kineticLaw>
        <listOfParamaters>
          <parameter id="OBJECTIVE_COEFFICIENT" value="0"/>
          <parameter id="LOWER_BOUND" value="-99999"/>
          <parameter id="UPPER_BOUND" value="99999"/>
        </listOfParamaters>
      </reaction>
      <reaction id="META49557" name="metacyc:RXN-9516" reversible="false">
        <listOfReactants>
          <speciesReference species="META9514" stoichiometry="1"/>
          <speciesReference species="META27535" stoichiometry="1"/>
          <speciesReference species="META9428" stoichiometry="1"/>
        </listOfReactants>
        <listOfProducts>
          <speciesReference species="META9346" stoichiometry="1"/>
          <speciesReference species="META18929" stoichiometry="1"/>
          <speciesReference species="META2269" stoichiometry="1"/>
        </listOfProducts>
        <kineticLaw>
          <math xmlns="http://www.w3.org/1998/Math/MathML">
            <ci>FLUX_VALUE</ci>
          </math>
          <listOfParameters>
            <parameter id="LOWER_BOUND" value="0" units="mmol_per_gDW_per_hr"/>
            <parameter id="UPPER_BOUND" value="99999" units="mmol_per_gDW_per_hr"/>
            <parameter id="OBJECTIVE_COEFFICIENT" value="0"/>
            <parameter id="FLUX_VALUE" value="0" units="mmol_per_gDW_per_hr"/>
          </listOfParameters>
        </kineticLaw>
        <listOfParamaters>
          <parameter id="OBJECTIVE_COEFFICIENT" value="0"/>
          <parameter id="LOWER_BOUND" value="-99999"/>
          <parameter id="UPPER_BOUND" value="99999"/>
        </listOfParamaters>
      </reaction>
      <reaction id="META49559" name="metacyc:RXN-9534" reversible="false">
        <listOfReactants>
          <speciesReference species="META27535" stoichiometry="1"/>
          <speciesReference species="META11474" stoichiometry="1"/>
          <speciesReference species="META25053" stoichiometry="1"/>
        </listOfReactants>
        <listOfProducts>
          <speciesReference species="META25051" stoichiometry="1"/>
          <speciesReference species="META9432" stoichiometry="1"/>
        </listOfProducts>
        <kineticLaw>
          <math xmlns="http://www.w3.org/1998/Math/MathML">
            <ci>FLUX_VALUE</ci>
          </math>
          <listOfParameters>
            <parameter id="LOWER_BOUND" value="0" units="mmol_per_gDW_per_hr"/>
            <parameter id="UPPER_BOUND" value="99999" units="mmol_per_gDW_per_hr"/>
            <parameter id="OBJECTIVE_COEFFICIENT" value="0"/>
            <parameter id="FLUX_VALUE" value="0" units="mmol_per_gDW_per_hr"/>
          </listOfParameters>
        </kineticLaw>
        <listOfParamaters>
          <parameter id="OBJECTIVE_COEFFICIENT" value="0"/>
          <parameter id="LOWER_BOUND" value="-99999"/>
          <parameter id="UPPER_BOUND" value="99999"/>
        </listOfParamaters>
      </reaction>
      <reaction id="META49577" name="metacyc:1.18.1.2-RXN" reversible="true">
        <listOfReactants>
          <speciesReference species="META7213" stoichiometry="2"/>
          <speciesReference species="META25051" stoichiometry="1"/>
          <speciesReference species="META27535" stoichiometry="1"/>
        </listOfReactants>
        <listOfProducts>
          <speciesReference species="META25053" stoichiometry="1"/>
          <speciesReference species="META2403" stoichiometry="2"/>
        </listOfProducts>
        <kineticLaw>
          <math xmlns="http://www.w3.org/1998/Math/MathML">
            <ci>FLUX_VALUE</ci>
          </math>
          <listOfParameters>
            <parameter id="LOWER_BOUND" value="-99999" units="mmol_per_gDW_per_hr"/>
            <parameter id="UPPER_BOUND" value="99999" units="mmol_per_gDW_per_hr"/>
            <parameter id="OBJECTIVE_COEFFICIENT" value="0"/>
            <parameter id="FLUX_VALUE" value="0" units="mmol_per_gDW_per_hr"/>
          </listOfParameters>
        </kineticLaw>
        <listOfParamaters>
          <parameter id="OBJECTIVE_COEFFICIENT" value="0"/>
          <parameter id="LOWER_BOUND" value="-99999"/>
          <parameter id="UPPER_BOUND" value="99999"/>
        </listOfParamaters>
      </reaction>
      <reaction id="META49593" name="metacyc:3-OXOACYL-ACP-SYNTH-BASE-RXN" reversible="false">
        <listOfReactants>
          <speciesReference species="META9510" stoichiometry="1"/>
          <speciesReference species="META27535" stoichiometry="1"/>
          <speciesReference species="META9428" stoichiometry="1"/>
        </listOfReactants>
        <listOfProducts>
          <speciesReference species="META9350" stoichiometry="1"/>
          <speciesReference species="META18929" stoichiometry="1"/>
          <speciesReference species="META2269" stoichiometry="1"/>
        </listOfProducts>
        <kineticLaw>
          <math xmlns="http://www.w3.org/1998/Math/MathML">
            <ci>FLUX_VALUE</ci>
          </math>
          <listOfParameters>
            <parameter id="LOWER_BOUND" value="0" units="mmol_per_gDW_per_hr"/>
            <parameter id="UPPER_BOUND" value="99999" units="mmol_per_gDW_per_hr"/>
            <parameter id="OBJECTIVE_COEFFICIENT" value="0"/>
            <parameter id="FLUX_VALUE" value="0" units="mmol_per_gDW_per_hr"/>
          </listOfParameters>
        </kineticLaw>
        <listOfParamaters>
          <parameter id="OBJECTIVE_COEFFICIENT" value="0"/>
          <parameter id="LOWER_BOUND" value="-99999"/>
          <parameter id="UPPER_BOUND" value="99999"/>
        </listOfParamaters>
      </reaction>
      <reaction id="META49607" name="metacyc:MALONYL-COA-ACP-TRANSACYL-RXN" reversible="true">
        <listOfReactants>
          <speciesReference species="META2269" stoichiometry="1"/>
          <speciesReference species="META26747" stoichiometry="1"/>
        </listOfReactants>
        <listOfProducts>
          <speciesReference species="META26217" stoichiometry="1"/>
          <speciesReference species="META9428" stoichiometry="1"/>
        </listOfProducts>
        <kineticLaw>
          <math xmlns="http://www.w3.org/1998/Math/MathML">
            <ci>FLUX_VALUE</ci>
          </math>
          <listOfParameters>
            <parameter id="LOWER_BOUND" value="-99999" units="mmol_per_gDW_per_hr"/>
            <parameter id="UPPER_BOUND" value="99999" units="mmol_per_gDW_per_hr"/>
            <parameter id="OBJECTIVE_COEFFICIENT" value="0"/>
            <parameter id="FLUX_VALUE" value="0" units="mmol_per_gDW_per_hr"/>
          </listOfParameters>
        </kineticLaw>
        <listOfParamaters>
          <parameter id="OBJECTIVE_COEFFICIENT" value="0"/>
          <parameter id="LOWER_BOUND" value="-99999"/>
          <parameter id="UPPER_BOUND" value="99999"/>
        </listOfParamaters>
      </reaction>
      <reaction id="META49610" name="metacyc:RXN-9521" reversible="false">
        <listOfReactants>
          <speciesReference species="META27535" stoichiometry="1"/>
          <speciesReference species="META11475" stoichiometry="1"/>
          <speciesReference species="META25053" stoichiometry="1"/>
        </listOfReactants>
        <listOfProducts>
          <speciesReference species="META9433" stoichiometry="1"/>
          <speciesReference species="META25051" stoichiometry="1"/>
        </listOfProducts>
        <kineticLaw>
          <math xmlns="http://www.w3.org/1998/Math/MathML">
            <ci>FLUX_VALUE</ci>
          </math>
          <listOfParameters>
            <parameter id="LOWER_BOUND" value="0" units="mmol_per_gDW_per_hr"/>
            <parameter id="UPPER_BOUND" value="99999" units="mmol_per_gDW_per_hr"/>
            <parameter id="OBJECTIVE_COEFFICIENT" value="0"/>
            <parameter id="FLUX_VALUE" value="0" units="mmol_per_gDW_per_hr"/>
          </listOfParameters>
        </kineticLaw>
        <listOfParamaters>
          <parameter id="OBJECTIVE_COEFFICIENT" value="0"/>
          <parameter id="LOWER_BOUND" value="-99999"/>
          <parameter id="UPPER_BOUND" value="99999"/>
        </listOfParamaters>
      </reaction>
      <reaction id="META49612" name="metacyc:RXN-9537" reversible="false">
        <listOfReactants>
          <speciesReference species="META9500" stoichiometry="1"/>
        </listOfReactants>
        <listOfProducts>
          <speciesReference species="META22304" stoichiometry="1"/>
          <speciesReference species="META11478" stoichiometry="1"/>
        </listOfProducts>
        <kineticLaw>
          <math xmlns="http://www.w3.org/1998/Math/MathML">
            <ci>FLUX_VALUE</ci>
          </math>
          <listOfParameters>
            <parameter id="LOWER_BOUND" value="0" units="mmol_per_gDW_per_hr"/>
            <parameter id="UPPER_BOUND" value="99999" units="mmol_per_gDW_per_hr"/>
            <parameter id="OBJECTIVE_COEFFICIENT" value="0"/>
            <parameter id="FLUX_VALUE" value="0" units="mmol_per_gDW_per_hr"/>
          </listOfParameters>
        </kineticLaw>
        <listOfParamaters>
          <parameter id="OBJECTIVE_COEFFICIENT" value="0"/>
          <parameter id="LOWER_BOUND" value="-99999"/>
          <parameter id="UPPER_BOUND" value="99999"/>
        </listOfParamaters>
      </reaction>
      <reaction id="META49615" name="metacyc:RXN-9655" reversible="false">
        <listOfReactants>
          <speciesReference species="META9493" stoichiometry="1"/>
        </listOfReactants>
        <listOfProducts>
          <speciesReference species="META22304" stoichiometry="1"/>
          <speciesReference species="META11479" stoichiometry="1"/>
        </listOfProducts>
        <kineticLaw>
          <math xmlns="http://www.w3.org/1998/Math/MathML">
            <ci>FLUX_VALUE</ci>
          </math>
          <listOfParameters>
            <parameter id="LOWER_BOUND" value="0" units="mmol_per_gDW_per_hr"/>
            <parameter id="UPPER_BOUND" value="99999" units="mmol_per_gDW_per_hr"/>
            <parameter id="OBJECTIVE_COEFFICIENT" value="0"/>
            <parameter id="FLUX_VALUE" value="0" units="mmol_per_gDW_per_hr"/>
          </listOfParameters>
        </kineticLaw>
        <listOfParamaters>
          <parameter id="OBJECTIVE_COEFFICIENT" value="0"/>
          <parameter id="LOWER_BOUND" value="-99999"/>
          <parameter id="UPPER_BOUND" value="99999"/>
        </listOfParamaters>
      </reaction>
      <reaction id="META49630" name="metacyc:RXN1G-320" reversible="false">
        <listOfReactants>
          <speciesReference species="META9496" stoichiometry="1"/>
        </listOfReactants>
        <listOfProducts>
          <speciesReference species="META11483" stoichiometry="1"/>
          <speciesReference species="META22304" stoichiometry="1"/>
        </listOfProducts>
        <kineticLaw>
          <math xmlns="http://www.w3.org/1998/Math/MathML">
            <ci>FLUX_VALUE</ci>
          </math>
          <listOfParameters>
            <parameter id="LOWER_BOUND" value="0" units="mmol_per_gDW_per_hr"/>
            <parameter id="UPPER_BOUND" value="99999" units="mmol_per_gDW_per_hr"/>
            <parameter id="OBJECTIVE_COEFFICIENT" value="0"/>
            <parameter id="FLUX_VALUE" value="0" units="mmol_per_gDW_per_hr"/>
          </listOfParameters>
        </kineticLaw>
        <listOfParamaters>
          <parameter id="OBJECTIVE_COEFFICIENT" value="0"/>
          <parameter id="LOWER_BOUND" value="-99999"/>
          <parameter id="UPPER_BOUND" value="99999"/>
        </listOfParamaters>
      </reaction>
      <reaction id="META49633" name="metacyc:RXN1G-368" reversible="false">
        <listOfReactants>
          <speciesReference species="META9431" stoichiometry="1"/>
          <speciesReference species="META27535" stoichiometry="1"/>
          <speciesReference species="META26747" stoichiometry="1"/>
        </listOfReactants>
        <listOfProducts>
          <speciesReference species="META9337" stoichiometry="1"/>
          <speciesReference species="META18929" stoichiometry="1"/>
          <speciesReference species="META26217" stoichiometry="1"/>
        </listOfProducts>
        <kineticLaw>
          <math xmlns="http://www.w3.org/1998/Math/MathML">
            <ci>FLUX_VALUE</ci>
          </math>
          <listOfParameters>
            <parameter id="LOWER_BOUND" value="0" units="mmol_per_gDW_per_hr"/>
            <parameter id="UPPER_BOUND" value="99999" units="mmol_per_gDW_per_hr"/>
            <parameter id="OBJECTIVE_COEFFICIENT" value="0"/>
            <parameter id="FLUX_VALUE" value="0" units="mmol_per_gDW_per_hr"/>
          </listOfParameters>
        </kineticLaw>
        <listOfParamaters>
          <parameter id="OBJECTIVE_COEFFICIENT" value="0"/>
          <parameter id="LOWER_BOUND" value="-99999"/>
          <parameter id="UPPER_BOUND" value="99999"/>
        </listOfParamaters>
      </reaction>
      <reaction id="META49646" name="metacyc:RXN3O-1803" reversible="false">
        <listOfReactants>
          <speciesReference species="META9430" stoichiometry="1"/>
          <speciesReference species="META9428" stoichiometry="1"/>
          <speciesReference species="META27535" stoichiometry="1"/>
        </listOfReactants>
        <listOfProducts>
          <speciesReference species="META9328" stoichiometry="1"/>
          <speciesReference species="META2269" stoichiometry="1"/>
          <speciesReference species="META18929" stoichiometry="1"/>
        </listOfProducts>
        <kineticLaw>
          <math xmlns="http://www.w3.org/1998/Math/MathML">
            <ci>FLUX_VALUE</ci>
          </math>
          <listOfParameters>
            <parameter id="LOWER_BOUND" value="0" units="mmol_per_gDW_per_hr"/>
            <parameter id="UPPER_BOUND" value="99999" units="mmol_per_gDW_per_hr"/>
            <parameter id="OBJECTIVE_COEFFICIENT" value="0"/>
            <parameter id="FLUX_VALUE" value="0" units="mmol_per_gDW_per_hr"/>
          </listOfParameters>
        </kineticLaw>
        <listOfParamaters>
          <parameter id="OBJECTIVE_COEFFICIENT" value="0"/>
          <parameter id="LOWER_BOUND" value="-99999"/>
          <parameter id="UPPER_BOUND" value="99999"/>
        </listOfParamaters>
      </reaction>
      <reaction id="META49649" name="metacyc:THIOREDOXIN-REDUCT-NADPH-RXN" reversible="false">
        <listOfReactants>
          <speciesReference species="META27535" stoichiometry="1"/>
          <speciesReference species="META2397" stoichiometry="1"/>
          <speciesReference species="META25053" stoichiometry="1"/>
        </listOfReactants>
        <listOfProducts>
          <speciesReference species="META4879" stoichiometry="1"/>
          <speciesReference species="META25051" stoichiometry="1"/>
        </listOfProducts>
        <kineticLaw>
          <math xmlns="http://www.w3.org/1998/Math/MathML">
            <ci>FLUX_VALUE</ci>
          </math>
          <listOfParameters>
            <parameter id="LOWER_BOUND" value="0" units="mmol_per_gDW_per_hr"/>
            <parameter id="UPPER_BOUND" value="99999" units="mmol_per_gDW_per_hr"/>
            <parameter id="OBJECTIVE_COEFFICIENT" value="0"/>
            <parameter id="FLUX_VALUE" value="0" units="mmol_per_gDW_per_hr"/>
          </listOfParameters>
        </kineticLaw>
        <listOfParamaters>
          <parameter id="OBJECTIVE_COEFFICIENT" value="0"/>
          <parameter id="LOWER_BOUND" value="-99999"/>
          <parameter id="UPPER_BOUND" value="99999"/>
        </listOfParamaters>
      </reaction>
      <reaction id="META49651" name="metacyc:ADPREDUCT-RXN" reversible="true">
        <listOfReactants>
          <speciesReference species="META24888" stoichiometry="1"/>
          <speciesReference species="META22304" stoichiometry="1"/>
          <speciesReference species="META2397" stoichiometry="1"/>
        </listOfReactants>
        <listOfProducts>
          <speciesReference species="META24858" stoichiometry="1"/>
          <speciesReference species="META4879" stoichiometry="1"/>
        </listOfProducts>
        <kineticLaw>
          <math xmlns="http://www.w3.org/1998/Math/MathML">
            <ci>FLUX_VALUE</ci>
          </math>
          <listOfParameters>
            <parameter id="LOWER_BOUND" value="-99999" units="mmol_per_gDW_per_hr"/>
            <parameter id="UPPER_BOUND" value="99999" units="mmol_per_gDW_per_hr"/>
            <parameter id="OBJECTIVE_COEFFICIENT" value="0"/>
            <parameter id="FLUX_VALUE" value="0" units="mmol_per_gDW_per_hr"/>
          </listOfParameters>
        </kineticLaw>
        <listOfParamaters>
          <parameter id="OBJECTIVE_COEFFICIENT" value="0"/>
          <parameter id="LOWER_BOUND" value="-99999"/>
          <parameter id="UPPER_BOUND" value="99999"/>
        </listOfParamaters>
      </reaction>
      <reaction id="META49655" name="metacyc:FERREDOXIN--NITRITE-REDUCTASE-RXN" reversible="false">
        <listOfReactants>
          <speciesReference species="META7213" stoichiometry="6"/>
          <speciesReference species="META27535" stoichiometry="8"/>
          <speciesReference species="META27471" stoichiometry="1"/>
        </listOfReactants>
        <listOfProducts>
          <speciesReference species="META27493" stoichiometry="1"/>
          <speciesReference species="META22304" stoichiometry="2"/>
          <speciesReference species="META2403" stoichiometry="6"/>
        </listOfProducts>
        <kineticLaw>
          <math xmlns="http://www.w3.org/1998/Math/MathML">
            <ci>FLUX_VALUE</ci>
          </math>
          <listOfParameters>
            <parameter id="LOWER_BOUND" value="0" units="mmol_per_gDW_per_hr"/>
            <parameter id="UPPER_BOUND" value="99999" units="mmol_per_gDW_per_hr"/>
            <parameter id="OBJECTIVE_COEFFICIENT" value="0"/>
            <parameter id="FLUX_VALUE" value="0" units="mmol_per_gDW_per_hr"/>
          </listOfParameters>
        </kineticLaw>
        <listOfParamaters>
          <parameter id="OBJECTIVE_COEFFICIENT" value="0"/>
          <parameter id="LOWER_BOUND" value="-99999"/>
          <parameter id="UPPER_BOUND" value="99999"/>
        </listOfParamaters>
      </reaction>
      <reaction id="META49662" name="metacyc:RXN-9526" reversible="false">
        <listOfReactants>
          <speciesReference species="META27535" stoichiometry="1"/>
          <speciesReference species="META11471" stoichiometry="1"/>
          <speciesReference species="META25053" stoichiometry="1"/>
        </listOfReactants>
        <listOfProducts>
          <speciesReference species="META25051" stoichiometry="1"/>
          <speciesReference species="META9438" stoichiometry="1"/>
        </listOfProducts>
        <kineticLaw>
          <math xmlns="http://www.w3.org/1998/Math/MathML">
            <ci>FLUX_VALUE</ci>
          </math>
          <listOfParameters>
            <parameter id="LOWER_BOUND" value="0" units="mmol_per_gDW_per_hr"/>
            <parameter id="UPPER_BOUND" value="99999" units="mmol_per_gDW_per_hr"/>
            <parameter id="OBJECTIVE_COEFFICIENT" value="0"/>
            <parameter id="FLUX_VALUE" value="0" units="mmol_per_gDW_per_hr"/>
          </listOfParameters>
        </kineticLaw>
        <listOfParamaters>
          <parameter id="OBJECTIVE_COEFFICIENT" value="0"/>
          <parameter id="LOWER_BOUND" value="-99999"/>
          <parameter id="UPPER_BOUND" value="99999"/>
        </listOfParamaters>
      </reaction>
      <reaction id="META49664" name="metacyc:RXN-9540" reversible="false">
        <listOfReactants>
          <speciesReference species="META9348" stoichiometry="1"/>
          <speciesReference species="META25053" stoichiometry="1"/>
          <speciesReference species="META27535" stoichiometry="1"/>
        </listOfReactants>
        <listOfProducts>
          <speciesReference species="META25051" stoichiometry="1"/>
          <speciesReference species="META9483" stoichiometry="1"/>
        </listOfProducts>
        <kineticLaw>
          <math xmlns="http://www.w3.org/1998/Math/MathML">
            <ci>FLUX_VALUE</ci>
          </math>
          <listOfParameters>
            <parameter id="LOWER_BOUND" value="0" units="mmol_per_gDW_per_hr"/>
            <parameter id="UPPER_BOUND" value="99999" units="mmol_per_gDW_per_hr"/>
            <parameter id="OBJECTIVE_COEFFICIENT" value="0"/>
            <parameter id="FLUX_VALUE" value="0" units="mmol_per_gDW_per_hr"/>
          </listOfParameters>
        </kineticLaw>
        <listOfParamaters>
          <parameter id="OBJECTIVE_COEFFICIENT" value="0"/>
          <parameter id="LOWER_BOUND" value="-99999"/>
          <parameter id="UPPER_BOUND" value="99999"/>
        </listOfParamaters>
      </reaction>
      <reaction id="META49699" name="metacyc:4.2.1.58-RXN" reversible="false">
        <listOfReactants>
          <speciesReference species="META9501" stoichiometry="1"/>
        </listOfReactants>
        <listOfProducts>
          <speciesReference species="META11472" stoichiometry="1"/>
          <speciesReference species="META22304" stoichiometry="1"/>
        </listOfProducts>
        <kineticLaw>
          <math xmlns="http://www.w3.org/1998/Math/MathML">
            <ci>FLUX_VALUE</ci>
          </math>
          <listOfParameters>
            <parameter id="LOWER_BOUND" value="0" units="mmol_per_gDW_per_hr"/>
            <parameter id="UPPER_BOUND" value="99999" units="mmol_per_gDW_per_hr"/>
            <parameter id="OBJECTIVE_COEFFICIENT" value="0"/>
            <parameter id="FLUX_VALUE" value="0" units="mmol_per_gDW_per_hr"/>
          </listOfParameters>
        </kineticLaw>
        <listOfParamaters>
          <parameter id="OBJECTIVE_COEFFICIENT" value="0"/>
          <parameter id="LOWER_BOUND" value="-99999"/>
          <parameter id="UPPER_BOUND" value="99999"/>
        </listOfParamaters>
      </reaction>
      <reaction id="META49703" name="metacyc:CYTOCHROME-C-PEROXIDASE-RXN" reversible="true">
        <listOfReactants>
          <speciesReference species="META7265" stoichiometry="2"/>
          <speciesReference species="META21822" stoichiometry="1"/>
          <speciesReference species="META27535" stoichiometry="2"/>
        </listOfReactants>
        <listOfProducts>
          <speciesReference species="META22304" stoichiometry="2"/>
          <speciesReference species="META7264" stoichiometry="2"/>
        </listOfProducts>
        <kineticLaw>
          <math xmlns="http://www.w3.org/1998/Math/MathML">
            <ci>FLUX_VALUE</ci>
          </math>
          <listOfParameters>
            <parameter id="LOWER_BOUND" value="-99999" units="mmol_per_gDW_per_hr"/>
            <parameter id="UPPER_BOUND" value="99999" units="mmol_per_gDW_per_hr"/>
            <parameter id="OBJECTIVE_COEFFICIENT" value="0"/>
            <parameter id="FLUX_VALUE" value="0" units="mmol_per_gDW_per_hr"/>
          </listOfParameters>
        </kineticLaw>
        <listOfParamaters>
          <parameter id="OBJECTIVE_COEFFICIENT" value="0"/>
          <parameter id="LOWER_BOUND" value="-99999"/>
          <parameter id="UPPER_BOUND" value="99999"/>
        </listOfParamaters>
      </reaction>
      <reaction id="META49712" name="metacyc:RXN-9530" reversible="false">
        <listOfReactants>
          <speciesReference species="META27535" stoichiometry="1"/>
          <speciesReference species="META11479" stoichiometry="1"/>
          <speciesReference species="META25053" stoichiometry="1"/>
        </listOfReactants>
        <listOfProducts>
          <speciesReference species="META25051" stoichiometry="1"/>
          <speciesReference species="META9440" stoichiometry="1"/>
        </listOfProducts>
        <kineticLaw>
          <math xmlns="http://www.w3.org/1998/Math/MathML">
            <ci>FLUX_VALUE</ci>
          </math>
          <listOfParameters>
            <parameter id="LOWER_BOUND" value="0" units="mmol_per_gDW_per_hr"/>
            <parameter id="UPPER_BOUND" value="99999" units="mmol_per_gDW_per_hr"/>
            <parameter id="OBJECTIVE_COEFFICIENT" value="0"/>
            <parameter id="FLUX_VALUE" value="0" units="mmol_per_gDW_per_hr"/>
          </listOfParameters>
        </kineticLaw>
        <listOfParamaters>
          <parameter id="OBJECTIVE_COEFFICIENT" value="0"/>
          <parameter id="LOWER_BOUND" value="-99999"/>
          <parameter id="UPPER_BOUND" value="99999"/>
        </listOfParamaters>
      </reaction>
      <reaction id="META49768" name="metacyc:RXN-9635" reversible="false">
        <listOfReactants>
          <speciesReference species="META27535" stoichiometry="1"/>
          <speciesReference species="META11476" stoichiometry="1"/>
          <speciesReference species="META25052" stoichiometry="1"/>
        </listOfReactants>
        <listOfProducts>
          <speciesReference species="META25050" stoichiometry="1"/>
          <speciesReference species="META9431" stoichiometry="1"/>
        </listOfProducts>
        <kineticLaw>
          <math xmlns="http://www.w3.org/1998/Math/MathML">
            <ci>FLUX_VALUE</ci>
          </math>
          <listOfParameters>
            <parameter id="LOWER_BOUND" value="0" units="mmol_per_gDW_per_hr"/>
            <parameter id="UPPER_BOUND" value="99999" units="mmol_per_gDW_per_hr"/>
            <parameter id="OBJECTIVE_COEFFICIENT" value="0"/>
            <parameter id="FLUX_VALUE" value="0" units="mmol_per_gDW_per_hr"/>
          </listOfParameters>
        </kineticLaw>
        <listOfParamaters>
          <parameter id="OBJECTIVE_COEFFICIENT" value="0"/>
          <parameter id="LOWER_BOUND" value="-99999"/>
          <parameter id="UPPER_BOUND" value="99999"/>
        </listOfParamaters>
      </reaction>
      <reaction id="META49771" name="metacyc:RXN0-1134" reversible="true">
        <listOfReactants>
          <speciesReference species="META9775" stoichiometry="1"/>
          <speciesReference species="META27535" stoichiometry="1"/>
          <speciesReference species="META22385" stoichiometry="1"/>
        </listOfReactants>
        <listOfProducts>
          <speciesReference species="META11647" stoichiometry="1"/>
          <speciesReference species="META18929" stoichiometry="1"/>
        </listOfProducts>
        <kineticLaw>
          <math xmlns="http://www.w3.org/1998/Math/MathML">
            <ci>FLUX_VALUE</ci>
          </math>
          <listOfParameters>
            <parameter id="LOWER_BOUND" value="-99999" units="mmol_per_gDW_per_hr"/>
            <parameter id="UPPER_BOUND" value="99999" units="mmol_per_gDW_per_hr"/>
            <parameter id="OBJECTIVE_COEFFICIENT" value="0"/>
            <parameter id="FLUX_VALUE" value="0" units="mmol_per_gDW_per_hr"/>
          </listOfParameters>
        </kineticLaw>
        <listOfParamaters>
          <parameter id="OBJECTIVE_COEFFICIENT" value="0"/>
          <parameter id="LOWER_BOUND" value="-99999"/>
          <parameter id="UPPER_BOUND" value="99999"/>
        </listOfParamaters>
      </reaction>
      <reaction id="META49811" name="metacyc:GDPREDUCT-RXN" reversible="false">
        <listOfReactants>
          <speciesReference species="META4879" stoichiometry="1"/>
          <speciesReference species="META24899" stoichiometry="1"/>
        </listOfReactants>
        <listOfProducts>
          <speciesReference species="META24894" stoichiometry="1"/>
          <speciesReference species="META2397" stoichiometry="1"/>
          <speciesReference species="META22304" stoichiometry="1"/>
        </listOfProducts>
        <kineticLaw>
          <math xmlns="http://www.w3.org/1998/Math/MathML">
            <ci>FLUX_VALUE</ci>
          </math>
          <listOfParameters>
            <parameter id="LOWER_BOUND" value="0" units="mmol_per_gDW_per_hr"/>
            <parameter id="UPPER_BOUND" value="99999" units="mmol_per_gDW_per_hr"/>
            <parameter id="OBJECTIVE_COEFFICIENT" value="0"/>
            <parameter id="FLUX_VALUE" value="0" units="mmol_per_gDW_per_hr"/>
          </listOfParameters>
        </kineticLaw>
        <listOfParamaters>
          <parameter id="OBJECTIVE_COEFFICIENT" value="0"/>
          <parameter id="LOWER_BOUND" value="-99999"/>
          <parameter id="UPPER_BOUND" value="99999"/>
        </listOfParamaters>
      </reaction>
      <reaction id="META49812" name="metacyc:RXN-7716" reversible="true">
        <listOfReactants>
          <speciesReference species="META25050" stoichiometry="1"/>
          <speciesReference species="META9770" stoichiometry="1"/>
        </listOfReactants>
        <listOfProducts>
          <speciesReference species="META9773" stoichiometry="1"/>
          <speciesReference species="META25052" stoichiometry="1"/>
          <speciesReference species="META27535" stoichiometry="1"/>
        </listOfProducts>
        <kineticLaw>
          <math xmlns="http://www.w3.org/1998/Math/MathML">
            <ci>FLUX_VALUE</ci>
          </math>
          <listOfParameters>
            <parameter id="LOWER_BOUND" value="-99999" units="mmol_per_gDW_per_hr"/>
            <parameter id="UPPER_BOUND" value="99999" units="mmol_per_gDW_per_hr"/>
            <parameter id="OBJECTIVE_COEFFICIENT" value="0"/>
            <parameter id="FLUX_VALUE" value="0" units="mmol_per_gDW_per_hr"/>
          </listOfParameters>
        </kineticLaw>
        <listOfParamaters>
          <parameter id="OBJECTIVE_COEFFICIENT" value="0"/>
          <parameter id="LOWER_BOUND" value="-99999"/>
          <parameter id="UPPER_BOUND" value="99999"/>
        </listOfParamaters>
      </reaction>
      <reaction id="META49816" name="metacyc:RXN-9515" reversible="false">
        <listOfReactants>
          <speciesReference species="META27535" stoichiometry="1"/>
          <speciesReference species="META11472" stoichiometry="1"/>
          <speciesReference species="META25053" stoichiometry="1"/>
        </listOfReactants>
        <listOfProducts>
          <speciesReference species="META9514" stoichiometry="1"/>
          <speciesReference species="META25051" stoichiometry="1"/>
        </listOfProducts>
        <kineticLaw>
          <math xmlns="http://www.w3.org/1998/Math/MathML">
            <ci>FLUX_VALUE</ci>
          </math>
          <listOfParameters>
            <parameter id="LOWER_BOUND" value="0" units="mmol_per_gDW_per_hr"/>
            <parameter id="UPPER_BOUND" value="99999" units="mmol_per_gDW_per_hr"/>
            <parameter id="OBJECTIVE_COEFFICIENT" value="0"/>
            <parameter id="FLUX_VALUE" value="0" units="mmol_per_gDW_per_hr"/>
          </listOfParameters>
        </kineticLaw>
        <listOfParamaters>
          <parameter id="OBJECTIVE_COEFFICIENT" value="0"/>
          <parameter id="LOWER_BOUND" value="-99999"/>
          <parameter id="UPPER_BOUND" value="99999"/>
        </listOfParamaters>
      </reaction>
      <reaction id="META49818" name="metacyc:RXN-9533" reversible="false">
        <listOfReactants>
          <speciesReference species="META9499" stoichiometry="1"/>
        </listOfReactants>
        <listOfProducts>
          <speciesReference species="META11474" stoichiometry="1"/>
          <speciesReference species="META22304" stoichiometry="1"/>
        </listOfProducts>
        <kineticLaw>
          <math xmlns="http://www.w3.org/1998/Math/MathML">
            <ci>FLUX_VALUE</ci>
          </math>
          <listOfParameters>
            <parameter id="LOWER_BOUND" value="0" units="mmol_per_gDW_per_hr"/>
            <parameter id="UPPER_BOUND" value="99999" units="mmol_per_gDW_per_hr"/>
            <parameter id="OBJECTIVE_COEFFICIENT" value="0"/>
            <parameter id="FLUX_VALUE" value="0" units="mmol_per_gDW_per_hr"/>
          </listOfParameters>
        </kineticLaw>
        <listOfParamaters>
          <parameter id="OBJECTIVE_COEFFICIENT" value="0"/>
          <parameter id="LOWER_BOUND" value="-99999"/>
          <parameter id="UPPER_BOUND" value="99999"/>
        </listOfParamaters>
      </reaction>
      <reaction id="META49825" name="metacyc:RXN0-1147" reversible="false">
        <listOfReactants>
          <speciesReference species="META26217" stoichiometry="1"/>
          <speciesReference species="META11646" stoichiometry="1"/>
        </listOfReactants>
        <listOfProducts>
          <speciesReference species="META26752" stoichiometry="1"/>
          <speciesReference species="META9770" stoichiometry="1"/>
        </listOfProducts>
        <kineticLaw>
          <math xmlns="http://www.w3.org/1998/Math/MathML">
            <ci>FLUX_VALUE</ci>
          </math>
          <listOfParameters>
            <parameter id="LOWER_BOUND" value="0" units="mmol_per_gDW_per_hr"/>
            <parameter id="UPPER_BOUND" value="99999" units="mmol_per_gDW_per_hr"/>
            <parameter id="OBJECTIVE_COEFFICIENT" value="0"/>
            <parameter id="FLUX_VALUE" value="0" units="mmol_per_gDW_per_hr"/>
          </listOfParameters>
        </kineticLaw>
        <listOfParamaters>
          <parameter id="OBJECTIVE_COEFFICIENT" value="0"/>
          <parameter id="LOWER_BOUND" value="-99999"/>
          <parameter id="UPPER_BOUND" value="99999"/>
        </listOfParamaters>
      </reaction>
      <reaction id="META49856" name="metacyc:SULFITE-REDUCTASE-FERREDOXIN-RXN" reversible="false">
        <listOfReactants>
          <speciesReference species="META7213" stoichiometry="6"/>
          <speciesReference species="META27477" stoichiometry="1"/>
          <speciesReference species="META27535" stoichiometry="8"/>
        </listOfReactants>
        <listOfProducts>
          <speciesReference species="META27392" stoichiometry="1"/>
          <speciesReference species="META2403" stoichiometry="6"/>
          <speciesReference species="META22304" stoichiometry="3"/>
        </listOfProducts>
        <kineticLaw>
          <math xmlns="http://www.w3.org/1998/Math/MathML">
            <ci>FLUX_VALUE</ci>
          </math>
          <listOfParameters>
            <parameter id="LOWER_BOUND" value="0" units="mmol_per_gDW_per_hr"/>
            <parameter id="UPPER_BOUND" value="99999" units="mmol_per_gDW_per_hr"/>
            <parameter id="OBJECTIVE_COEFFICIENT" value="0"/>
            <parameter id="FLUX_VALUE" value="0" units="mmol_per_gDW_per_hr"/>
          </listOfParameters>
        </kineticLaw>
        <listOfParamaters>
          <parameter id="OBJECTIVE_COEFFICIENT" value="0"/>
          <parameter id="LOWER_BOUND" value="-99999"/>
          <parameter id="UPPER_BOUND" value="99999"/>
        </listOfParamaters>
      </reaction>
      <reaction id="META49858" name="metacyc:ACP-S-ACETYLTRANSFER-RXN" reversible="true">
        <listOfReactants>
          <speciesReference species="META26609" stoichiometry="1"/>
          <speciesReference species="META2269" stoichiometry="1"/>
        </listOfReactants>
        <listOfProducts>
          <speciesReference species="META26217" stoichiometry="1"/>
          <speciesReference species="META9510" stoichiometry="1"/>
        </listOfProducts>
        <kineticLaw>
          <math xmlns="http://www.w3.org/1998/Math/MathML">
            <ci>FLUX_VALUE</ci>
          </math>
          <listOfParameters>
            <parameter id="LOWER_BOUND" value="-99999" units="mmol_per_gDW_per_hr"/>
            <parameter id="UPPER_BOUND" value="99999" units="mmol_per_gDW_per_hr"/>
            <parameter id="OBJECTIVE_COEFFICIENT" value="0"/>
            <parameter id="FLUX_VALUE" value="0" units="mmol_per_gDW_per_hr"/>
          </listOfParameters>
        </kineticLaw>
        <listOfParamaters>
          <parameter id="OBJECTIVE_COEFFICIENT" value="0"/>
          <parameter id="LOWER_BOUND" value="-99999"/>
          <parameter id="UPPER_BOUND" value="99999"/>
        </listOfParamaters>
      </reaction>
      <reaction id="META49865" name="metacyc:RXN-7903" reversible="false">
        <listOfReactants>
          <speciesReference species="META9431" stoichiometry="1"/>
          <speciesReference species="META7213" stoichiometry="2"/>
          <speciesReference species="META27394" stoichiometry="1"/>
          <speciesReference species="META27535" stoichiometry="2"/>
        </listOfReactants>
        <listOfProducts>
          <speciesReference species="META9460" stoichiometry="1"/>
          <speciesReference species="META2403" stoichiometry="2"/>
          <speciesReference species="META22304" stoichiometry="2"/>
        </listOfProducts>
        <kineticLaw>
          <math xmlns="http://www.w3.org/1998/Math/MathML">
            <ci>FLUX_VALUE</ci>
          </math>
          <listOfParameters>
            <parameter id="LOWER_BOUND" value="0" units="mmol_per_gDW_per_hr"/>
            <parameter id="UPPER_BOUND" value="99999" units="mmol_per_gDW_per_hr"/>
            <parameter id="OBJECTIVE_COEFFICIENT" value="0"/>
            <parameter id="FLUX_VALUE" value="0" units="mmol_per_gDW_per_hr"/>
          </listOfParameters>
        </kineticLaw>
        <listOfParamaters>
          <parameter id="OBJECTIVE_COEFFICIENT" value="0"/>
          <parameter id="LOWER_BOUND" value="-99999"/>
          <parameter id="UPPER_BOUND" value="99999"/>
        </listOfParamaters>
      </reaction>
      <reaction id="META49869" name="metacyc:RXN-9520" reversible="false">
        <listOfReactants>
          <speciesReference species="META9490" stoichiometry="1"/>
        </listOfReactants>
        <listOfProducts>
          <speciesReference species="META11475" stoichiometry="1"/>
          <speciesReference species="META22304" stoichiometry="1"/>
        </listOfProducts>
        <kineticLaw>
          <math xmlns="http://www.w3.org/1998/Math/MathML">
            <ci>FLUX_VALUE</ci>
          </math>
          <listOfParameters>
            <parameter id="LOWER_BOUND" value="0" units="mmol_per_gDW_per_hr"/>
            <parameter id="UPPER_BOUND" value="99999" units="mmol_per_gDW_per_hr"/>
            <parameter id="OBJECTIVE_COEFFICIENT" value="0"/>
            <parameter id="FLUX_VALUE" value="0" units="mmol_per_gDW_per_hr"/>
          </listOfParameters>
        </kineticLaw>
        <listOfParamaters>
          <parameter id="OBJECTIVE_COEFFICIENT" value="0"/>
          <parameter id="LOWER_BOUND" value="-99999"/>
          <parameter id="UPPER_BOUND" value="99999"/>
        </listOfParamaters>
      </reaction>
      <reaction id="META49871" name="metacyc:RXN-9536" reversible="false">
        <listOfReactants>
          <speciesReference species="META9326" stoichiometry="1"/>
          <speciesReference species="META25053" stoichiometry="1"/>
          <speciesReference species="META27535" stoichiometry="1"/>
        </listOfReactants>
        <listOfProducts>
          <speciesReference species="META25051" stoichiometry="1"/>
          <speciesReference species="META9500" stoichiometry="1"/>
        </listOfProducts>
        <kineticLaw>
          <math xmlns="http://www.w3.org/1998/Math/MathML">
            <ci>FLUX_VALUE</ci>
          </math>
          <listOfParameters>
            <parameter id="LOWER_BOUND" value="0" units="mmol_per_gDW_per_hr"/>
            <parameter id="UPPER_BOUND" value="99999" units="mmol_per_gDW_per_hr"/>
            <parameter id="OBJECTIVE_COEFFICIENT" value="0"/>
            <parameter id="FLUX_VALUE" value="0" units="mmol_per_gDW_per_hr"/>
          </listOfParameters>
        </kineticLaw>
        <listOfParamaters>
          <parameter id="OBJECTIVE_COEFFICIENT" value="0"/>
          <parameter id="LOWER_BOUND" value="-99999"/>
          <parameter id="UPPER_BOUND" value="99999"/>
        </listOfParamaters>
      </reaction>
      <reaction id="META49922" name="metacyc:RXN-9524" reversible="false">
        <listOfReactants>
          <speciesReference species="META9347" stoichiometry="1"/>
          <speciesReference species="META25053" stoichiometry="1"/>
          <speciesReference species="META27535" stoichiometry="1"/>
        </listOfReactants>
        <listOfProducts>
          <speciesReference species="META25051" stoichiometry="1"/>
          <speciesReference species="META9498" stoichiometry="1"/>
        </listOfProducts>
        <kineticLaw>
          <math xmlns="http://www.w3.org/1998/Math/MathML">
            <ci>FLUX_VALUE</ci>
          </math>
          <listOfParameters>
            <parameter id="LOWER_BOUND" value="0" units="mmol_per_gDW_per_hr"/>
            <parameter id="UPPER_BOUND" value="99999" units="mmol_per_gDW_per_hr"/>
            <parameter id="OBJECTIVE_COEFFICIENT" value="0"/>
            <parameter id="FLUX_VALUE" value="0" units="mmol_per_gDW_per_hr"/>
          </listOfParameters>
        </kineticLaw>
        <listOfParamaters>
          <parameter id="OBJECTIVE_COEFFICIENT" value="0"/>
          <parameter id="LOWER_BOUND" value="-99999"/>
          <parameter id="UPPER_BOUND" value="99999"/>
        </listOfParamaters>
      </reaction>
      <reaction id="META49924" name="metacyc:RXN-9539" reversible="false">
        <listOfReactants>
          <speciesReference species="META9429" stoichiometry="1"/>
          <speciesReference species="META27535" stoichiometry="1"/>
          <speciesReference species="META9428" stoichiometry="1"/>
        </listOfReactants>
        <listOfProducts>
          <speciesReference species="META9348" stoichiometry="1"/>
          <speciesReference species="META18929" stoichiometry="1"/>
          <speciesReference species="META2269" stoichiometry="1"/>
        </listOfProducts>
        <kineticLaw>
          <math xmlns="http://www.w3.org/1998/Math/MathML">
            <ci>FLUX_VALUE</ci>
          </math>
          <listOfParameters>
            <parameter id="LOWER_BOUND" value="0" units="mmol_per_gDW_per_hr"/>
            <parameter id="UPPER_BOUND" value="99999" units="mmol_per_gDW_per_hr"/>
            <parameter id="OBJECTIVE_COEFFICIENT" value="0"/>
            <parameter id="FLUX_VALUE" value="0" units="mmol_per_gDW_per_hr"/>
          </listOfParameters>
        </kineticLaw>
        <listOfParamaters>
          <parameter id="OBJECTIVE_COEFFICIENT" value="0"/>
          <parameter id="LOWER_BOUND" value="-99999"/>
          <parameter id="UPPER_BOUND" value="99999"/>
        </listOfParamaters>
      </reaction>
      <reaction id="META49945" name="metacyc:RXN1G-395" reversible="false">
        <listOfReactants>
          <speciesReference species="META27535" stoichiometry="1"/>
          <speciesReference species="META11483" stoichiometry="1"/>
          <speciesReference species="META25052" stoichiometry="1"/>
        </listOfReactants>
        <listOfProducts>
          <speciesReference species="META25050" stoichiometry="1"/>
          <speciesReference species="META9436" stoichiometry="1"/>
        </listOfProducts>
        <kineticLaw>
          <math xmlns="http://www.w3.org/1998/Math/MathML">
            <ci>FLUX_VALUE</ci>
          </math>
          <listOfParameters>
            <parameter id="LOWER_BOUND" value="0" units="mmol_per_gDW_per_hr"/>
            <parameter id="UPPER_BOUND" value="99999" units="mmol_per_gDW_per_hr"/>
            <parameter id="OBJECTIVE_COEFFICIENT" value="0"/>
            <parameter id="FLUX_VALUE" value="0" units="mmol_per_gDW_per_hr"/>
          </listOfParameters>
        </kineticLaw>
        <listOfParamaters>
          <parameter id="OBJECTIVE_COEFFICIENT" value="0"/>
          <parameter id="LOWER_BOUND" value="-99999"/>
          <parameter id="UPPER_BOUND" value="99999"/>
        </listOfParamaters>
      </reaction>
      <reaction id="META49964" name="metacyc:CYTOCHROME-C-OXIDASE-RXN" reversible="false">
        <listOfReactants>
          <speciesReference species="META7265" stoichiometry="4"/>
          <speciesReference species="META27394" stoichiometry="1"/>
          <speciesReference species="META27535" stoichiometry="8"/>
        </listOfReactants>
        <listOfProducts>
          <speciesReference species="META7264" stoichiometry="4"/>
          <speciesReference species="META27535" stoichiometry="4"/>
          <speciesReference species="META22304" stoichiometry="2"/>
        </listOfProducts>
        <kineticLaw>
          <math xmlns="http://www.w3.org/1998/Math/MathML">
            <ci>FLUX_VALUE</ci>
          </math>
          <listOfParameters>
            <parameter id="LOWER_BOUND" value="0" units="mmol_per_gDW_per_hr"/>
            <parameter id="UPPER_BOUND" value="99999" units="mmol_per_gDW_per_hr"/>
            <parameter id="OBJECTIVE_COEFFICIENT" value="0"/>
            <parameter id="FLUX_VALUE" value="0" units="mmol_per_gDW_per_hr"/>
          </listOfParameters>
        </kineticLaw>
        <listOfParamaters>
          <parameter id="OBJECTIVE_COEFFICIENT" value="0"/>
          <parameter id="LOWER_BOUND" value="-99999"/>
          <parameter id="UPPER_BOUND" value="99999"/>
        </listOfParamaters>
      </reaction>
      <reaction id="META453391" name="metacyc:CYTOCHROME-C-OXIDASE-RXN_ext" reversible="false">
        <listOfReactants>
          <speciesReference species="META7265" stoichiometry="4"/>
          <speciesReference species="META27394" stoichiometry="1"/>
          <speciesReference species="META27535" stoichiometry="8"/>
        </listOfReactants>
        <listOfProducts>
          <speciesReference species="META7264" stoichiometry="4"/>
          <speciesReference species="META453390" stoichiometry="4"/>
          <speciesReference species="META22304" stoichiometry="2"/>
        </listOfProducts>
        <kineticLaw>
          <math xmlns="http://www.w3.org/1998/Math/MathML">
            <ci>FLUX_VALUE</ci>
          </math>
          <listOfParameters>
            <parameter id="LOWER_BOUND" value="0" units="mmol_per_gDW_per_hr"/>
            <parameter id="UPPER_BOUND" value="99999" units="mmol_per_gDW_per_hr"/>
            <parameter id="OBJECTIVE_COEFFICIENT" value="0"/>
            <parameter id="FLUX_VALUE" value="0" units="mmol_per_gDW_per_hr"/>
          </listOfParameters>
        </kineticLaw>
        <listOfParamaters>
          <parameter id="OBJECTIVE_COEFFICIENT" value="0"/>
          <parameter id="LOWER_BOUND" value="-99999"/>
          <parameter id="UPPER_BOUND" value="99999"/>
        </listOfParamaters>
      </reaction>
      <reaction id="META49971" name="metacyc:RXN-8629" reversible="true">
        <listOfReactants>
          <speciesReference species="META25050" stoichiometry="1"/>
          <speciesReference species="META9769" stoichiometry="1"/>
        </listOfReactants>
        <listOfProducts>
          <speciesReference species="META9774" stoichiometry="1"/>
          <speciesReference species="META25052" stoichiometry="1"/>
          <speciesReference species="META27535" stoichiometry="1"/>
        </listOfProducts>
        <kineticLaw>
          <math xmlns="http://www.w3.org/1998/Math/MathML">
            <ci>FLUX_VALUE</ci>
          </math>
          <listOfParameters>
            <parameter id="LOWER_BOUND" value="-99999" units="mmol_per_gDW_per_hr"/>
            <parameter id="UPPER_BOUND" value="99999" units="mmol_per_gDW_per_hr"/>
            <parameter id="OBJECTIVE_COEFFICIENT" value="0"/>
            <parameter id="FLUX_VALUE" value="0" units="mmol_per_gDW_per_hr"/>
          </listOfParameters>
        </kineticLaw>
        <listOfParamaters>
          <parameter id="OBJECTIVE_COEFFICIENT" value="0"/>
          <parameter id="LOWER_BOUND" value="-99999"/>
          <parameter id="UPPER_BOUND" value="99999"/>
        </listOfParamaters>
      </reaction>
      <reaction id="META49973" name="metacyc:RXN-9528" reversible="false">
        <listOfReactants>
          <speciesReference species="META9343" stoichiometry="1"/>
          <speciesReference species="META25053" stoichiometry="1"/>
          <speciesReference species="META27535" stoichiometry="1"/>
        </listOfReactants>
        <listOfProducts>
          <speciesReference species="META25051" stoichiometry="1"/>
          <speciesReference species="META9493" stoichiometry="1"/>
        </listOfProducts>
        <kineticLaw>
          <math xmlns="http://www.w3.org/1998/Math/MathML">
            <ci>FLUX_VALUE</ci>
          </math>
          <listOfParameters>
            <parameter id="LOWER_BOUND" value="0" units="mmol_per_gDW_per_hr"/>
            <parameter id="UPPER_BOUND" value="99999" units="mmol_per_gDW_per_hr"/>
            <parameter id="OBJECTIVE_COEFFICIENT" value="0"/>
            <parameter id="FLUX_VALUE" value="0" units="mmol_per_gDW_per_hr"/>
          </listOfParameters>
        </kineticLaw>
        <listOfParamaters>
          <parameter id="OBJECTIVE_COEFFICIENT" value="0"/>
          <parameter id="LOWER_BOUND" value="-99999"/>
          <parameter id="UPPER_BOUND" value="99999"/>
        </listOfParamaters>
      </reaction>
      <reaction id="META50013" name="metacyc:4.2.1.61-RXN" reversible="false">
        <listOfReactants>
          <speciesReference species="META9483" stoichiometry="1"/>
        </listOfReactants>
        <listOfProducts>
          <speciesReference species="META11470" stoichiometry="1"/>
          <speciesReference species="META22304" stoichiometry="1"/>
        </listOfProducts>
        <kineticLaw>
          <math xmlns="http://www.w3.org/1998/Math/MathML">
            <ci>FLUX_VALUE</ci>
          </math>
          <listOfParameters>
            <parameter id="LOWER_BOUND" value="0" units="mmol_per_gDW_per_hr"/>
            <parameter id="UPPER_BOUND" value="99999" units="mmol_per_gDW_per_hr"/>
            <parameter id="OBJECTIVE_COEFFICIENT" value="0"/>
            <parameter id="FLUX_VALUE" value="0" units="mmol_per_gDW_per_hr"/>
          </listOfParameters>
        </kineticLaw>
        <listOfParamaters>
          <parameter id="OBJECTIVE_COEFFICIENT" value="0"/>
          <parameter id="LOWER_BOUND" value="-99999"/>
          <parameter id="UPPER_BOUND" value="99999"/>
        </listOfParamaters>
      </reaction>
      <reaction id="META50026" name="metacyc:RXN-9532" reversible="false">
        <listOfReactants>
          <speciesReference species="META9323" stoichiometry="1"/>
          <speciesReference species="META25053" stoichiometry="1"/>
          <speciesReference species="META27535" stoichiometry="1"/>
        </listOfReactants>
        <listOfProducts>
          <speciesReference species="META25051" stoichiometry="1"/>
          <speciesReference species="META9499" stoichiometry="1"/>
        </listOfProducts>
        <kineticLaw>
          <math xmlns="http://www.w3.org/1998/Math/MathML">
            <ci>FLUX_VALUE</ci>
          </math>
          <listOfParameters>
            <parameter id="LOWER_BOUND" value="0" units="mmol_per_gDW_per_hr"/>
            <parameter id="UPPER_BOUND" value="99999" units="mmol_per_gDW_per_hr"/>
            <parameter id="OBJECTIVE_COEFFICIENT" value="0"/>
            <parameter id="FLUX_VALUE" value="0" units="mmol_per_gDW_per_hr"/>
          </listOfParameters>
        </kineticLaw>
        <listOfParamaters>
          <parameter id="OBJECTIVE_COEFFICIENT" value="0"/>
          <parameter id="LOWER_BOUND" value="-99999"/>
          <parameter id="UPPER_BOUND" value="99999"/>
        </listOfParamaters>
      </reaction>
      <reaction id="META50029" name="metacyc:RXN-9634" reversible="false">
        <listOfReactants>
          <speciesReference species="META9482" stoichiometry="1"/>
        </listOfReactants>
        <listOfProducts>
          <speciesReference species="META11476" stoichiometry="1"/>
          <speciesReference species="META22304" stoichiometry="1"/>
        </listOfProducts>
        <kineticLaw>
          <math xmlns="http://www.w3.org/1998/Math/MathML">
            <ci>FLUX_VALUE</ci>
          </math>
          <listOfParameters>
            <parameter id="LOWER_BOUND" value="0" units="mmol_per_gDW_per_hr"/>
            <parameter id="UPPER_BOUND" value="99999" units="mmol_per_gDW_per_hr"/>
            <parameter id="OBJECTIVE_COEFFICIENT" value="0"/>
            <parameter id="FLUX_VALUE" value="0" units="mmol_per_gDW_per_hr"/>
          </listOfParameters>
        </kineticLaw>
        <listOfParamaters>
          <parameter id="OBJECTIVE_COEFFICIENT" value="0"/>
          <parameter id="LOWER_BOUND" value="-99999"/>
          <parameter id="UPPER_BOUND" value="99999"/>
        </listOfParamaters>
      </reaction>
      <reaction id="META50033" name="metacyc:RXN0-1133" reversible="true">
        <listOfReactants>
          <speciesReference species="META26609" stoichiometry="1"/>
          <speciesReference species="META9771" stoichiometry="1"/>
        </listOfReactants>
        <listOfProducts>
          <speciesReference species="META26217" stoichiometry="1"/>
          <speciesReference species="META11647" stoichiometry="1"/>
        </listOfProducts>
        <kineticLaw>
          <math xmlns="http://www.w3.org/1998/Math/MathML">
            <ci>FLUX_VALUE</ci>
          </math>
          <listOfParameters>
            <parameter id="LOWER_BOUND" value="-99999" units="mmol_per_gDW_per_hr"/>
            <parameter id="UPPER_BOUND" value="99999" units="mmol_per_gDW_per_hr"/>
            <parameter id="OBJECTIVE_COEFFICIENT" value="0"/>
            <parameter id="FLUX_VALUE" value="0" units="mmol_per_gDW_per_hr"/>
          </listOfParameters>
        </kineticLaw>
        <listOfParamaters>
          <parameter id="OBJECTIVE_COEFFICIENT" value="0"/>
          <parameter id="LOWER_BOUND" value="-99999"/>
          <parameter id="UPPER_BOUND" value="99999"/>
        </listOfParamaters>
      </reaction>
      <reaction id="META50067" name="metacyc:UDPREDUCT-RXN" reversible="false">
        <listOfReactants>
          <speciesReference species="META4879" stoichiometry="1"/>
          <speciesReference species="META25062" stoichiometry="1"/>
        </listOfReactants>
        <listOfProducts>
          <speciesReference species="META25027" stoichiometry="1"/>
          <speciesReference species="META2397" stoichiometry="1"/>
          <speciesReference species="META22304" stoichiometry="1"/>
        </listOfProducts>
        <kineticLaw>
          <math xmlns="http://www.w3.org/1998/Math/MathML">
            <ci>FLUX_VALUE</ci>
          </math>
          <listOfParameters>
            <parameter id="LOWER_BOUND" value="0" units="mmol_per_gDW_per_hr"/>
            <parameter id="UPPER_BOUND" value="99999" units="mmol_per_gDW_per_hr"/>
            <parameter id="OBJECTIVE_COEFFICIENT" value="0"/>
            <parameter id="FLUX_VALUE" value="0" units="mmol_per_gDW_per_hr"/>
          </listOfParameters>
        </kineticLaw>
        <listOfParamaters>
          <parameter id="OBJECTIVE_COEFFICIENT" value="0"/>
          <parameter id="LOWER_BOUND" value="-99999"/>
          <parameter id="UPPER_BOUND" value="99999"/>
        </listOfParamaters>
      </reaction>
      <reaction id="META50073" name="metacyc:GCVT-RXN" reversible="true">
        <listOfReactants>
          <speciesReference species="META9766" stoichiometry="1"/>
          <speciesReference species="META5096" stoichiometry="1"/>
        </listOfReactants>
        <listOfProducts>
          <speciesReference species="META9961" stoichiometry="1"/>
          <speciesReference species="META9769" stoichiometry="1"/>
          <speciesReference species="META27493" stoichiometry="1"/>
        </listOfProducts>
        <kineticLaw>
          <math xmlns="http://www.w3.org/1998/Math/MathML">
            <ci>FLUX_VALUE</ci>
          </math>
          <listOfParameters>
            <parameter id="LOWER_BOUND" value="-99999" units="mmol_per_gDW_per_hr"/>
            <parameter id="UPPER_BOUND" value="99999" units="mmol_per_gDW_per_hr"/>
            <parameter id="OBJECTIVE_COEFFICIENT" value="0"/>
            <parameter id="FLUX_VALUE" value="0" units="mmol_per_gDW_per_hr"/>
          </listOfParameters>
        </kineticLaw>
        <listOfParamaters>
          <parameter id="OBJECTIVE_COEFFICIENT" value="0"/>
          <parameter id="LOWER_BOUND" value="-99999"/>
          <parameter id="UPPER_BOUND" value="99999"/>
        </listOfParamaters>
      </reaction>
      <reaction id="META50078" name="metacyc:RXN-9514" reversible="false">
        <listOfReactants>
          <speciesReference species="META9350" stoichiometry="1"/>
          <speciesReference species="META27535" stoichiometry="1"/>
          <speciesReference species="META25053" stoichiometry="1"/>
        </listOfReactants>
        <listOfProducts>
          <speciesReference species="META25051" stoichiometry="1"/>
          <speciesReference species="META9501" stoichiometry="1"/>
        </listOfProducts>
        <kineticLaw>
          <math xmlns="http://www.w3.org/1998/Math/MathML">
            <ci>FLUX_VALUE</ci>
          </math>
          <listOfParameters>
            <parameter id="LOWER_BOUND" value="0" units="mmol_per_gDW_per_hr"/>
            <parameter id="UPPER_BOUND" value="99999" units="mmol_per_gDW_per_hr"/>
            <parameter id="OBJECTIVE_COEFFICIENT" value="0"/>
            <parameter id="FLUX_VALUE" value="0" units="mmol_per_gDW_per_hr"/>
          </listOfParameters>
        </kineticLaw>
        <listOfParamaters>
          <parameter id="OBJECTIVE_COEFFICIENT" value="0"/>
          <parameter id="LOWER_BOUND" value="-99999"/>
          <parameter id="UPPER_BOUND" value="99999"/>
        </listOfParamaters>
      </reaction>
      <reaction id="META50117" name="metacyc:GLU6PDEHYDROG-RXN" reversible="false">
        <listOfReactants>
          <speciesReference species="META25051" stoichiometry="1"/>
          <speciesReference species="META24470" stoichiometry="1"/>
        </listOfReactants>
        <listOfProducts>
          <speciesReference species="META27535" stoichiometry="1"/>
          <speciesReference species="META25053" stoichiometry="1"/>
          <speciesReference species="META21629" stoichiometry="1"/>
        </listOfProducts>
        <kineticLaw>
          <math xmlns="http://www.w3.org/1998/Math/MathML">
            <ci>FLUX_VALUE</ci>
          </math>
          <listOfParameters>
            <parameter id="LOWER_BOUND" value="0" units="mmol_per_gDW_per_hr"/>
            <parameter id="UPPER_BOUND" value="99999" units="mmol_per_gDW_per_hr"/>
            <parameter id="OBJECTIVE_COEFFICIENT" value="0"/>
            <parameter id="FLUX_VALUE" value="0" units="mmol_per_gDW_per_hr"/>
          </listOfParameters>
        </kineticLaw>
        <listOfParamaters>
          <parameter id="OBJECTIVE_COEFFICIENT" value="0"/>
          <parameter id="LOWER_BOUND" value="-99999"/>
          <parameter id="UPPER_BOUND" value="99999"/>
        </listOfParamaters>
      </reaction>
      <reaction id="META50160" name="metacyc:AIRCARBOXY-RXN" reversible="false">
        <listOfReactants>
          <speciesReference species="META18725" stoichiometry="1"/>
          <speciesReference species="META18929" stoichiometry="1"/>
        </listOfReactants>
        <listOfProducts>
          <speciesReference species="META22094" stoichiometry="1"/>
          <speciesReference species="META27535" stoichiometry="2"/>
        </listOfProducts>
        <kineticLaw>
          <math xmlns="http://www.w3.org/1998/Math/MathML">
            <ci>FLUX_VALUE</ci>
          </math>
          <listOfParameters>
            <parameter id="LOWER_BOUND" value="0" units="mmol_per_gDW_per_hr"/>
            <parameter id="UPPER_BOUND" value="99999" units="mmol_per_gDW_per_hr"/>
            <parameter id="OBJECTIVE_COEFFICIENT" value="0"/>
            <parameter id="FLUX_VALUE" value="0" units="mmol_per_gDW_per_hr"/>
          </listOfParameters>
        </kineticLaw>
        <listOfParamaters>
          <parameter id="OBJECTIVE_COEFFICIENT" value="0"/>
          <parameter id="LOWER_BOUND" value="-99999"/>
          <parameter id="UPPER_BOUND" value="99999"/>
        </listOfParamaters>
      </reaction>
      <reaction id="META50188" name="metacyc:CYSPH-RXN" reversible="false">
        <listOfReactants>
          <speciesReference species="META23615" stoichiometry="1"/>
          <speciesReference species="META23660" stoichiometry="1"/>
        </listOfReactants>
        <listOfProducts>
          <speciesReference species="META27488" stoichiometry="1"/>
          <speciesReference species="META23783" stoichiometry="1"/>
        </listOfProducts>
        <kineticLaw>
          <math xmlns="http://www.w3.org/1998/Math/MathML">
            <ci>FLUX_VALUE</ci>
          </math>
          <listOfParameters>
            <parameter id="LOWER_BOUND" value="0" units="mmol_per_gDW_per_hr"/>
            <parameter id="UPPER_BOUND" value="99999" units="mmol_per_gDW_per_hr"/>
            <parameter id="OBJECTIVE_COEFFICIENT" value="0"/>
            <parameter id="FLUX_VALUE" value="0" units="mmol_per_gDW_per_hr"/>
          </listOfParameters>
        </kineticLaw>
        <listOfParamaters>
          <parameter id="OBJECTIVE_COEFFICIENT" value="0"/>
          <parameter id="LOWER_BOUND" value="-99999"/>
          <parameter id="UPPER_BOUND" value="99999"/>
        </listOfParamaters>
      </reaction>
      <reaction id="META50243" name="metacyc:GLUTSEMIALDEHYDROG-RXN" reversible="false">
        <listOfReactants>
          <speciesReference species="META27535" stoichiometry="1"/>
          <speciesReference species="META21897" stoichiometry="1"/>
          <speciesReference species="META25053" stoichiometry="1"/>
        </listOfReactants>
        <listOfProducts>
          <speciesReference species="META27488" stoichiometry="1"/>
          <speciesReference species="META23659" stoichiometry="1"/>
          <speciesReference species="META25051" stoichiometry="1"/>
        </listOfProducts>
        <kineticLaw>
          <math xmlns="http://www.w3.org/1998/Math/MathML">
            <ci>FLUX_VALUE</ci>
          </math>
          <listOfParameters>
            <parameter id="LOWER_BOUND" value="0" units="mmol_per_gDW_per_hr"/>
            <parameter id="UPPER_BOUND" value="99999" units="mmol_per_gDW_per_hr"/>
            <parameter id="OBJECTIVE_COEFFICIENT" value="0"/>
            <parameter id="FLUX_VALUE" value="0" units="mmol_per_gDW_per_hr"/>
          </listOfParameters>
        </kineticLaw>
        <listOfParamaters>
          <parameter id="OBJECTIVE_COEFFICIENT" value="0"/>
          <parameter id="LOWER_BOUND" value="-99999"/>
          <parameter id="UPPER_BOUND" value="99999"/>
        </listOfParamaters>
      </reaction>
      <reaction id="META50291" name="metacyc:3PGAREARR-RXN" reversible="true">
        <listOfReactants>
          <speciesReference species="META26971" stoichiometry="1"/>
        </listOfReactants>
        <listOfProducts>
          <speciesReference species="META26972" stoichiometry="1"/>
        </listOfProducts>
        <kineticLaw>
          <math xmlns="http://www.w3.org/1998/Math/MathML">
            <ci>FLUX_VALUE</ci>
          </math>
          <listOfParameters>
            <parameter id="LOWER_BOUND" value="-99999" units="mmol_per_gDW_per_hr"/>
            <parameter id="UPPER_BOUND" value="99999" units="mmol_per_gDW_per_hr"/>
            <parameter id="OBJECTIVE_COEFFICIENT" value="0"/>
            <parameter id="FLUX_VALUE" value="0" units="mmol_per_gDW_per_hr"/>
          </listOfParameters>
        </kineticLaw>
        <listOfParamaters>
          <parameter id="OBJECTIVE_COEFFICIENT" value="0"/>
          <parameter id="LOWER_BOUND" value="-99999"/>
          <parameter id="UPPER_BOUND" value="99999"/>
        </listOfParamaters>
      </reaction>
      <reaction id="META50328" name="metacyc:RXN-7664" reversible="false">
        <listOfReactants>
          <speciesReference species="META29371" stoichiometry="1"/>
          <speciesReference species="META25053" stoichiometry="1"/>
          <speciesReference species="META27535" stoichiometry="1"/>
        </listOfReactants>
        <listOfProducts>
          <speciesReference species="META29370" stoichiometry="1"/>
          <speciesReference species="META25051" stoichiometry="1"/>
        </listOfProducts>
        <kineticLaw>
          <math xmlns="http://www.w3.org/1998/Math/MathML">
            <ci>FLUX_VALUE</ci>
          </math>
          <listOfParameters>
            <parameter id="LOWER_BOUND" value="0" units="mmol_per_gDW_per_hr"/>
            <parameter id="UPPER_BOUND" value="99999" units="mmol_per_gDW_per_hr"/>
            <parameter id="OBJECTIVE_COEFFICIENT" value="0"/>
            <parameter id="FLUX_VALUE" value="0" units="mmol_per_gDW_per_hr"/>
          </listOfParameters>
        </kineticLaw>
        <listOfParamaters>
          <parameter id="OBJECTIVE_COEFFICIENT" value="0"/>
          <parameter id="LOWER_BOUND" value="-99999"/>
          <parameter id="UPPER_BOUND" value="99999"/>
        </listOfParamaters>
      </reaction>
      <reaction id="META50332" name="metacyc:RXN0-5224" reversible="true">
        <listOfReactants>
          <speciesReference species="META27535" stoichiometry="1"/>
          <speciesReference species="META27467" stoichiometry="1"/>
        </listOfReactants>
        <listOfProducts>
          <speciesReference species="META18929" stoichiometry="1"/>
          <speciesReference species="META22304" stoichiometry="1"/>
        </listOfProducts>
        <kineticLaw>
          <math xmlns="http://www.w3.org/1998/Math/MathML">
            <ci>FLUX_VALUE</ci>
          </math>
          <listOfParameters>
            <parameter id="LOWER_BOUND" value="-99999" units="mmol_per_gDW_per_hr"/>
            <parameter id="UPPER_BOUND" value="99999" units="mmol_per_gDW_per_hr"/>
            <parameter id="OBJECTIVE_COEFFICIENT" value="0"/>
            <parameter id="FLUX_VALUE" value="0" units="mmol_per_gDW_per_hr"/>
          </listOfParameters>
        </kineticLaw>
        <listOfParamaters>
          <parameter id="OBJECTIVE_COEFFICIENT" value="0"/>
          <parameter id="LOWER_BOUND" value="-99999"/>
          <parameter id="UPPER_BOUND" value="99999"/>
        </listOfParamaters>
      </reaction>
      <reaction id="META50333" name="metacyc:GLYRIBONUCSYN-RXN" reversible="false">
        <listOfReactants>
          <speciesReference species="META24860" stoichiometry="1"/>
          <speciesReference species="META18719" stoichiometry="1"/>
          <speciesReference species="META23612" stoichiometry="1"/>
        </listOfReactants>
        <listOfProducts>
          <speciesReference species="META27535" stoichiometry="1"/>
          <speciesReference species="META27488" stoichiometry="1"/>
          <speciesReference species="META18721" stoichiometry="1"/>
          <speciesReference species="META24858" stoichiometry="1"/>
        </listOfProducts>
        <kineticLaw>
          <math xmlns="http://www.w3.org/1998/Math/MathML">
            <ci>FLUX_VALUE</ci>
          </math>
          <listOfParameters>
            <parameter id="LOWER_BOUND" value="0" units="mmol_per_gDW_per_hr"/>
            <parameter id="UPPER_BOUND" value="99999" units="mmol_per_gDW_per_hr"/>
            <parameter id="OBJECTIVE_COEFFICIENT" value="0"/>
            <parameter id="FLUX_VALUE" value="0" units="mmol_per_gDW_per_hr"/>
          </listOfParameters>
        </kineticLaw>
        <listOfParamaters>
          <parameter id="OBJECTIVE_COEFFICIENT" value="0"/>
          <parameter id="LOWER_BOUND" value="-99999"/>
          <parameter id="UPPER_BOUND" value="99999"/>
        </listOfParamaters>
      </reaction>
      <reaction id="META50402" name="metacyc:GUANYL-KIN-RXN" reversible="false">
        <listOfReactants>
          <speciesReference species="META24901" stoichiometry="1"/>
          <speciesReference species="META24860" stoichiometry="1"/>
        </listOfReactants>
        <listOfProducts>
          <speciesReference species="META24858" stoichiometry="1"/>
          <speciesReference species="META24899" stoichiometry="1"/>
        </listOfProducts>
        <kineticLaw>
          <math xmlns="http://www.w3.org/1998/Math/MathML">
            <ci>FLUX_VALUE</ci>
          </math>
          <listOfParameters>
            <parameter id="LOWER_BOUND" value="0" units="mmol_per_gDW_per_hr"/>
            <parameter id="UPPER_BOUND" value="99999" units="mmol_per_gDW_per_hr"/>
            <parameter id="OBJECTIVE_COEFFICIENT" value="0"/>
            <parameter id="FLUX_VALUE" value="0" units="mmol_per_gDW_per_hr"/>
          </listOfParameters>
        </kineticLaw>
        <listOfParamaters>
          <parameter id="OBJECTIVE_COEFFICIENT" value="0"/>
          <parameter id="LOWER_BOUND" value="-99999"/>
          <parameter id="UPPER_BOUND" value="99999"/>
        </listOfParamaters>
      </reaction>
      <reaction id="META50413" name="metacyc:ARGSUCCINLYA-RXN" reversible="true">
        <listOfReactants>
          <speciesReference species="META21892" stoichiometry="1"/>
        </listOfReactants>
        <listOfProducts>
          <speciesReference species="META22807" stoichiometry="1"/>
          <speciesReference species="META23613" stoichiometry="1"/>
        </listOfProducts>
        <kineticLaw>
          <math xmlns="http://www.w3.org/1998/Math/MathML">
            <ci>FLUX_VALUE</ci>
          </math>
          <listOfParameters>
            <parameter id="LOWER_BOUND" value="-99999" units="mmol_per_gDW_per_hr"/>
            <parameter id="UPPER_BOUND" value="99999" units="mmol_per_gDW_per_hr"/>
            <parameter id="OBJECTIVE_COEFFICIENT" value="0"/>
            <parameter id="FLUX_VALUE" value="0" units="mmol_per_gDW_per_hr"/>
          </listOfParameters>
        </kineticLaw>
        <listOfParamaters>
          <parameter id="OBJECTIVE_COEFFICIENT" value="0"/>
          <parameter id="LOWER_BOUND" value="-99999"/>
          <parameter id="UPPER_BOUND" value="99999"/>
        </listOfParamaters>
      </reaction>
      <reaction id="META50465" name="metacyc:HISTIDPHOS-RXN" reversible="false">
        <listOfReactants>
          <speciesReference species="META21899" stoichiometry="1"/>
          <speciesReference species="META22304" stoichiometry="1"/>
        </listOfReactants>
        <listOfProducts>
          <speciesReference species="META27488" stoichiometry="1"/>
          <speciesReference species="META21814" stoichiometry="1"/>
        </listOfProducts>
        <kineticLaw>
          <math xmlns="http://www.w3.org/1998/Math/MathML">
            <ci>FLUX_VALUE</ci>
          </math>
          <listOfParameters>
            <parameter id="LOWER_BOUND" value="0" units="mmol_per_gDW_per_hr"/>
            <parameter id="UPPER_BOUND" value="99999" units="mmol_per_gDW_per_hr"/>
            <parameter id="OBJECTIVE_COEFFICIENT" value="0"/>
            <parameter id="FLUX_VALUE" value="0" units="mmol_per_gDW_per_hr"/>
          </listOfParameters>
        </kineticLaw>
        <listOfParamaters>
          <parameter id="OBJECTIVE_COEFFICIENT" value="0"/>
          <parameter id="LOWER_BOUND" value="-99999"/>
          <parameter id="UPPER_BOUND" value="99999"/>
        </listOfParamaters>
      </reaction>
      <reaction id="META50492" name="metacyc:RXN-12002" reversible="false">
        <listOfReactants>
          <speciesReference species="META25065" stoichiometry="1"/>
          <speciesReference species="META24860" stoichiometry="1"/>
        </listOfReactants>
        <listOfProducts>
          <speciesReference species="META24858" stoichiometry="1"/>
          <speciesReference species="META25062" stoichiometry="1"/>
        </listOfProducts>
        <kineticLaw>
          <math xmlns="http://www.w3.org/1998/Math/MathML">
            <ci>FLUX_VALUE</ci>
          </math>
          <listOfParameters>
            <parameter id="LOWER_BOUND" value="0" units="mmol_per_gDW_per_hr"/>
            <parameter id="UPPER_BOUND" value="99999" units="mmol_per_gDW_per_hr"/>
            <parameter id="OBJECTIVE_COEFFICIENT" value="0"/>
            <parameter id="FLUX_VALUE" value="0" units="mmol_per_gDW_per_hr"/>
          </listOfParameters>
        </kineticLaw>
        <listOfParamaters>
          <parameter id="OBJECTIVE_COEFFICIENT" value="0"/>
          <parameter id="LOWER_BOUND" value="-99999"/>
          <parameter id="UPPER_BOUND" value="99999"/>
        </listOfParamaters>
      </reaction>
      <reaction id="META50495" name="metacyc:HOMOSERKIN-RXN" reversible="false">
        <listOfReactants>
          <speciesReference species="META23652" stoichiometry="1"/>
          <speciesReference species="META24860" stoichiometry="1"/>
        </listOfReactants>
        <listOfProducts>
          <speciesReference species="META27535" stoichiometry="1"/>
          <speciesReference species="META23660" stoichiometry="1"/>
          <speciesReference species="META24858" stoichiometry="1"/>
        </listOfProducts>
        <kineticLaw>
          <math xmlns="http://www.w3.org/1998/Math/MathML">
            <ci>FLUX_VALUE</ci>
          </math>
          <listOfParameters>
            <parameter id="LOWER_BOUND" value="0" units="mmol_per_gDW_per_hr"/>
            <parameter id="UPPER_BOUND" value="99999" units="mmol_per_gDW_per_hr"/>
            <parameter id="OBJECTIVE_COEFFICIENT" value="0"/>
            <parameter id="FLUX_VALUE" value="0" units="mmol_per_gDW_per_hr"/>
          </listOfParameters>
        </kineticLaw>
        <listOfParamaters>
          <parameter id="OBJECTIVE_COEFFICIENT" value="0"/>
          <parameter id="LOWER_BOUND" value="-99999"/>
          <parameter id="UPPER_BOUND" value="99999"/>
        </listOfParamaters>
      </reaction>
      <reaction id="META50677" name="metacyc:FORMATETHFLIG-RXN" reversible="false">
        <listOfReactants>
          <speciesReference species="META5096" stoichiometry="1"/>
          <speciesReference species="META21772" stoichiometry="1"/>
          <speciesReference species="META24860" stoichiometry="1"/>
        </listOfReactants>
        <listOfProducts>
          <speciesReference species="META9960" stoichiometry="1"/>
          <speciesReference species="META24858" stoichiometry="1"/>
          <speciesReference species="META27488" stoichiometry="1"/>
        </listOfProducts>
        <kineticLaw>
          <math xmlns="http://www.w3.org/1998/Math/MathML">
            <ci>FLUX_VALUE</ci>
          </math>
          <listOfParameters>
            <parameter id="LOWER_BOUND" value="0" units="mmol_per_gDW_per_hr"/>
            <parameter id="UPPER_BOUND" value="99999" units="mmol_per_gDW_per_hr"/>
            <parameter id="OBJECTIVE_COEFFICIENT" value="0"/>
            <parameter id="FLUX_VALUE" value="0" units="mmol_per_gDW_per_hr"/>
          </listOfParameters>
        </kineticLaw>
        <listOfParamaters>
          <parameter id="OBJECTIVE_COEFFICIENT" value="0"/>
          <parameter id="LOWER_BOUND" value="-99999"/>
          <parameter id="UPPER_BOUND" value="99999"/>
        </listOfParamaters>
      </reaction>
      <reaction id="META50685" name="metacyc:CDPKIN-RXN" reversible="false">
        <listOfReactants>
          <speciesReference species="META24860" stoichiometry="1"/>
          <speciesReference species="META25061" stoichiometry="1"/>
        </listOfReactants>
        <listOfProducts>
          <speciesReference species="META25066" stoichiometry="1"/>
          <speciesReference species="META24858" stoichiometry="1"/>
        </listOfProducts>
        <kineticLaw>
          <math xmlns="http://www.w3.org/1998/Math/MathML">
            <ci>FLUX_VALUE</ci>
          </math>
          <listOfParameters>
            <parameter id="LOWER_BOUND" value="0" units="mmol_per_gDW_per_hr"/>
            <parameter id="UPPER_BOUND" value="99999" units="mmol_per_gDW_per_hr"/>
            <parameter id="OBJECTIVE_COEFFICIENT" value="0"/>
            <parameter id="FLUX_VALUE" value="0" units="mmol_per_gDW_per_hr"/>
          </listOfParameters>
        </kineticLaw>
        <listOfParamaters>
          <parameter id="OBJECTIVE_COEFFICIENT" value="0"/>
          <parameter id="LOWER_BOUND" value="-99999"/>
          <parameter id="UPPER_BOUND" value="99999"/>
        </listOfParamaters>
      </reaction>
      <reaction id="META50855" name="metacyc:SERINE-GLYOXYLATE-AMINOTRANSFERASE-RXN" reversible="true">
        <listOfReactants>
          <speciesReference species="META22384" stoichiometry="1"/>
          <speciesReference species="META23626" stoichiometry="1"/>
        </listOfReactants>
        <listOfProducts>
          <speciesReference species="META22046" stoichiometry="1"/>
          <speciesReference species="META23612" stoichiometry="1"/>
        </listOfProducts>
        <kineticLaw>
          <math xmlns="http://www.w3.org/1998/Math/MathML">
            <ci>FLUX_VALUE</ci>
          </math>
          <listOfParameters>
            <parameter id="LOWER_BOUND" value="-99999" units="mmol_per_gDW_per_hr"/>
            <parameter id="UPPER_BOUND" value="99999" units="mmol_per_gDW_per_hr"/>
            <parameter id="OBJECTIVE_COEFFICIENT" value="0"/>
            <parameter id="FLUX_VALUE" value="0" units="mmol_per_gDW_per_hr"/>
          </listOfParameters>
        </kineticLaw>
        <listOfParamaters>
          <parameter id="OBJECTIVE_COEFFICIENT" value="0"/>
          <parameter id="LOWER_BOUND" value="-99999"/>
          <parameter id="UPPER_BOUND" value="99999"/>
        </listOfParamaters>
      </reaction>
      <reaction id="META50880" name="metacyc:1.8.4.9-RXN" reversible="false">
        <listOfReactants>
          <speciesReference species="META18866" stoichiometry="1"/>
          <speciesReference species="META29033" stoichiometry="2"/>
        </listOfReactants>
        <listOfProducts>
          <speciesReference species="META27535" stoichiometry="2"/>
          <speciesReference species="META27477" stoichiometry="1"/>
          <speciesReference species="META22056" stoichiometry="1"/>
          <speciesReference species="META24859" stoichiometry="1"/>
        </listOfProducts>
        <kineticLaw>
          <math xmlns="http://www.w3.org/1998/Math/MathML">
            <ci>FLUX_VALUE</ci>
          </math>
          <listOfParameters>
            <parameter id="LOWER_BOUND" value="0" units="mmol_per_gDW_per_hr"/>
            <parameter id="UPPER_BOUND" value="99999" units="mmol_per_gDW_per_hr"/>
            <parameter id="OBJECTIVE_COEFFICIENT" value="0"/>
            <parameter id="FLUX_VALUE" value="0" units="mmol_per_gDW_per_hr"/>
          </listOfParameters>
        </kineticLaw>
        <listOfParamaters>
          <parameter id="OBJECTIVE_COEFFICIENT" value="0"/>
          <parameter id="LOWER_BOUND" value="-99999"/>
          <parameter id="UPPER_BOUND" value="99999"/>
        </listOfParamaters>
      </reaction>
      <reaction id="META51027" name="metacyc:DCDPKIN-RXN" reversible="false">
        <listOfReactants>
          <speciesReference species="META24860" stoichiometry="1"/>
          <speciesReference species="META25026" stoichiometry="1"/>
        </listOfReactants>
        <listOfProducts>
          <speciesReference species="META25032" stoichiometry="1"/>
          <speciesReference species="META24858" stoichiometry="1"/>
        </listOfProducts>
        <kineticLaw>
          <math xmlns="http://www.w3.org/1998/Math/MathML">
            <ci>FLUX_VALUE</ci>
          </math>
          <listOfParameters>
            <parameter id="LOWER_BOUND" value="0" units="mmol_per_gDW_per_hr"/>
            <parameter id="UPPER_BOUND" value="99999" units="mmol_per_gDW_per_hr"/>
            <parameter id="OBJECTIVE_COEFFICIENT" value="0"/>
            <parameter id="FLUX_VALUE" value="0" units="mmol_per_gDW_per_hr"/>
          </listOfParameters>
        </kineticLaw>
        <listOfParamaters>
          <parameter id="OBJECTIVE_COEFFICIENT" value="0"/>
          <parameter id="LOWER_BOUND" value="-99999"/>
          <parameter id="UPPER_BOUND" value="99999"/>
        </listOfParamaters>
      </reaction>
      <reaction id="META51051" name="metacyc:GMP-SYN-GLUT-RXN" reversible="false">
        <listOfReactants>
          <speciesReference species="META24912" stoichiometry="1"/>
          <speciesReference species="META24860" stoichiometry="1"/>
          <speciesReference species="META22304" stoichiometry="1"/>
          <speciesReference species="META23616" stoichiometry="1"/>
        </listOfReactants>
        <listOfProducts>
          <speciesReference species="META27535" stoichiometry="2"/>
          <speciesReference species="META27491" stoichiometry="1"/>
          <speciesReference species="META24901" stoichiometry="1"/>
          <speciesReference species="META23617" stoichiometry="1"/>
          <speciesReference species="META24859" stoichiometry="1"/>
        </listOfProducts>
        <kineticLaw>
          <math xmlns="http://www.w3.org/1998/Math/MathML">
            <ci>FLUX_VALUE</ci>
          </math>
          <listOfParameters>
            <parameter id="LOWER_BOUND" value="0" units="mmol_per_gDW_per_hr"/>
            <parameter id="UPPER_BOUND" value="99999" units="mmol_per_gDW_per_hr"/>
            <parameter id="OBJECTIVE_COEFFICIENT" value="0"/>
            <parameter id="FLUX_VALUE" value="0" units="mmol_per_gDW_per_hr"/>
          </listOfParameters>
        </kineticLaw>
        <listOfParamaters>
          <parameter id="OBJECTIVE_COEFFICIENT" value="0"/>
          <parameter id="LOWER_BOUND" value="-99999"/>
          <parameter id="UPPER_BOUND" value="99999"/>
        </listOfParamaters>
      </reaction>
      <reaction id="META51108" name="metacyc:RXN-7737" reversible="true">
        <listOfReactants>
          <speciesReference species="META22380" stoichiometry="1"/>
          <speciesReference species="META23784" stoichiometry="1"/>
        </listOfReactants>
        <listOfProducts>
          <speciesReference species="META27535" stoichiometry="1"/>
          <speciesReference species="META23617" stoichiometry="1"/>
          <speciesReference species="META22304" stoichiometry="1"/>
          <speciesReference species="META21661" stoichiometry="1"/>
        </listOfProducts>
        <kineticLaw>
          <math xmlns="http://www.w3.org/1998/Math/MathML">
            <ci>FLUX_VALUE</ci>
          </math>
          <listOfParameters>
            <parameter id="LOWER_BOUND" value="-99999" units="mmol_per_gDW_per_hr"/>
            <parameter id="UPPER_BOUND" value="99999" units="mmol_per_gDW_per_hr"/>
            <parameter id="OBJECTIVE_COEFFICIENT" value="0"/>
            <parameter id="FLUX_VALUE" value="0" units="mmol_per_gDW_per_hr"/>
          </listOfParameters>
        </kineticLaw>
        <listOfParamaters>
          <parameter id="OBJECTIVE_COEFFICIENT" value="0"/>
          <parameter id="LOWER_BOUND" value="-99999"/>
          <parameter id="UPPER_BOUND" value="99999"/>
        </listOfParamaters>
      </reaction>
      <reaction id="META51122" name="metacyc:DIAMINOPIMEPIM-RXN" reversible="true">
        <listOfReactants>
          <speciesReference species="META23784" stoichiometry="1"/>
        </listOfReactants>
        <listOfProducts>
          <speciesReference species="META23671" stoichiometry="1"/>
        </listOfProducts>
        <kineticLaw>
          <math xmlns="http://www.w3.org/1998/Math/MathML">
            <ci>FLUX_VALUE</ci>
          </math>
          <listOfParameters>
            <parameter id="LOWER_BOUND" value="-99999" units="mmol_per_gDW_per_hr"/>
            <parameter id="UPPER_BOUND" value="99999" units="mmol_per_gDW_per_hr"/>
            <parameter id="OBJECTIVE_COEFFICIENT" value="0"/>
            <parameter id="FLUX_VALUE" value="0" units="mmol_per_gDW_per_hr"/>
          </listOfParameters>
        </kineticLaw>
        <listOfParamaters>
          <parameter id="OBJECTIVE_COEFFICIENT" value="0"/>
          <parameter id="LOWER_BOUND" value="-99999"/>
          <parameter id="UPPER_BOUND" value="99999"/>
        </listOfParamaters>
      </reaction>
      <reaction id="META51183" name="metacyc:HISTPRATPHYD-RXN" reversible="false">
        <listOfReactants>
          <speciesReference species="META24911" stoichiometry="1"/>
          <speciesReference species="META22304" stoichiometry="1"/>
        </listOfReactants>
        <listOfProducts>
          <speciesReference species="META27535" stoichiometry="2"/>
          <speciesReference species="META24910" stoichiometry="1"/>
          <speciesReference species="META27491" stoichiometry="1"/>
        </listOfProducts>
        <kineticLaw>
          <math xmlns="http://www.w3.org/1998/Math/MathML">
            <ci>FLUX_VALUE</ci>
          </math>
          <listOfParameters>
            <parameter id="LOWER_BOUND" value="0" units="mmol_per_gDW_per_hr"/>
            <parameter id="UPPER_BOUND" value="99999" units="mmol_per_gDW_per_hr"/>
            <parameter id="OBJECTIVE_COEFFICIENT" value="0"/>
            <parameter id="FLUX_VALUE" value="0" units="mmol_per_gDW_per_hr"/>
          </listOfParameters>
        </kineticLaw>
        <listOfParamaters>
          <parameter id="OBJECTIVE_COEFFICIENT" value="0"/>
          <parameter id="LOWER_BOUND" value="-99999"/>
          <parameter id="UPPER_BOUND" value="99999"/>
        </listOfParamaters>
      </reaction>
      <reaction id="META51192" name="metacyc:ASPARTATE-SEMIALDEHYDE-DEHYDROGENASE-RXN" reversible="true">
        <listOfReactants>
          <speciesReference species="META27488" stoichiometry="1"/>
          <speciesReference species="META25051" stoichiometry="1"/>
          <speciesReference species="META23656" stoichiometry="1"/>
        </listOfReactants>
        <listOfProducts>
          <speciesReference species="META27535" stoichiometry="1"/>
          <speciesReference species="META25053" stoichiometry="1"/>
          <speciesReference species="META23765" stoichiometry="1"/>
        </listOfProducts>
        <kineticLaw>
          <math xmlns="http://www.w3.org/1998/Math/MathML">
            <ci>FLUX_VALUE</ci>
          </math>
          <listOfParameters>
            <parameter id="LOWER_BOUND" value="-99999" units="mmol_per_gDW_per_hr"/>
            <parameter id="UPPER_BOUND" value="99999" units="mmol_per_gDW_per_hr"/>
            <parameter id="OBJECTIVE_COEFFICIENT" value="0"/>
            <parameter id="FLUX_VALUE" value="0" units="mmol_per_gDW_per_hr"/>
          </listOfParameters>
        </kineticLaw>
        <listOfParamaters>
          <parameter id="OBJECTIVE_COEFFICIENT" value="0"/>
          <parameter id="LOWER_BOUND" value="-99999"/>
          <parameter id="UPPER_BOUND" value="99999"/>
        </listOfParamaters>
      </reaction>
      <reaction id="META51332" name="metacyc:FARNESYLTRANSTRANSFERASE-RXN" reversible="false">
        <listOfReactants>
          <speciesReference species="META28165" stoichiometry="1"/>
          <speciesReference species="META21664" stoichiometry="1"/>
        </listOfReactants>
        <listOfProducts>
          <speciesReference species="META27491" stoichiometry="1"/>
          <speciesReference species="META28545" stoichiometry="1"/>
        </listOfProducts>
        <kineticLaw>
          <math xmlns="http://www.w3.org/1998/Math/MathML">
            <ci>FLUX_VALUE</ci>
          </math>
          <listOfParameters>
            <parameter id="LOWER_BOUND" value="0" units="mmol_per_gDW_per_hr"/>
            <parameter id="UPPER_BOUND" value="99999" units="mmol_per_gDW_per_hr"/>
            <parameter id="OBJECTIVE_COEFFICIENT" value="0"/>
            <parameter id="FLUX_VALUE" value="0" units="mmol_per_gDW_per_hr"/>
          </listOfParameters>
        </kineticLaw>
        <listOfParamaters>
          <parameter id="OBJECTIVE_COEFFICIENT" value="0"/>
          <parameter id="LOWER_BOUND" value="-99999"/>
          <parameter id="UPPER_BOUND" value="99999"/>
        </listOfParamaters>
      </reaction>
      <reaction id="META51360" name="metacyc:ISPH2-RXN" reversible="false">
        <listOfReactants>
          <speciesReference species="META2950" stoichiometry="1"/>
          <speciesReference species="META27535" stoichiometry="1"/>
          <speciesReference species="META21824" stoichiometry="1"/>
        </listOfReactants>
        <listOfProducts>
          <speciesReference species="META2949" stoichiometry="1"/>
          <speciesReference species="META21664" stoichiometry="1"/>
          <speciesReference species="META22304" stoichiometry="1"/>
        </listOfProducts>
        <kineticLaw>
          <math xmlns="http://www.w3.org/1998/Math/MathML">
            <ci>FLUX_VALUE</ci>
          </math>
          <listOfParameters>
            <parameter id="LOWER_BOUND" value="0" units="mmol_per_gDW_per_hr"/>
            <parameter id="UPPER_BOUND" value="99999" units="mmol_per_gDW_per_hr"/>
            <parameter id="OBJECTIVE_COEFFICIENT" value="0"/>
            <parameter id="FLUX_VALUE" value="0" units="mmol_per_gDW_per_hr"/>
          </listOfParameters>
        </kineticLaw>
        <listOfParamaters>
          <parameter id="OBJECTIVE_COEFFICIENT" value="0"/>
          <parameter id="LOWER_BOUND" value="-99999"/>
          <parameter id="UPPER_BOUND" value="99999"/>
        </listOfParamaters>
      </reaction>
      <reaction id="META51416" name="metacyc:PEPCARBOXYKIN-RXN" reversible="false">
        <listOfReactants>
          <speciesReference species="META22050" stoichiometry="1"/>
          <speciesReference species="META24860" stoichiometry="1"/>
        </listOfReactants>
        <listOfProducts>
          <speciesReference species="META24858" stoichiometry="1"/>
          <speciesReference species="META18929" stoichiometry="1"/>
          <speciesReference species="META22092" stoichiometry="1"/>
        </listOfProducts>
        <kineticLaw>
          <math xmlns="http://www.w3.org/1998/Math/MathML">
            <ci>FLUX_VALUE</ci>
          </math>
          <listOfParameters>
            <parameter id="LOWER_BOUND" value="0" units="mmol_per_gDW_per_hr"/>
            <parameter id="UPPER_BOUND" value="99999" units="mmol_per_gDW_per_hr"/>
            <parameter id="OBJECTIVE_COEFFICIENT" value="0"/>
            <parameter id="FLUX_VALUE" value="0" units="mmol_per_gDW_per_hr"/>
          </listOfParameters>
        </kineticLaw>
        <listOfParamaters>
          <parameter id="OBJECTIVE_COEFFICIENT" value="0"/>
          <parameter id="LOWER_BOUND" value="-99999"/>
          <parameter id="UPPER_BOUND" value="99999"/>
        </listOfParamaters>
      </reaction>
      <reaction id="META51493" name="metacyc:CHORISMATE-SYNTHASE-RXN" reversible="false">
        <listOfReactants>
          <speciesReference species="META18568" stoichiometry="1"/>
        </listOfReactants>
        <listOfProducts>
          <speciesReference species="META22780" stoichiometry="1"/>
          <speciesReference species="META27488" stoichiometry="1"/>
        </listOfProducts>
        <kineticLaw>
          <math xmlns="http://www.w3.org/1998/Math/MathML">
            <ci>FLUX_VALUE</ci>
          </math>
          <listOfParameters>
            <parameter id="LOWER_BOUND" value="0" units="mmol_per_gDW_per_hr"/>
            <parameter id="UPPER_BOUND" value="99999" units="mmol_per_gDW_per_hr"/>
            <parameter id="OBJECTIVE_COEFFICIENT" value="0"/>
            <parameter id="FLUX_VALUE" value="0" units="mmol_per_gDW_per_hr"/>
          </listOfParameters>
        </kineticLaw>
        <listOfParamaters>
          <parameter id="OBJECTIVE_COEFFICIENT" value="0"/>
          <parameter id="LOWER_BOUND" value="-99999"/>
          <parameter id="UPPER_BOUND" value="99999"/>
        </listOfParamaters>
      </reaction>
      <reaction id="META51582" name="metacyc:GLUCOSE-6-PHOSPHATE-1-EPIMERASE-RXN" reversible="true">
        <listOfReactants>
          <speciesReference species="META24469" stoichiometry="1"/>
        </listOfReactants>
        <listOfProducts>
          <speciesReference species="META24470" stoichiometry="1"/>
        </listOfProducts>
        <kineticLaw>
          <math xmlns="http://www.w3.org/1998/Math/MathML">
            <ci>FLUX_VALUE</ci>
          </math>
          <listOfParameters>
            <parameter id="LOWER_BOUND" value="-99999" units="mmol_per_gDW_per_hr"/>
            <parameter id="UPPER_BOUND" value="99999" units="mmol_per_gDW_per_hr"/>
            <parameter id="OBJECTIVE_COEFFICIENT" value="0"/>
            <parameter id="FLUX_VALUE" value="0" units="mmol_per_gDW_per_hr"/>
          </listOfParameters>
        </kineticLaw>
        <listOfParamaters>
          <parameter id="OBJECTIVE_COEFFICIENT" value="0"/>
          <parameter id="LOWER_BOUND" value="-99999"/>
          <parameter id="UPPER_BOUND" value="99999"/>
        </listOfParamaters>
      </reaction>
      <reaction id="META51682" name="metacyc:2.7.1.148-RXN" reversible="false">
        <listOfReactants>
          <speciesReference species="META24075" stoichiometry="1"/>
          <speciesReference species="META24860" stoichiometry="1"/>
        </listOfReactants>
        <listOfProducts>
          <speciesReference species="META27535" stoichiometry="1"/>
          <speciesReference species="META24074" stoichiometry="1"/>
          <speciesReference species="META24858" stoichiometry="1"/>
        </listOfProducts>
        <kineticLaw>
          <math xmlns="http://www.w3.org/1998/Math/MathML">
            <ci>FLUX_VALUE</ci>
          </math>
          <listOfParameters>
            <parameter id="LOWER_BOUND" value="0" units="mmol_per_gDW_per_hr"/>
            <parameter id="UPPER_BOUND" value="99999" units="mmol_per_gDW_per_hr"/>
            <parameter id="OBJECTIVE_COEFFICIENT" value="0"/>
            <parameter id="FLUX_VALUE" value="0" units="mmol_per_gDW_per_hr"/>
          </listOfParameters>
        </kineticLaw>
        <listOfParamaters>
          <parameter id="OBJECTIVE_COEFFICIENT" value="0"/>
          <parameter id="LOWER_BOUND" value="-99999"/>
          <parameter id="UPPER_BOUND" value="99999"/>
        </listOfParamaters>
      </reaction>
      <reaction id="META51767" name="metacyc:GPPSYN-RXN" reversible="true">
        <listOfReactants>
          <speciesReference species="META20226" stoichiometry="1"/>
          <speciesReference species="META21664" stoichiometry="1"/>
        </listOfReactants>
        <listOfProducts>
          <speciesReference species="META27491" stoichiometry="1"/>
          <speciesReference species="META28197" stoichiometry="1"/>
        </listOfProducts>
        <kineticLaw>
          <math xmlns="http://www.w3.org/1998/Math/MathML">
            <ci>FLUX_VALUE</ci>
          </math>
          <listOfParameters>
            <parameter id="LOWER_BOUND" value="-99999" units="mmol_per_gDW_per_hr"/>
            <parameter id="UPPER_BOUND" value="99999" units="mmol_per_gDW_per_hr"/>
            <parameter id="OBJECTIVE_COEFFICIENT" value="0"/>
            <parameter id="FLUX_VALUE" value="0" units="mmol_per_gDW_per_hr"/>
          </listOfParameters>
        </kineticLaw>
        <listOfParamaters>
          <parameter id="OBJECTIVE_COEFFICIENT" value="0"/>
          <parameter id="LOWER_BOUND" value="-99999"/>
          <parameter id="UPPER_BOUND" value="99999"/>
        </listOfParamaters>
      </reaction>
      <reaction id="META51863" name="metacyc:RXN-5282" reversible="false">
        <listOfReactants>
          <speciesReference species="META28672" stoichiometry="1"/>
          <speciesReference species="META27535" stoichiometry="1"/>
          <speciesReference species="META25053" stoichiometry="1"/>
          <speciesReference species="META27394" stoichiometry="1"/>
        </listOfReactants>
        <listOfProducts>
          <speciesReference species="META29349" stoichiometry="1"/>
          <speciesReference species="META22304" stoichiometry="1"/>
          <speciesReference species="META25051" stoichiometry="1"/>
        </listOfProducts>
        <kineticLaw>
          <math xmlns="http://www.w3.org/1998/Math/MathML">
            <ci>FLUX_VALUE</ci>
          </math>
          <listOfParameters>
            <parameter id="LOWER_BOUND" value="0" units="mmol_per_gDW_per_hr"/>
            <parameter id="UPPER_BOUND" value="99999" units="mmol_per_gDW_per_hr"/>
            <parameter id="OBJECTIVE_COEFFICIENT" value="0"/>
            <parameter id="FLUX_VALUE" value="0" units="mmol_per_gDW_per_hr"/>
          </listOfParameters>
        </kineticLaw>
        <listOfParamaters>
          <parameter id="OBJECTIVE_COEFFICIENT" value="0"/>
          <parameter id="LOWER_BOUND" value="-99999"/>
          <parameter id="UPPER_BOUND" value="99999"/>
        </listOfParamaters>
      </reaction>
      <reaction id="META51912" name="metacyc:TRIOSEPISOMERIZATION-RXN" reversible="true">
        <listOfReactants>
          <speciesReference species="META24226" stoichiometry="1"/>
        </listOfReactants>
        <listOfProducts>
          <speciesReference species="META21705" stoichiometry="1"/>
        </listOfProducts>
        <kineticLaw>
          <math xmlns="http://www.w3.org/1998/Math/MathML">
            <ci>FLUX_VALUE</ci>
          </math>
          <listOfParameters>
            <parameter id="LOWER_BOUND" value="-99999" units="mmol_per_gDW_per_hr"/>
            <parameter id="UPPER_BOUND" value="99999" units="mmol_per_gDW_per_hr"/>
            <parameter id="OBJECTIVE_COEFFICIENT" value="0"/>
            <parameter id="FLUX_VALUE" value="0" units="mmol_per_gDW_per_hr"/>
          </listOfParameters>
        </kineticLaw>
        <listOfParamaters>
          <parameter id="OBJECTIVE_COEFFICIENT" value="0"/>
          <parameter id="LOWER_BOUND" value="-99999"/>
          <parameter id="UPPER_BOUND" value="99999"/>
        </listOfParamaters>
      </reaction>
      <reaction id="META453368" name="metacyc:TRIOSEPISOMERIZATION-RXN_c" reversible="true">
        <listOfReactants>
          <speciesReference species="META453367" stoichiometry="1"/>
        </listOfReactants>
        <listOfProducts>
          <speciesReference species="META453369" stoichiometry="1"/>
        </listOfProducts>
        <kineticLaw>
          <math xmlns="http://www.w3.org/1998/Math/MathML">
            <ci>FLUX_VALUE</ci>
          </math>
          <listOfParameters>
            <parameter id="LOWER_BOUND" value="-99999" units="mmol_per_gDW_per_hr"/>
            <parameter id="UPPER_BOUND" value="99999" units="mmol_per_gDW_per_hr"/>
            <parameter id="OBJECTIVE_COEFFICIENT" value="0"/>
            <parameter id="FLUX_VALUE" value="0" units="mmol_per_gDW_per_hr"/>
          </listOfParameters>
        </kineticLaw>
        <listOfParamaters>
          <parameter id="OBJECTIVE_COEFFICIENT" value="0"/>
          <parameter id="LOWER_BOUND" value="-99999"/>
          <parameter id="UPPER_BOUND" value="99999"/>
        </listOfParamaters>
      </reaction>
      <reaction id="META51993" name="metacyc:IGPSYN-RXN" reversible="false">
        <listOfReactants>
          <speciesReference species="META27535" stoichiometry="1"/>
          <speciesReference species="META24419" stoichiometry="1"/>
        </listOfReactants>
        <listOfProducts>
          <speciesReference species="META25488" stoichiometry="1"/>
          <speciesReference species="META22304" stoichiometry="1"/>
          <speciesReference species="META18929" stoichiometry="1"/>
        </listOfProducts>
        <kineticLaw>
          <math xmlns="http://www.w3.org/1998/Math/MathML">
            <ci>FLUX_VALUE</ci>
          </math>
          <listOfParameters>
            <parameter id="LOWER_BOUND" value="0" units="mmol_per_gDW_per_hr"/>
            <parameter id="UPPER_BOUND" value="99999" units="mmol_per_gDW_per_hr"/>
            <parameter id="OBJECTIVE_COEFFICIENT" value="0"/>
            <parameter id="FLUX_VALUE" value="0" units="mmol_per_gDW_per_hr"/>
          </listOfParameters>
        </kineticLaw>
        <listOfParamaters>
          <parameter id="OBJECTIVE_COEFFICIENT" value="0"/>
          <parameter id="LOWER_BOUND" value="-99999"/>
          <parameter id="UPPER_BOUND" value="99999"/>
        </listOfParamaters>
      </reaction>
      <reaction id="META52063" name="metacyc:UROGENDECARBOX-RXN" reversible="false">
        <listOfReactants>
          <speciesReference species="META28681" stoichiometry="1"/>
          <speciesReference species="META27535" stoichiometry="4"/>
        </listOfReactants>
        <listOfProducts>
          <speciesReference species="META18966" stoichiometry="1"/>
          <speciesReference species="META18929" stoichiometry="4"/>
        </listOfProducts>
        <kineticLaw>
          <math xmlns="http://www.w3.org/1998/Math/MathML">
            <ci>FLUX_VALUE</ci>
          </math>
          <listOfParameters>
            <parameter id="LOWER_BOUND" value="0" units="mmol_per_gDW_per_hr"/>
            <parameter id="UPPER_BOUND" value="99999" units="mmol_per_gDW_per_hr"/>
            <parameter id="OBJECTIVE_COEFFICIENT" value="0"/>
            <parameter id="FLUX_VALUE" value="0" units="mmol_per_gDW_per_hr"/>
          </listOfParameters>
        </kineticLaw>
        <listOfParamaters>
          <parameter id="OBJECTIVE_COEFFICIENT" value="0"/>
          <parameter id="LOWER_BOUND" value="-99999"/>
          <parameter id="UPPER_BOUND" value="99999"/>
        </listOfParamaters>
      </reaction>
      <reaction id="META52083" name="metacyc:RXN-9952" reversible="false">
        <listOfReactants>
          <speciesReference species="META20103" stoichiometry="1"/>
          <speciesReference species="META25051" stoichiometry="1"/>
        </listOfReactants>
        <listOfProducts>
          <speciesReference species="META25053" stoichiometry="1"/>
          <speciesReference species="META18929" stoichiometry="1"/>
          <speciesReference species="META24490" stoichiometry="1"/>
        </listOfProducts>
        <kineticLaw>
          <math xmlns="http://www.w3.org/1998/Math/MathML">
            <ci>FLUX_VALUE</ci>
          </math>
          <listOfParameters>
            <parameter id="LOWER_BOUND" value="0" units="mmol_per_gDW_per_hr"/>
            <parameter id="UPPER_BOUND" value="99999" units="mmol_per_gDW_per_hr"/>
            <parameter id="OBJECTIVE_COEFFICIENT" value="0"/>
            <parameter id="FLUX_VALUE" value="0" units="mmol_per_gDW_per_hr"/>
          </listOfParameters>
        </kineticLaw>
        <listOfParamaters>
          <parameter id="OBJECTIVE_COEFFICIENT" value="0"/>
          <parameter id="LOWER_BOUND" value="-99999"/>
          <parameter id="UPPER_BOUND" value="99999"/>
        </listOfParamaters>
      </reaction>
      <reaction id="META52155" name="metacyc:ACETOLACTSYN-RXN" reversible="true">
        <listOfReactants>
          <speciesReference species="META22385" stoichiometry="2"/>
          <speciesReference species="META27535" stoichiometry="1"/>
        </listOfReactants>
        <listOfProducts>
          <speciesReference species="META18445" stoichiometry="1"/>
          <speciesReference species="META18929" stoichiometry="1"/>
        </listOfProducts>
        <kineticLaw>
          <math xmlns="http://www.w3.org/1998/Math/MathML">
            <ci>FLUX_VALUE</ci>
          </math>
          <listOfParameters>
            <parameter id="LOWER_BOUND" value="-99999" units="mmol_per_gDW_per_hr"/>
            <parameter id="UPPER_BOUND" value="99999" units="mmol_per_gDW_per_hr"/>
            <parameter id="OBJECTIVE_COEFFICIENT" value="0"/>
            <parameter id="FLUX_VALUE" value="0" units="mmol_per_gDW_per_hr"/>
          </listOfParameters>
        </kineticLaw>
        <listOfParamaters>
          <parameter id="OBJECTIVE_COEFFICIENT" value="0"/>
          <parameter id="LOWER_BOUND" value="-99999"/>
          <parameter id="UPPER_BOUND" value="99999"/>
        </listOfParamaters>
      </reaction>
      <reaction id="META52264" name="metacyc:SEDOHEPTULOSE-BISPHOSPHATASE-RXN" reversible="false">
        <listOfReactants>
          <speciesReference species="META22304" stoichiometry="1"/>
          <speciesReference species="META24424" stoichiometry="1"/>
        </listOfReactants>
        <listOfProducts>
          <speciesReference species="META24425" stoichiometry="1"/>
          <speciesReference species="META27488" stoichiometry="1"/>
        </listOfProducts>
        <kineticLaw>
          <math xmlns="http://www.w3.org/1998/Math/MathML">
            <ci>FLUX_VALUE</ci>
          </math>
          <listOfParameters>
            <parameter id="LOWER_BOUND" value="0" units="mmol_per_gDW_per_hr"/>
            <parameter id="UPPER_BOUND" value="99999" units="mmol_per_gDW_per_hr"/>
            <parameter id="OBJECTIVE_COEFFICIENT" value="0"/>
            <parameter id="FLUX_VALUE" value="0" units="mmol_per_gDW_per_hr"/>
          </listOfParameters>
        </kineticLaw>
        <listOfParamaters>
          <parameter id="OBJECTIVE_COEFFICIENT" value="0"/>
          <parameter id="LOWER_BOUND" value="-99999"/>
          <parameter id="UPPER_BOUND" value="99999"/>
        </listOfParamaters>
      </reaction>
      <reaction id="META453380" name="metacyc:SEDOHEPTULOSE-BISPHOSPHATASE-RXN_c" reversible="false">
        <listOfReactants>
          <speciesReference species="META22304" stoichiometry="1"/>
          <speciesReference species="META453379" stoichiometry="1"/>
        </listOfReactants>
        <listOfProducts>
          <speciesReference species="META453381" stoichiometry="1"/>
          <speciesReference species="META27488" stoichiometry="1"/>
        </listOfProducts>
        <kineticLaw>
          <math xmlns="http://www.w3.org/1998/Math/MathML">
            <ci>FLUX_VALUE</ci>
          </math>
          <listOfParameters>
            <parameter id="LOWER_BOUND" value="0" units="mmol_per_gDW_per_hr"/>
            <parameter id="UPPER_BOUND" value="99999" units="mmol_per_gDW_per_hr"/>
            <parameter id="OBJECTIVE_COEFFICIENT" value="0"/>
            <parameter id="FLUX_VALUE" value="0" units="mmol_per_gDW_per_hr"/>
          </listOfParameters>
        </kineticLaw>
        <listOfParamaters>
          <parameter id="OBJECTIVE_COEFFICIENT" value="0"/>
          <parameter id="LOWER_BOUND" value="-99999"/>
          <parameter id="UPPER_BOUND" value="99999"/>
        </listOfParamaters>
      </reaction>
      <reaction id="META52328" name="metacyc:PREPHENATEDEHYDROG-RXN" reversible="false">
        <listOfReactants>
          <speciesReference species="META22108" stoichiometry="1"/>
          <speciesReference species="META25050" stoichiometry="1"/>
        </listOfReactants>
        <listOfProducts>
          <speciesReference species="META25052" stoichiometry="1"/>
          <speciesReference species="META22390" stoichiometry="1"/>
          <speciesReference species="META18929" stoichiometry="1"/>
        </listOfProducts>
        <kineticLaw>
          <math xmlns="http://www.w3.org/1998/Math/MathML">
            <ci>FLUX_VALUE</ci>
          </math>
          <listOfParameters>
            <parameter id="LOWER_BOUND" value="0" units="mmol_per_gDW_per_hr"/>
            <parameter id="UPPER_BOUND" value="99999" units="mmol_per_gDW_per_hr"/>
            <parameter id="OBJECTIVE_COEFFICIENT" value="0"/>
            <parameter id="FLUX_VALUE" value="0" units="mmol_per_gDW_per_hr"/>
          </listOfParameters>
        </kineticLaw>
        <listOfParamaters>
          <parameter id="OBJECTIVE_COEFFICIENT" value="0"/>
          <parameter id="LOWER_BOUND" value="-99999"/>
          <parameter id="UPPER_BOUND" value="99999"/>
        </listOfParamaters>
      </reaction>
      <reaction id="META52353" name="metacyc:1TRANSKETO-RXN" reversible="true">
        <listOfReactants>
          <speciesReference species="META24226" stoichiometry="1"/>
          <speciesReference species="META24425" stoichiometry="1"/>
        </listOfReactants>
        <listOfProducts>
          <speciesReference species="META14450" stoichiometry="1"/>
          <speciesReference species="META24484" stoichiometry="1"/>
        </listOfProducts>
        <kineticLaw>
          <math xmlns="http://www.w3.org/1998/Math/MathML">
            <ci>FLUX_VALUE</ci>
          </math>
          <listOfParameters>
            <parameter id="LOWER_BOUND" value="-99999" units="mmol_per_gDW_per_hr"/>
            <parameter id="UPPER_BOUND" value="99999" units="mmol_per_gDW_per_hr"/>
            <parameter id="OBJECTIVE_COEFFICIENT" value="0"/>
            <parameter id="FLUX_VALUE" value="0" units="mmol_per_gDW_per_hr"/>
          </listOfParameters>
        </kineticLaw>
        <listOfParamaters>
          <parameter id="OBJECTIVE_COEFFICIENT" value="0"/>
          <parameter id="LOWER_BOUND" value="-99999"/>
          <parameter id="UPPER_BOUND" value="99999"/>
        </listOfParamaters>
      </reaction>
      <reaction id="META453382" name="metacyc:1TRANSKETO-RXN_c" reversible="true">
        <listOfReactants>
          <speciesReference species="META453362" stoichiometry="1"/>
          <speciesReference species="META453381" stoichiometry="1"/>
        </listOfReactants>
        <listOfProducts>
          <speciesReference species="META453383" stoichiometry="1"/>
          <speciesReference species="META453377" stoichiometry="1"/>
        </listOfProducts>
        <kineticLaw>
          <math xmlns="http://www.w3.org/1998/Math/MathML">
            <ci>FLUX_VALUE</ci>
          </math>
          <listOfParameters>
            <parameter id="LOWER_BOUND" value="-99999" units="mmol_per_gDW_per_hr"/>
            <parameter id="UPPER_BOUND" value="99999" units="mmol_per_gDW_per_hr"/>
            <parameter id="OBJECTIVE_COEFFICIENT" value="0"/>
            <parameter id="FLUX_VALUE" value="0" units="mmol_per_gDW_per_hr"/>
          </listOfParameters>
        </kineticLaw>
        <listOfParamaters>
          <parameter id="OBJECTIVE_COEFFICIENT" value="0"/>
          <parameter id="LOWER_BOUND" value="-99999"/>
          <parameter id="UPPER_BOUND" value="99999"/>
        </listOfParamaters>
      </reaction>
      <reaction id="META52368" name="metacyc:RXN-11832" reversible="false">
        <listOfReactants>
          <speciesReference species="META25064" stoichiometry="1"/>
          <speciesReference species="META24860" stoichiometry="1"/>
        </listOfReactants>
        <listOfProducts>
          <speciesReference species="META25061" stoichiometry="1"/>
          <speciesReference species="META24858" stoichiometry="1"/>
        </listOfProducts>
        <kineticLaw>
          <math xmlns="http://www.w3.org/1998/Math/MathML">
            <ci>FLUX_VALUE</ci>
          </math>
          <listOfParameters>
            <parameter id="LOWER_BOUND" value="0" units="mmol_per_gDW_per_hr"/>
            <parameter id="UPPER_BOUND" value="99999" units="mmol_per_gDW_per_hr"/>
            <parameter id="OBJECTIVE_COEFFICIENT" value="0"/>
            <parameter id="FLUX_VALUE" value="0" units="mmol_per_gDW_per_hr"/>
          </listOfParameters>
        </kineticLaw>
        <listOfParamaters>
          <parameter id="OBJECTIVE_COEFFICIENT" value="0"/>
          <parameter id="LOWER_BOUND" value="-99999"/>
          <parameter id="UPPER_BOUND" value="99999"/>
        </listOfParamaters>
      </reaction>
      <reaction id="META52400" name="metacyc:RXN0-5114" reversible="false">
        <listOfReactants>
          <speciesReference species="META23938" stoichiometry="1"/>
          <speciesReference species="META22304" stoichiometry="1"/>
        </listOfReactants>
        <listOfProducts>
          <speciesReference species="META27488" stoichiometry="1"/>
          <speciesReference species="META23626" stoichiometry="1"/>
        </listOfProducts>
        <kineticLaw>
          <math xmlns="http://www.w3.org/1998/Math/MathML">
            <ci>FLUX_VALUE</ci>
          </math>
          <listOfParameters>
            <parameter id="LOWER_BOUND" value="0" units="mmol_per_gDW_per_hr"/>
            <parameter id="UPPER_BOUND" value="99999" units="mmol_per_gDW_per_hr"/>
            <parameter id="OBJECTIVE_COEFFICIENT" value="0"/>
            <parameter id="FLUX_VALUE" value="0" units="mmol_per_gDW_per_hr"/>
          </listOfParameters>
        </kineticLaw>
        <listOfParamaters>
          <parameter id="OBJECTIVE_COEFFICIENT" value="0"/>
          <parameter id="LOWER_BOUND" value="-99999"/>
          <parameter id="UPPER_BOUND" value="99999"/>
        </listOfParamaters>
      </reaction>
      <reaction id="META52439" name="metacyc:DAHPSYN-RXN" reversible="true">
        <listOfReactants>
          <speciesReference species="META24427" stoichiometry="1"/>
          <speciesReference species="META22304" stoichiometry="1"/>
          <speciesReference species="META22092" stoichiometry="1"/>
        </listOfReactants>
        <listOfProducts>
          <speciesReference species="META27488" stoichiometry="1"/>
          <speciesReference species="META18567" stoichiometry="1"/>
        </listOfProducts>
        <kineticLaw>
          <math xmlns="http://www.w3.org/1998/Math/MathML">
            <ci>FLUX_VALUE</ci>
          </math>
          <listOfParameters>
            <parameter id="LOWER_BOUND" value="-99999" units="mmol_per_gDW_per_hr"/>
            <parameter id="UPPER_BOUND" value="99999" units="mmol_per_gDW_per_hr"/>
            <parameter id="OBJECTIVE_COEFFICIENT" value="0"/>
            <parameter id="FLUX_VALUE" value="0" units="mmol_per_gDW_per_hr"/>
          </listOfParameters>
        </kineticLaw>
        <listOfParamaters>
          <parameter id="OBJECTIVE_COEFFICIENT" value="0"/>
          <parameter id="LOWER_BOUND" value="-99999"/>
          <parameter id="UPPER_BOUND" value="99999"/>
        </listOfParamaters>
      </reaction>
      <reaction id="META52463" name="metacyc:GLYOHMETRANS-RXN" reversible="true">
        <listOfReactants>
          <speciesReference species="META5096" stoichiometry="1"/>
          <speciesReference species="META23626" stoichiometry="1"/>
        </listOfReactants>
        <listOfProducts>
          <speciesReference species="META9961" stoichiometry="1"/>
          <speciesReference species="META23612" stoichiometry="1"/>
          <speciesReference species="META22304" stoichiometry="1"/>
        </listOfProducts>
        <kineticLaw>
          <math xmlns="http://www.w3.org/1998/Math/MathML">
            <ci>FLUX_VALUE</ci>
          </math>
          <listOfParameters>
            <parameter id="LOWER_BOUND" value="-99999" units="mmol_per_gDW_per_hr"/>
            <parameter id="UPPER_BOUND" value="99999" units="mmol_per_gDW_per_hr"/>
            <parameter id="OBJECTIVE_COEFFICIENT" value="0"/>
            <parameter id="FLUX_VALUE" value="0" units="mmol_per_gDW_per_hr"/>
          </listOfParameters>
        </kineticLaw>
        <listOfParamaters>
          <parameter id="OBJECTIVE_COEFFICIENT" value="0"/>
          <parameter id="LOWER_BOUND" value="-99999"/>
          <parameter id="UPPER_BOUND" value="99999"/>
        </listOfParamaters>
      </reaction>
      <reaction id="META52588" name="metacyc:RXN-5285" reversible="true">
        <listOfReactants>
          <speciesReference species="META25051" stoichiometry="1"/>
          <speciesReference species="META28653" stoichiometry="1"/>
        </listOfReactants>
        <listOfProducts>
          <speciesReference species="META28652" stoichiometry="1"/>
          <speciesReference species="META27535" stoichiometry="1"/>
          <speciesReference species="META25053" stoichiometry="1"/>
        </listOfProducts>
        <kineticLaw>
          <math xmlns="http://www.w3.org/1998/Math/MathML">
            <ci>FLUX_VALUE</ci>
          </math>
          <listOfParameters>
            <parameter id="LOWER_BOUND" value="-99999" units="mmol_per_gDW_per_hr"/>
            <parameter id="UPPER_BOUND" value="99999" units="mmol_per_gDW_per_hr"/>
            <parameter id="OBJECTIVE_COEFFICIENT" value="0"/>
            <parameter id="FLUX_VALUE" value="0" units="mmol_per_gDW_per_hr"/>
          </listOfParameters>
        </kineticLaw>
        <listOfParamaters>
          <parameter id="OBJECTIVE_COEFFICIENT" value="0"/>
          <parameter id="LOWER_BOUND" value="-99999"/>
          <parameter id="UPPER_BOUND" value="99999"/>
        </listOfParamaters>
      </reaction>
      <reaction id="META52595" name="metacyc:DIHYDROOROT-RXN" reversible="true">
        <listOfReactants>
          <speciesReference species="META21677" stoichiometry="1"/>
          <speciesReference species="META22304" stoichiometry="1"/>
        </listOfReactants>
        <listOfProducts>
          <speciesReference species="META23785" stoichiometry="1"/>
          <speciesReference species="META27535" stoichiometry="1"/>
        </listOfProducts>
        <kineticLaw>
          <math xmlns="http://www.w3.org/1998/Math/MathML">
            <ci>FLUX_VALUE</ci>
          </math>
          <listOfParameters>
            <parameter id="LOWER_BOUND" value="-99999" units="mmol_per_gDW_per_hr"/>
            <parameter id="UPPER_BOUND" value="99999" units="mmol_per_gDW_per_hr"/>
            <parameter id="OBJECTIVE_COEFFICIENT" value="0"/>
            <parameter id="FLUX_VALUE" value="0" units="mmol_per_gDW_per_hr"/>
          </listOfParameters>
        </kineticLaw>
        <listOfParamaters>
          <parameter id="OBJECTIVE_COEFFICIENT" value="0"/>
          <parameter id="LOWER_BOUND" value="-99999"/>
          <parameter id="UPPER_BOUND" value="99999"/>
        </listOfParamaters>
      </reaction>
      <reaction id="META52597" name="metacyc:2PGADEHYDRAT-RXN" reversible="true">
        <listOfReactants>
          <speciesReference species="META26971" stoichiometry="1"/>
        </listOfReactants>
        <listOfProducts>
          <speciesReference species="META22092" stoichiometry="1"/>
          <speciesReference species="META22304" stoichiometry="1"/>
        </listOfProducts>
        <kineticLaw>
          <math xmlns="http://www.w3.org/1998/Math/MathML">
            <ci>FLUX_VALUE</ci>
          </math>
          <listOfParameters>
            <parameter id="LOWER_BOUND" value="-99999" units="mmol_per_gDW_per_hr"/>
            <parameter id="UPPER_BOUND" value="99999" units="mmol_per_gDW_per_hr"/>
            <parameter id="OBJECTIVE_COEFFICIENT" value="0"/>
            <parameter id="FLUX_VALUE" value="0" units="mmol_per_gDW_per_hr"/>
          </listOfParameters>
        </kineticLaw>
        <listOfParamaters>
          <parameter id="OBJECTIVE_COEFFICIENT" value="0"/>
          <parameter id="LOWER_BOUND" value="-99999"/>
          <parameter id="UPPER_BOUND" value="99999"/>
        </listOfParamaters>
      </reaction>
      <reaction id="META52604" name="metacyc:ASPAMINOTRANS-RXN" reversible="true">
        <listOfReactants>
          <speciesReference species="META22380" stoichiometry="1"/>
          <speciesReference species="META22810" stoichiometry="1"/>
        </listOfReactants>
        <listOfProducts>
          <speciesReference species="META22050" stoichiometry="1"/>
          <speciesReference species="META23617" stoichiometry="1"/>
        </listOfProducts>
        <kineticLaw>
          <math xmlns="http://www.w3.org/1998/Math/MathML">
            <ci>FLUX_VALUE</ci>
          </math>
          <listOfParameters>
            <parameter id="LOWER_BOUND" value="-99999" units="mmol_per_gDW_per_hr"/>
            <parameter id="UPPER_BOUND" value="99999" units="mmol_per_gDW_per_hr"/>
            <parameter id="OBJECTIVE_COEFFICIENT" value="0"/>
            <parameter id="FLUX_VALUE" value="0" units="mmol_per_gDW_per_hr"/>
          </listOfParameters>
        </kineticLaw>
        <listOfParamaters>
          <parameter id="OBJECTIVE_COEFFICIENT" value="0"/>
          <parameter id="LOWER_BOUND" value="-99999"/>
          <parameter id="UPPER_BOUND" value="99999"/>
        </listOfParamaters>
      </reaction>
      <reaction id="META52606" name="metacyc:TRANSALDOL-RXN" reversible="true">
        <listOfReactants>
          <speciesReference species="META24425" stoichiometry="1"/>
          <speciesReference species="META24226" stoichiometry="1"/>
        </listOfReactants>
        <listOfProducts>
          <speciesReference species="META24427" stoichiometry="1"/>
          <speciesReference species="META24464" stoichiometry="1"/>
        </listOfProducts>
        <kineticLaw>
          <math xmlns="http://www.w3.org/1998/Math/MathML">
            <ci>FLUX_VALUE</ci>
          </math>
          <listOfParameters>
            <parameter id="LOWER_BOUND" value="-99999" units="mmol_per_gDW_per_hr"/>
            <parameter id="UPPER_BOUND" value="99999" units="mmol_per_gDW_per_hr"/>
            <parameter id="OBJECTIVE_COEFFICIENT" value="0"/>
            <parameter id="FLUX_VALUE" value="0" units="mmol_per_gDW_per_hr"/>
          </listOfParameters>
        </kineticLaw>
        <listOfParamaters>
          <parameter id="OBJECTIVE_COEFFICIENT" value="0"/>
          <parameter id="LOWER_BOUND" value="-99999"/>
          <parameter id="UPPER_BOUND" value="99999"/>
        </listOfParamaters>
      </reaction>
      <reaction id="META52675" name="metacyc:NITRATE-REDUCTASE-NADH-RXN" reversible="false">
        <listOfReactants>
          <speciesReference species="META27535" stoichiometry="1"/>
          <speciesReference species="META27470" stoichiometry="1"/>
          <speciesReference species="META25052" stoichiometry="1"/>
        </listOfReactants>
        <listOfProducts>
          <speciesReference species="META27471" stoichiometry="1"/>
          <speciesReference species="META22304" stoichiometry="1"/>
          <speciesReference species="META25050" stoichiometry="1"/>
        </listOfProducts>
        <kineticLaw>
          <math xmlns="http://www.w3.org/1998/Math/MathML">
            <ci>FLUX_VALUE</ci>
          </math>
          <listOfParameters>
            <parameter id="LOWER_BOUND" value="0" units="mmol_per_gDW_per_hr"/>
            <parameter id="UPPER_BOUND" value="99999" units="mmol_per_gDW_per_hr"/>
            <parameter id="OBJECTIVE_COEFFICIENT" value="0"/>
            <parameter id="FLUX_VALUE" value="0" units="mmol_per_gDW_per_hr"/>
          </listOfParameters>
        </kineticLaw>
        <listOfParamaters>
          <parameter id="OBJECTIVE_COEFFICIENT" value="0"/>
          <parameter id="LOWER_BOUND" value="-99999"/>
          <parameter id="UPPER_BOUND" value="99999"/>
        </listOfParamaters>
      </reaction>
      <reaction id="META52684" name="metacyc:DTDPKIN-RXN" reversible="false">
        <listOfReactants>
          <speciesReference species="META24860" stoichiometry="1"/>
          <speciesReference species="META25028" stoichiometry="1"/>
        </listOfReactants>
        <listOfProducts>
          <speciesReference species="META25034" stoichiometry="1"/>
          <speciesReference species="META24858" stoichiometry="1"/>
        </listOfProducts>
        <kineticLaw>
          <math xmlns="http://www.w3.org/1998/Math/MathML">
            <ci>FLUX_VALUE</ci>
          </math>
          <listOfParameters>
            <parameter id="LOWER_BOUND" value="0" units="mmol_per_gDW_per_hr"/>
            <parameter id="UPPER_BOUND" value="99999" units="mmol_per_gDW_per_hr"/>
            <parameter id="OBJECTIVE_COEFFICIENT" value="0"/>
            <parameter id="FLUX_VALUE" value="0" units="mmol_per_gDW_per_hr"/>
          </listOfParameters>
        </kineticLaw>
        <listOfParamaters>
          <parameter id="OBJECTIVE_COEFFICIENT" value="0"/>
          <parameter id="LOWER_BOUND" value="-99999"/>
          <parameter id="UPPER_BOUND" value="99999"/>
        </listOfParamaters>
      </reaction>
      <reaction id="META52764" name="metacyc:ORNITHINE-GLU-AMINOTRANSFORASE-RXN" reversible="true">
        <listOfReactants>
          <speciesReference species="META22380" stoichiometry="1"/>
          <speciesReference species="META23665" stoichiometry="1"/>
        </listOfReactants>
        <listOfProducts>
          <speciesReference species="META23617" stoichiometry="1"/>
          <speciesReference species="META23659" stoichiometry="1"/>
        </listOfProducts>
        <kineticLaw>
          <math xmlns="http://www.w3.org/1998/Math/MathML">
            <ci>FLUX_VALUE</ci>
          </math>
          <listOfParameters>
            <parameter id="LOWER_BOUND" value="-99999" units="mmol_per_gDW_per_hr"/>
            <parameter id="UPPER_BOUND" value="99999" units="mmol_per_gDW_per_hr"/>
            <parameter id="OBJECTIVE_COEFFICIENT" value="0"/>
            <parameter id="FLUX_VALUE" value="0" units="mmol_per_gDW_per_hr"/>
          </listOfParameters>
        </kineticLaw>
        <listOfParamaters>
          <parameter id="OBJECTIVE_COEFFICIENT" value="0"/>
          <parameter id="LOWER_BOUND" value="-99999"/>
          <parameter id="UPPER_BOUND" value="99999"/>
        </listOfParamaters>
      </reaction>
      <reaction id="META52820" name="metacyc:RIB5PISOM-RXN" reversible="true">
        <listOfReactants>
          <speciesReference species="META14450" stoichiometry="1"/>
        </listOfReactants>
        <listOfProducts>
          <speciesReference species="META24490" stoichiometry="1"/>
        </listOfProducts>
        <kineticLaw>
          <math xmlns="http://www.w3.org/1998/Math/MathML">
            <ci>FLUX_VALUE</ci>
          </math>
          <listOfParameters>
            <parameter id="LOWER_BOUND" value="-99999" units="mmol_per_gDW_per_hr"/>
            <parameter id="UPPER_BOUND" value="99999" units="mmol_per_gDW_per_hr"/>
            <parameter id="OBJECTIVE_COEFFICIENT" value="0"/>
            <parameter id="FLUX_VALUE" value="0" units="mmol_per_gDW_per_hr"/>
          </listOfParameters>
        </kineticLaw>
        <listOfParamaters>
          <parameter id="OBJECTIVE_COEFFICIENT" value="0"/>
          <parameter id="LOWER_BOUND" value="-99999"/>
          <parameter id="UPPER_BOUND" value="99999"/>
        </listOfParamaters>
      </reaction>
      <reaction id="META453386" name="metacyc:RIB5PISOM-RXN_c" reversible="true">
        <listOfReactants>
          <speciesReference species="META453383" stoichiometry="1"/>
        </listOfReactants>
        <listOfProducts>
          <speciesReference species="META453385" stoichiometry="1"/>
        </listOfProducts>
        <kineticLaw>
          <math xmlns="http://www.w3.org/1998/Math/MathML">
            <ci>FLUX_VALUE</ci>
          </math>
          <listOfParameters>
            <parameter id="LOWER_BOUND" value="-99999" units="mmol_per_gDW_per_hr"/>
            <parameter id="UPPER_BOUND" value="99999" units="mmol_per_gDW_per_hr"/>
            <parameter id="OBJECTIVE_COEFFICIENT" value="0"/>
            <parameter id="FLUX_VALUE" value="0" units="mmol_per_gDW_per_hr"/>
          </listOfParameters>
        </kineticLaw>
        <listOfParamaters>
          <parameter id="OBJECTIVE_COEFFICIENT" value="0"/>
          <parameter id="LOWER_BOUND" value="-99999"/>
          <parameter id="UPPER_BOUND" value="99999"/>
        </listOfParamaters>
      </reaction>
      <reaction id="META52846" name="metacyc:ACETATE--COA-LIGASE-RXN" reversible="false">
        <listOfReactants>
          <speciesReference species="META26217" stoichiometry="1"/>
          <speciesReference species="META22722" stoichiometry="1"/>
          <speciesReference species="META24860" stoichiometry="1"/>
        </listOfReactants>
        <listOfProducts>
          <speciesReference species="META27491" stoichiometry="1"/>
          <speciesReference species="META24859" stoichiometry="1"/>
          <speciesReference species="META26609" stoichiometry="1"/>
        </listOfProducts>
        <kineticLaw>
          <math xmlns="http://www.w3.org/1998/Math/MathML">
            <ci>FLUX_VALUE</ci>
          </math>
          <listOfParameters>
            <parameter id="LOWER_BOUND" value="0" units="mmol_per_gDW_per_hr"/>
            <parameter id="UPPER_BOUND" value="99999" units="mmol_per_gDW_per_hr"/>
            <parameter id="OBJECTIVE_COEFFICIENT" value="0"/>
            <parameter id="FLUX_VALUE" value="0" units="mmol_per_gDW_per_hr"/>
          </listOfParameters>
        </kineticLaw>
        <listOfParamaters>
          <parameter id="OBJECTIVE_COEFFICIENT" value="0"/>
          <parameter id="LOWER_BOUND" value="-99999"/>
          <parameter id="UPPER_BOUND" value="99999"/>
        </listOfParamaters>
      </reaction>
      <reaction id="META52863" name="metacyc:FUMHYDR-RXN" reversible="true">
        <listOfReactants>
          <speciesReference species="META22812" stoichiometry="1"/>
        </listOfReactants>
        <listOfProducts>
          <speciesReference species="META22304" stoichiometry="1"/>
          <speciesReference species="META22807" stoichiometry="1"/>
        </listOfProducts>
        <kineticLaw>
          <math xmlns="http://www.w3.org/1998/Math/MathML">
            <ci>FLUX_VALUE</ci>
          </math>
          <listOfParameters>
            <parameter id="LOWER_BOUND" value="-99999" units="mmol_per_gDW_per_hr"/>
            <parameter id="UPPER_BOUND" value="99999" units="mmol_per_gDW_per_hr"/>
            <parameter id="OBJECTIVE_COEFFICIENT" value="0"/>
            <parameter id="FLUX_VALUE" value="0" units="mmol_per_gDW_per_hr"/>
          </listOfParameters>
        </kineticLaw>
        <listOfParamaters>
          <parameter id="OBJECTIVE_COEFFICIENT" value="0"/>
          <parameter id="LOWER_BOUND" value="-99999"/>
          <parameter id="UPPER_BOUND" value="99999"/>
        </listOfParamaters>
      </reaction>
      <reaction id="META52874" name="metacyc:ACETOOHBUTSYN-RXN" reversible="false">
        <listOfReactants>
          <speciesReference species="META27535" stoichiometry="1"/>
          <speciesReference species="META22381" stoichiometry="1"/>
          <speciesReference species="META22385" stoichiometry="1"/>
        </listOfReactants>
        <listOfProducts>
          <speciesReference species="META18444" stoichiometry="1"/>
          <speciesReference species="META18929" stoichiometry="1"/>
        </listOfProducts>
        <kineticLaw>
          <math xmlns="http://www.w3.org/1998/Math/MathML">
            <ci>FLUX_VALUE</ci>
          </math>
          <listOfParameters>
            <parameter id="LOWER_BOUND" value="0" units="mmol_per_gDW_per_hr"/>
            <parameter id="UPPER_BOUND" value="99999" units="mmol_per_gDW_per_hr"/>
            <parameter id="OBJECTIVE_COEFFICIENT" value="0"/>
            <parameter id="FLUX_VALUE" value="0" units="mmol_per_gDW_per_hr"/>
          </listOfParameters>
        </kineticLaw>
        <listOfParamaters>
          <parameter id="OBJECTIVE_COEFFICIENT" value="0"/>
          <parameter id="LOWER_BOUND" value="-99999"/>
          <parameter id="UPPER_BOUND" value="99999"/>
        </listOfParamaters>
      </reaction>
      <reaction id="META52925" name="metacyc:GAPOXNPHOSPHN-RXN" reversible="true">
        <listOfReactants>
          <speciesReference species="META27488" stoichiometry="1"/>
          <speciesReference species="META24226" stoichiometry="1"/>
          <speciesReference species="META25050" stoichiometry="1"/>
        </listOfReactants>
        <listOfProducts>
          <speciesReference species="META27535" stoichiometry="1"/>
          <speciesReference species="META25052" stoichiometry="1"/>
          <speciesReference species="META26970" stoichiometry="1"/>
        </listOfProducts>
        <kineticLaw>
          <math xmlns="http://www.w3.org/1998/Math/MathML">
            <ci>FLUX_VALUE</ci>
          </math>
          <listOfParameters>
            <parameter id="LOWER_BOUND" value="-99999" units="mmol_per_gDW_per_hr"/>
            <parameter id="UPPER_BOUND" value="99999" units="mmol_per_gDW_per_hr"/>
            <parameter id="OBJECTIVE_COEFFICIENT" value="0"/>
            <parameter id="FLUX_VALUE" value="0" units="mmol_per_gDW_per_hr"/>
          </listOfParameters>
        </kineticLaw>
        <listOfParamaters>
          <parameter id="OBJECTIVE_COEFFICIENT" value="0"/>
          <parameter id="LOWER_BOUND" value="-99999"/>
          <parameter id="UPPER_BOUND" value="99999"/>
        </listOfParamaters>
      </reaction>
      <reaction id="META53001" name="metacyc:CTPSYN-RXN" reversible="false">
        <listOfReactants>
          <speciesReference species="META25067" stoichiometry="1"/>
          <speciesReference species="META24860" stoichiometry="1"/>
          <speciesReference species="META22304" stoichiometry="1"/>
          <speciesReference species="META23616" stoichiometry="1"/>
        </listOfReactants>
        <listOfProducts>
          <speciesReference species="META27535" stoichiometry="2"/>
          <speciesReference species="META27488" stoichiometry="1"/>
          <speciesReference species="META25066" stoichiometry="1"/>
          <speciesReference species="META23617" stoichiometry="1"/>
          <speciesReference species="META24858" stoichiometry="1"/>
        </listOfProducts>
        <kineticLaw>
          <math xmlns="http://www.w3.org/1998/Math/MathML">
            <ci>FLUX_VALUE</ci>
          </math>
          <listOfParameters>
            <parameter id="LOWER_BOUND" value="0" units="mmol_per_gDW_per_hr"/>
            <parameter id="UPPER_BOUND" value="99999" units="mmol_per_gDW_per_hr"/>
            <parameter id="OBJECTIVE_COEFFICIENT" value="0"/>
            <parameter id="FLUX_VALUE" value="0" units="mmol_per_gDW_per_hr"/>
          </listOfParameters>
        </kineticLaw>
        <listOfParamaters>
          <parameter id="OBJECTIVE_COEFFICIENT" value="0"/>
          <parameter id="LOWER_BOUND" value="-99999"/>
          <parameter id="UPPER_BOUND" value="99999"/>
        </listOfParamaters>
      </reaction>
      <reaction id="META53043" name="metacyc:SPONTPRO-RXN" reversible="true">
        <listOfReactants>
          <speciesReference species="META27535" stoichiometry="1"/>
          <speciesReference species="META22304" stoichiometry="1"/>
          <speciesReference species="META22754" stoichiometry="1"/>
        </listOfReactants>
        <listOfProducts>
          <speciesReference species="META23659" stoichiometry="1"/>
        </listOfProducts>
        <kineticLaw>
          <math xmlns="http://www.w3.org/1998/Math/MathML">
            <ci>FLUX_VALUE</ci>
          </math>
          <listOfParameters>
            <parameter id="LOWER_BOUND" value="-99999" units="mmol_per_gDW_per_hr"/>
            <parameter id="UPPER_BOUND" value="99999" units="mmol_per_gDW_per_hr"/>
            <parameter id="OBJECTIVE_COEFFICIENT" value="0"/>
            <parameter id="FLUX_VALUE" value="0" units="mmol_per_gDW_per_hr"/>
          </listOfParameters>
        </kineticLaw>
        <listOfParamaters>
          <parameter id="OBJECTIVE_COEFFICIENT" value="0"/>
          <parameter id="LOWER_BOUND" value="-99999"/>
          <parameter id="UPPER_BOUND" value="99999"/>
        </listOfParamaters>
      </reaction>
      <reaction id="META53086" name="metacyc:GLUTDEHYD-RXN" reversible="true">
        <listOfReactants>
          <speciesReference species="META25051" stoichiometry="1"/>
          <speciesReference species="META23617" stoichiometry="1"/>
          <speciesReference species="META22304" stoichiometry="1"/>
        </listOfReactants>
        <listOfProducts>
          <speciesReference species="META27535" stoichiometry="1"/>
          <speciesReference species="META27493" stoichiometry="1"/>
          <speciesReference species="META25053" stoichiometry="1"/>
          <speciesReference species="META22380" stoichiometry="1"/>
        </listOfProducts>
        <kineticLaw>
          <math xmlns="http://www.w3.org/1998/Math/MathML">
            <ci>FLUX_VALUE</ci>
          </math>
          <listOfParameters>
            <parameter id="LOWER_BOUND" value="-99999" units="mmol_per_gDW_per_hr"/>
            <parameter id="UPPER_BOUND" value="99999" units="mmol_per_gDW_per_hr"/>
            <parameter id="OBJECTIVE_COEFFICIENT" value="0"/>
            <parameter id="FLUX_VALUE" value="0" units="mmol_per_gDW_per_hr"/>
          </listOfParameters>
        </kineticLaw>
        <listOfParamaters>
          <parameter id="OBJECTIVE_COEFFICIENT" value="0"/>
          <parameter id="LOWER_BOUND" value="-99999"/>
          <parameter id="UPPER_BOUND" value="99999"/>
        </listOfParamaters>
      </reaction>
      <reaction id="META53106" name="metacyc:PROTOPORGENOXI-RXN" reversible="false">
        <listOfReactants>
          <speciesReference species="META27394" stoichiometry="3"/>
          <speciesReference species="META28679" stoichiometry="1"/>
        </listOfReactants>
        <listOfProducts>
          <speciesReference species="META28680" stoichiometry="1"/>
          <speciesReference species="META21822" stoichiometry="3"/>
        </listOfProducts>
        <kineticLaw>
          <math xmlns="http://www.w3.org/1998/Math/MathML">
            <ci>FLUX_VALUE</ci>
          </math>
          <listOfParameters>
            <parameter id="LOWER_BOUND" value="0" units="mmol_per_gDW_per_hr"/>
            <parameter id="UPPER_BOUND" value="99999" units="mmol_per_gDW_per_hr"/>
            <parameter id="OBJECTIVE_COEFFICIENT" value="0"/>
            <parameter id="FLUX_VALUE" value="0" units="mmol_per_gDW_per_hr"/>
          </listOfParameters>
        </kineticLaw>
        <listOfParamaters>
          <parameter id="OBJECTIVE_COEFFICIENT" value="0"/>
          <parameter id="LOWER_BOUND" value="-99999"/>
          <parameter id="UPPER_BOUND" value="99999"/>
        </listOfParamaters>
      </reaction>
      <reaction id="META53294" name="metacyc:1.1.1.8-RXN" reversible="true">
        <listOfReactants>
          <speciesReference species="META26973" stoichiometry="1"/>
          <speciesReference species="META25050" stoichiometry="1"/>
        </listOfReactants>
        <listOfProducts>
          <speciesReference species="META27535" stoichiometry="1"/>
          <speciesReference species="META25052" stoichiometry="1"/>
          <speciesReference species="META21705" stoichiometry="1"/>
        </listOfProducts>
        <kineticLaw>
          <math xmlns="http://www.w3.org/1998/Math/MathML">
            <ci>FLUX_VALUE</ci>
          </math>
          <listOfParameters>
            <parameter id="LOWER_BOUND" value="-99999" units="mmol_per_gDW_per_hr"/>
            <parameter id="UPPER_BOUND" value="99999" units="mmol_per_gDW_per_hr"/>
            <parameter id="OBJECTIVE_COEFFICIENT" value="0"/>
            <parameter id="FLUX_VALUE" value="0" units="mmol_per_gDW_per_hr"/>
          </listOfParameters>
        </kineticLaw>
        <listOfParamaters>
          <parameter id="OBJECTIVE_COEFFICIENT" value="0"/>
          <parameter id="LOWER_BOUND" value="-99999"/>
          <parameter id="UPPER_BOUND" value="99999"/>
        </listOfParamaters>
      </reaction>
      <reaction id="META53426" name="metacyc:IMIDPHOSDEHYD-RXN" reversible="false">
        <listOfReactants>
          <speciesReference species="META21633" stoichiometry="1"/>
        </listOfReactants>
        <listOfProducts>
          <speciesReference species="META22304" stoichiometry="1"/>
          <speciesReference species="META21840" stoichiometry="1"/>
        </listOfProducts>
        <kineticLaw>
          <math xmlns="http://www.w3.org/1998/Math/MathML">
            <ci>FLUX_VALUE</ci>
          </math>
          <listOfParameters>
            <parameter id="LOWER_BOUND" value="0" units="mmol_per_gDW_per_hr"/>
            <parameter id="UPPER_BOUND" value="99999" units="mmol_per_gDW_per_hr"/>
            <parameter id="OBJECTIVE_COEFFICIENT" value="0"/>
            <parameter id="FLUX_VALUE" value="0" units="mmol_per_gDW_per_hr"/>
          </listOfParameters>
        </kineticLaw>
        <listOfParamaters>
          <parameter id="OBJECTIVE_COEFFICIENT" value="0"/>
          <parameter id="LOWER_BOUND" value="-99999"/>
          <parameter id="UPPER_BOUND" value="99999"/>
        </listOfParamaters>
      </reaction>
      <reaction id="META53438" name="metacyc:UDPKIN-RXN" reversible="false">
        <listOfReactants>
          <speciesReference species="META24860" stoichiometry="1"/>
          <speciesReference species="META25062" stoichiometry="1"/>
        </listOfReactants>
        <listOfProducts>
          <speciesReference species="META25067" stoichiometry="1"/>
          <speciesReference species="META24858" stoichiometry="1"/>
        </listOfProducts>
        <kineticLaw>
          <math xmlns="http://www.w3.org/1998/Math/MathML">
            <ci>FLUX_VALUE</ci>
          </math>
          <listOfParameters>
            <parameter id="LOWER_BOUND" value="0" units="mmol_per_gDW_per_hr"/>
            <parameter id="UPPER_BOUND" value="99999" units="mmol_per_gDW_per_hr"/>
            <parameter id="OBJECTIVE_COEFFICIENT" value="0"/>
            <parameter id="FLUX_VALUE" value="0" units="mmol_per_gDW_per_hr"/>
          </listOfParameters>
        </kineticLaw>
        <listOfParamaters>
          <parameter id="OBJECTIVE_COEFFICIENT" value="0"/>
          <parameter id="LOWER_BOUND" value="-99999"/>
          <parameter id="UPPER_BOUND" value="99999"/>
        </listOfParamaters>
      </reaction>
      <reaction id="META53458" name="metacyc:F16ALDOLASE-RXN" reversible="true">
        <listOfReactants>
          <speciesReference species="META24463" stoichiometry="1"/>
        </listOfReactants>
        <listOfProducts>
          <speciesReference species="META21705" stoichiometry="1"/>
          <speciesReference species="META24226" stoichiometry="1"/>
        </listOfProducts>
        <kineticLaw>
          <math xmlns="http://www.w3.org/1998/Math/MathML">
            <ci>FLUX_VALUE</ci>
          </math>
          <listOfParameters>
            <parameter id="LOWER_BOUND" value="-99999" units="mmol_per_gDW_per_hr"/>
            <parameter id="UPPER_BOUND" value="99999" units="mmol_per_gDW_per_hr"/>
            <parameter id="OBJECTIVE_COEFFICIENT" value="0"/>
            <parameter id="FLUX_VALUE" value="0" units="mmol_per_gDW_per_hr"/>
          </listOfParameters>
        </kineticLaw>
        <listOfParamaters>
          <parameter id="OBJECTIVE_COEFFICIENT" value="0"/>
          <parameter id="LOWER_BOUND" value="-99999"/>
          <parameter id="UPPER_BOUND" value="99999"/>
        </listOfParamaters>
      </reaction>
      <reaction id="META453370" name="metacyc:F16ALDOLASE-RXN_c" reversible="true">
        <listOfReactants>
          <speciesReference species="META453371" stoichiometry="1"/>
        </listOfReactants>
        <listOfProducts>
          <speciesReference species="META453369" stoichiometry="1"/>
          <speciesReference species="META453367" stoichiometry="1"/>
        </listOfProducts>
        <kineticLaw>
          <math xmlns="http://www.w3.org/1998/Math/MathML">
            <ci>FLUX_VALUE</ci>
          </math>
          <listOfParameters>
            <parameter id="LOWER_BOUND" value="-99999" units="mmol_per_gDW_per_hr"/>
            <parameter id="UPPER_BOUND" value="99999" units="mmol_per_gDW_per_hr"/>
            <parameter id="OBJECTIVE_COEFFICIENT" value="0"/>
            <parameter id="FLUX_VALUE" value="0" units="mmol_per_gDW_per_hr"/>
          </listOfParameters>
        </kineticLaw>
        <listOfParamaters>
          <parameter id="OBJECTIVE_COEFFICIENT" value="0"/>
          <parameter id="LOWER_BOUND" value="-99999"/>
          <parameter id="UPPER_BOUND" value="99999"/>
        </listOfParamaters>
      </reaction>
      <reaction id="META53568" name="metacyc:RIBULOSE-BISPHOSPHATE-CARBOXYLASE-RXN" reversible="true">
        <listOfReactants>
          <speciesReference species="META26972" stoichiometry="2"/>
          <speciesReference species="META27535" stoichiometry="2"/>
        </listOfReactants>
        <listOfProducts>
          <speciesReference species="META24390" stoichiometry="1"/>
          <speciesReference species="META22304" stoichiometry="1"/>
          <speciesReference species="META18929" stoichiometry="1"/>
        </listOfProducts>
        <kineticLaw>
          <math xmlns="http://www.w3.org/1998/Math/MathML">
            <ci>FLUX_VALUE</ci>
          </math>
          <listOfParameters>
            <parameter id="LOWER_BOUND" value="-99999" units="mmol_per_gDW_per_hr"/>
            <parameter id="UPPER_BOUND" value="99999" units="mmol_per_gDW_per_hr"/>
            <parameter id="OBJECTIVE_COEFFICIENT" value="0"/>
            <parameter id="FLUX_VALUE" value="0" units="mmol_per_gDW_per_hr"/>
          </listOfParameters>
        </kineticLaw>
        <listOfParamaters>
          <parameter id="OBJECTIVE_COEFFICIENT" value="0"/>
          <parameter id="LOWER_BOUND" value="-99999"/>
          <parameter id="UPPER_BOUND" value="99999"/>
        </listOfParamaters>
      </reaction>
      <reaction id="META453361" name="metacyc:RIBULOSE-BISPHOSPHATE-CARBOXYLASE-RXN_c" reversible="true">
        <listOfReactants>
          <speciesReference species="META453362" stoichiometry="2"/>
          <speciesReference species="META27535" stoichiometry="2"/>
        </listOfReactants>
        <listOfProducts>
          <speciesReference species="META453363" stoichiometry="1"/>
          <speciesReference species="META22304" stoichiometry="1"/>
          <speciesReference species="META18929" stoichiometry="1"/>
        </listOfProducts>
        <kineticLaw>
          <math xmlns="http://www.w3.org/1998/Math/MathML">
            <ci>FLUX_VALUE</ci>
          </math>
          <listOfParameters>
            <parameter id="LOWER_BOUND" value="-99999" units="mmol_per_gDW_per_hr"/>
            <parameter id="UPPER_BOUND" value="99999" units="mmol_per_gDW_per_hr"/>
            <parameter id="OBJECTIVE_COEFFICIENT" value="0"/>
            <parameter id="FLUX_VALUE" value="0" units="mmol_per_gDW_per_hr"/>
          </listOfParameters>
        </kineticLaw>
        <listOfParamaters>
          <parameter id="OBJECTIVE_COEFFICIENT" value="0"/>
          <parameter id="LOWER_BOUND" value="-99999"/>
          <parameter id="UPPER_BOUND" value="99999"/>
        </listOfParamaters>
      </reaction>
      <reaction id="META53591" name="metacyc:ACETYL-COA-CARBOXYLTRANSFER-RXN" reversible="false">
        <listOfReactants>
          <speciesReference species="META27467" stoichiometry="1"/>
          <speciesReference species="META24860" stoichiometry="1"/>
          <speciesReference species="META26609" stoichiometry="1"/>
        </listOfReactants>
        <listOfProducts>
          <speciesReference species="META27535" stoichiometry="1"/>
          <speciesReference species="META27488" stoichiometry="1"/>
          <speciesReference species="META26747" stoichiometry="1"/>
          <speciesReference species="META24858" stoichiometry="1"/>
        </listOfProducts>
        <kineticLaw>
          <math xmlns="http://www.w3.org/1998/Math/MathML">
            <ci>FLUX_VALUE</ci>
          </math>
          <listOfParameters>
            <parameter id="LOWER_BOUND" value="0" units="mmol_per_gDW_per_hr"/>
            <parameter id="UPPER_BOUND" value="99999" units="mmol_per_gDW_per_hr"/>
            <parameter id="OBJECTIVE_COEFFICIENT" value="0"/>
            <parameter id="FLUX_VALUE" value="0" units="mmol_per_gDW_per_hr"/>
          </listOfParameters>
        </kineticLaw>
        <listOfParamaters>
          <parameter id="OBJECTIVE_COEFFICIENT" value="0"/>
          <parameter id="LOWER_BOUND" value="-99999"/>
          <parameter id="UPPER_BOUND" value="99999"/>
        </listOfParamaters>
      </reaction>
      <reaction id="META53689" name="metacyc:ADENYLOSUCCINATE-SYNTHASE-RXN" reversible="false">
        <listOfReactants>
          <speciesReference species="META24908" stoichiometry="1"/>
          <speciesReference species="META22810" stoichiometry="1"/>
          <speciesReference species="META24902" stoichiometry="1"/>
        </listOfReactants>
        <listOfProducts>
          <speciesReference species="META27535" stoichiometry="2"/>
          <speciesReference species="META27488" stoichiometry="1"/>
          <speciesReference species="META24857" stoichiometry="1"/>
          <speciesReference species="META24899" stoichiometry="1"/>
        </listOfProducts>
        <kineticLaw>
          <math xmlns="http://www.w3.org/1998/Math/MathML">
            <ci>FLUX_VALUE</ci>
          </math>
          <listOfParameters>
            <parameter id="LOWER_BOUND" value="0" units="mmol_per_gDW_per_hr"/>
            <parameter id="UPPER_BOUND" value="99999" units="mmol_per_gDW_per_hr"/>
            <parameter id="OBJECTIVE_COEFFICIENT" value="0"/>
            <parameter id="FLUX_VALUE" value="0" units="mmol_per_gDW_per_hr"/>
          </listOfParameters>
        </kineticLaw>
        <listOfParamaters>
          <parameter id="OBJECTIVE_COEFFICIENT" value="0"/>
          <parameter id="LOWER_BOUND" value="-99999"/>
          <parameter id="UPPER_BOUND" value="99999"/>
        </listOfParamaters>
      </reaction>
      <reaction id="META53719" name="metacyc:AICARTRANSFORM-RXN" reversible="true">
        <listOfReactants>
          <speciesReference species="META25101" stoichiometry="1"/>
          <speciesReference species="META9960" stoichiometry="1"/>
        </listOfReactants>
        <listOfProducts>
          <speciesReference species="META25106" stoichiometry="1"/>
          <speciesReference species="META5096" stoichiometry="1"/>
        </listOfProducts>
        <kineticLaw>
          <math xmlns="http://www.w3.org/1998/Math/MathML">
            <ci>FLUX_VALUE</ci>
          </math>
          <listOfParameters>
            <parameter id="LOWER_BOUND" value="-99999" units="mmol_per_gDW_per_hr"/>
            <parameter id="UPPER_BOUND" value="99999" units="mmol_per_gDW_per_hr"/>
            <parameter id="OBJECTIVE_COEFFICIENT" value="0"/>
            <parameter id="FLUX_VALUE" value="0" units="mmol_per_gDW_per_hr"/>
          </listOfParameters>
        </kineticLaw>
        <listOfParamaters>
          <parameter id="OBJECTIVE_COEFFICIENT" value="0"/>
          <parameter id="LOWER_BOUND" value="-99999"/>
          <parameter id="UPPER_BOUND" value="99999"/>
        </listOfParamaters>
      </reaction>
      <reaction id="META53794" name="metacyc:RXN490-3641" reversible="false">
        <listOfReactants>
          <speciesReference species="META27394" stoichiometry="1"/>
          <speciesReference species="META22380" stoichiometry="1"/>
          <speciesReference species="META23625" stoichiometry="1"/>
        </listOfReactants>
        <listOfProducts>
          <speciesReference species="META23881" stoichiometry="1"/>
          <speciesReference species="META22809" stoichiometry="1"/>
          <speciesReference species="META18929" stoichiometry="1"/>
        </listOfProducts>
        <kineticLaw>
          <math xmlns="http://www.w3.org/1998/Math/MathML">
            <ci>FLUX_VALUE</ci>
          </math>
          <listOfParameters>
            <parameter id="LOWER_BOUND" value="0" units="mmol_per_gDW_per_hr"/>
            <parameter id="UPPER_BOUND" value="99999" units="mmol_per_gDW_per_hr"/>
            <parameter id="OBJECTIVE_COEFFICIENT" value="0"/>
            <parameter id="FLUX_VALUE" value="0" units="mmol_per_gDW_per_hr"/>
          </listOfParameters>
        </kineticLaw>
        <listOfParamaters>
          <parameter id="OBJECTIVE_COEFFICIENT" value="0"/>
          <parameter id="LOWER_BOUND" value="-99999"/>
          <parameter id="UPPER_BOUND" value="99999"/>
        </listOfParamaters>
      </reaction>
      <reaction id="META53814" name="metacyc:2-ISOPROPYLMALATESYN-RXN" reversible="false">
        <listOfReactants>
          <speciesReference species="META26609" stoichiometry="1"/>
          <speciesReference species="META22304" stoichiometry="1"/>
          <speciesReference species="META18503" stoichiometry="1"/>
        </listOfReactants>
        <listOfProducts>
          <speciesReference species="META27535" stoichiometry="1"/>
          <speciesReference species="META26217" stoichiometry="1"/>
          <speciesReference species="META18562" stoichiometry="1"/>
        </listOfProducts>
        <kineticLaw>
          <math xmlns="http://www.w3.org/1998/Math/MathML">
            <ci>FLUX_VALUE</ci>
          </math>
          <listOfParameters>
            <parameter id="LOWER_BOUND" value="0" units="mmol_per_gDW_per_hr"/>
            <parameter id="UPPER_BOUND" value="99999" units="mmol_per_gDW_per_hr"/>
            <parameter id="OBJECTIVE_COEFFICIENT" value="0"/>
            <parameter id="FLUX_VALUE" value="0" units="mmol_per_gDW_per_hr"/>
          </listOfParameters>
        </kineticLaw>
        <listOfParamaters>
          <parameter id="OBJECTIVE_COEFFICIENT" value="0"/>
          <parameter id="LOWER_BOUND" value="-99999"/>
          <parameter id="UPPER_BOUND" value="99999"/>
        </listOfParamaters>
      </reaction>
      <reaction id="META53820" name="metacyc:PRTRANS-RXN" reversible="true">
        <listOfReactants>
          <speciesReference species="META21957" stoichiometry="1"/>
          <speciesReference species="META27491" stoichiometry="1"/>
        </listOfReactants>
        <listOfProducts>
          <speciesReference species="META24430" stoichiometry="1"/>
          <speciesReference species="META18863" stoichiometry="1"/>
        </listOfProducts>
        <kineticLaw>
          <math xmlns="http://www.w3.org/1998/Math/MathML">
            <ci>FLUX_VALUE</ci>
          </math>
          <listOfParameters>
            <parameter id="LOWER_BOUND" value="-99999" units="mmol_per_gDW_per_hr"/>
            <parameter id="UPPER_BOUND" value="99999" units="mmol_per_gDW_per_hr"/>
            <parameter id="OBJECTIVE_COEFFICIENT" value="0"/>
            <parameter id="FLUX_VALUE" value="0" units="mmol_per_gDW_per_hr"/>
          </listOfParameters>
        </kineticLaw>
        <listOfParamaters>
          <parameter id="OBJECTIVE_COEFFICIENT" value="0"/>
          <parameter id="LOWER_BOUND" value="-99999"/>
          <parameter id="UPPER_BOUND" value="99999"/>
        </listOfParamaters>
      </reaction>
      <reaction id="META53887" name="metacyc:RXN-7663" reversible="false">
        <listOfReactants>
          <speciesReference species="META28647" stoichiometry="1"/>
          <speciesReference species="META28545" stoichiometry="1"/>
          <speciesReference species="META27535" stoichiometry="1"/>
        </listOfReactants>
        <listOfProducts>
          <speciesReference species="META29371" stoichiometry="1"/>
          <speciesReference species="META27491" stoichiometry="1"/>
        </listOfProducts>
        <kineticLaw>
          <math xmlns="http://www.w3.org/1998/Math/MathML">
            <ci>FLUX_VALUE</ci>
          </math>
          <listOfParameters>
            <parameter id="LOWER_BOUND" value="0" units="mmol_per_gDW_per_hr"/>
            <parameter id="UPPER_BOUND" value="99999" units="mmol_per_gDW_per_hr"/>
            <parameter id="OBJECTIVE_COEFFICIENT" value="0"/>
            <parameter id="FLUX_VALUE" value="0" units="mmol_per_gDW_per_hr"/>
          </listOfParameters>
        </kineticLaw>
        <listOfParamaters>
          <parameter id="OBJECTIVE_COEFFICIENT" value="0"/>
          <parameter id="LOWER_BOUND" value="-99999"/>
          <parameter id="UPPER_BOUND" value="99999"/>
        </listOfParamaters>
      </reaction>
      <reaction id="META53969" name="metacyc:THYMIDYLATESYN-RXN" reversible="false">
        <listOfReactants>
          <speciesReference species="META9961" stoichiometry="1"/>
          <speciesReference species="META25030" stoichiometry="1"/>
        </listOfReactants>
        <listOfProducts>
          <speciesReference species="META25031" stoichiometry="1"/>
          <speciesReference species="META5095" stoichiometry="1"/>
        </listOfProducts>
        <kineticLaw>
          <math xmlns="http://www.w3.org/1998/Math/MathML">
            <ci>FLUX_VALUE</ci>
          </math>
          <listOfParameters>
            <parameter id="LOWER_BOUND" value="0" units="mmol_per_gDW_per_hr"/>
            <parameter id="UPPER_BOUND" value="99999" units="mmol_per_gDW_per_hr"/>
            <parameter id="OBJECTIVE_COEFFICIENT" value="0"/>
            <parameter id="FLUX_VALUE" value="0" units="mmol_per_gDW_per_hr"/>
          </listOfParameters>
        </kineticLaw>
        <listOfParamaters>
          <parameter id="OBJECTIVE_COEFFICIENT" value="0"/>
          <parameter id="LOWER_BOUND" value="-99999"/>
          <parameter id="UPPER_BOUND" value="99999"/>
        </listOfParamaters>
      </reaction>
      <reaction id="META54020" name="metacyc:DIHYDROXYMETVALDEHYDRAT-RXN" reversible="false">
        <listOfReactants>
          <speciesReference species="META18376" stoichiometry="1"/>
        </listOfReactants>
        <listOfProducts>
          <speciesReference species="META18498" stoichiometry="1"/>
          <speciesReference species="META22304" stoichiometry="1"/>
        </listOfProducts>
        <kineticLaw>
          <math xmlns="http://www.w3.org/1998/Math/MathML">
            <ci>FLUX_VALUE</ci>
          </math>
          <listOfParameters>
            <parameter id="LOWER_BOUND" value="0" units="mmol_per_gDW_per_hr"/>
            <parameter id="UPPER_BOUND" value="99999" units="mmol_per_gDW_per_hr"/>
            <parameter id="OBJECTIVE_COEFFICIENT" value="0"/>
            <parameter id="FLUX_VALUE" value="0" units="mmol_per_gDW_per_hr"/>
          </listOfParameters>
        </kineticLaw>
        <listOfParamaters>
          <parameter id="OBJECTIVE_COEFFICIENT" value="0"/>
          <parameter id="LOWER_BOUND" value="-99999"/>
          <parameter id="UPPER_BOUND" value="99999"/>
        </listOfParamaters>
      </reaction>
      <reaction id="META54023" name="metacyc:RXN-15878" reversible="false">
        <listOfReactants>
          <speciesReference species="META7272" stoichiometry="1"/>
          <speciesReference species="META18548" stoichiometry="1"/>
        </listOfReactants>
        <listOfProducts>
          <speciesReference species="META27535" stoichiometry="1"/>
          <speciesReference species="META2404" stoichiometry="1"/>
          <speciesReference species="META21824" stoichiometry="1"/>
          <speciesReference species="META22304" stoichiometry="1"/>
        </listOfProducts>
        <kineticLaw>
          <math xmlns="http://www.w3.org/1998/Math/MathML">
            <ci>FLUX_VALUE</ci>
          </math>
          <listOfParameters>
            <parameter id="LOWER_BOUND" value="0" units="mmol_per_gDW_per_hr"/>
            <parameter id="UPPER_BOUND" value="99999" units="mmol_per_gDW_per_hr"/>
            <parameter id="OBJECTIVE_COEFFICIENT" value="0"/>
            <parameter id="FLUX_VALUE" value="0" units="mmol_per_gDW_per_hr"/>
          </listOfParameters>
        </kineticLaw>
        <listOfParamaters>
          <parameter id="OBJECTIVE_COEFFICIENT" value="0"/>
          <parameter id="LOWER_BOUND" value="-99999"/>
          <parameter id="UPPER_BOUND" value="99999"/>
        </listOfParamaters>
      </reaction>
      <reaction id="META54091" name="metacyc:5-FORMYL-THF-CYCLO-LIGASE-RXN" reversible="false">
        <listOfReactants>
          <speciesReference species="META24860" stoichiometry="1"/>
          <speciesReference species="META9962" stoichiometry="1"/>
        </listOfReactants>
        <listOfProducts>
          <speciesReference species="META825" stoichiometry="1"/>
          <speciesReference species="META27488" stoichiometry="1"/>
          <speciesReference species="META24858" stoichiometry="1"/>
        </listOfProducts>
        <kineticLaw>
          <math xmlns="http://www.w3.org/1998/Math/MathML">
            <ci>FLUX_VALUE</ci>
          </math>
          <listOfParameters>
            <parameter id="LOWER_BOUND" value="0" units="mmol_per_gDW_per_hr"/>
            <parameter id="UPPER_BOUND" value="99999" units="mmol_per_gDW_per_hr"/>
            <parameter id="OBJECTIVE_COEFFICIENT" value="0"/>
            <parameter id="FLUX_VALUE" value="0" units="mmol_per_gDW_per_hr"/>
          </listOfParameters>
        </kineticLaw>
        <listOfParamaters>
          <parameter id="OBJECTIVE_COEFFICIENT" value="0"/>
          <parameter id="LOWER_BOUND" value="-99999"/>
          <parameter id="UPPER_BOUND" value="99999"/>
        </listOfParamaters>
      </reaction>
      <reaction id="META54108" name="metacyc:DXS-RXN" reversible="false">
        <listOfReactants>
          <speciesReference species="META27535" stoichiometry="1"/>
          <speciesReference species="META22385" stoichiometry="1"/>
          <speciesReference species="META24226" stoichiometry="1"/>
        </listOfReactants>
        <listOfProducts>
          <speciesReference species="META18929" stoichiometry="1"/>
          <speciesReference species="META24482" stoichiometry="1"/>
        </listOfProducts>
        <kineticLaw>
          <math xmlns="http://www.w3.org/1998/Math/MathML">
            <ci>FLUX_VALUE</ci>
          </math>
          <listOfParameters>
            <parameter id="LOWER_BOUND" value="0" units="mmol_per_gDW_per_hr"/>
            <parameter id="UPPER_BOUND" value="99999" units="mmol_per_gDW_per_hr"/>
            <parameter id="OBJECTIVE_COEFFICIENT" value="0"/>
            <parameter id="FLUX_VALUE" value="0" units="mmol_per_gDW_per_hr"/>
          </listOfParameters>
        </kineticLaw>
        <listOfParamaters>
          <parameter id="OBJECTIVE_COEFFICIENT" value="0"/>
          <parameter id="LOWER_BOUND" value="-99999"/>
          <parameter id="UPPER_BOUND" value="99999"/>
        </listOfParamaters>
      </reaction>
      <reaction id="META54137" name="metacyc:IMPCYCLOHYDROLASE-RXN" reversible="true">
        <listOfReactants>
          <speciesReference species="META22304" stoichiometry="1"/>
          <speciesReference species="META24908" stoichiometry="1"/>
        </listOfReactants>
        <listOfProducts>
          <speciesReference species="META25106" stoichiometry="1"/>
        </listOfProducts>
        <kineticLaw>
          <math xmlns="http://www.w3.org/1998/Math/MathML">
            <ci>FLUX_VALUE</ci>
          </math>
          <listOfParameters>
            <parameter id="LOWER_BOUND" value="-99999" units="mmol_per_gDW_per_hr"/>
            <parameter id="UPPER_BOUND" value="99999" units="mmol_per_gDW_per_hr"/>
            <parameter id="OBJECTIVE_COEFFICIENT" value="0"/>
            <parameter id="FLUX_VALUE" value="0" units="mmol_per_gDW_per_hr"/>
          </listOfParameters>
        </kineticLaw>
        <listOfParamaters>
          <parameter id="OBJECTIVE_COEFFICIENT" value="0"/>
          <parameter id="LOWER_BOUND" value="-99999"/>
          <parameter id="UPPER_BOUND" value="99999"/>
        </listOfParamaters>
      </reaction>
      <reaction id="META54148" name="metacyc:BRANCHED-CHAINAMINOTRANSFERVAL-RXN" reversible="true">
        <listOfReactants>
          <speciesReference species="META22380" stoichiometry="1"/>
          <speciesReference species="META23630" stoichiometry="1"/>
        </listOfReactants>
        <listOfProducts>
          <speciesReference species="META18503" stoichiometry="1"/>
          <speciesReference species="META23617" stoichiometry="1"/>
        </listOfProducts>
        <kineticLaw>
          <math xmlns="http://www.w3.org/1998/Math/MathML">
            <ci>FLUX_VALUE</ci>
          </math>
          <listOfParameters>
            <parameter id="LOWER_BOUND" value="-99999" units="mmol_per_gDW_per_hr"/>
            <parameter id="UPPER_BOUND" value="99999" units="mmol_per_gDW_per_hr"/>
            <parameter id="OBJECTIVE_COEFFICIENT" value="0"/>
            <parameter id="FLUX_VALUE" value="0" units="mmol_per_gDW_per_hr"/>
          </listOfParameters>
        </kineticLaw>
        <listOfParamaters>
          <parameter id="OBJECTIVE_COEFFICIENT" value="0"/>
          <parameter id="LOWER_BOUND" value="-99999"/>
          <parameter id="UPPER_BOUND" value="99999"/>
        </listOfParamaters>
      </reaction>
      <reaction id="META54204" name="metacyc:FGAMSYN-RXN" reversible="false">
        <listOfReactants>
          <speciesReference species="META24860" stoichiometry="1"/>
          <speciesReference species="META23616" stoichiometry="1"/>
          <speciesReference species="META18720" stoichiometry="1"/>
          <speciesReference species="META22304" stoichiometry="1"/>
        </listOfReactants>
        <listOfProducts>
          <speciesReference species="META27535" stoichiometry="1"/>
          <speciesReference species="META27488" stoichiometry="1"/>
          <speciesReference species="META24858" stoichiometry="1"/>
          <speciesReference species="META18726" stoichiometry="1"/>
          <speciesReference species="META23617" stoichiometry="1"/>
        </listOfProducts>
        <kineticLaw>
          <math xmlns="http://www.w3.org/1998/Math/MathML">
            <ci>FLUX_VALUE</ci>
          </math>
          <listOfParameters>
            <parameter id="LOWER_BOUND" value="0" units="mmol_per_gDW_per_hr"/>
            <parameter id="UPPER_BOUND" value="99999" units="mmol_per_gDW_per_hr"/>
            <parameter id="OBJECTIVE_COEFFICIENT" value="0"/>
            <parameter id="FLUX_VALUE" value="0" units="mmol_per_gDW_per_hr"/>
          </listOfParameters>
        </kineticLaw>
        <listOfParamaters>
          <parameter id="OBJECTIVE_COEFFICIENT" value="0"/>
          <parameter id="LOWER_BOUND" value="-99999"/>
          <parameter id="UPPER_BOUND" value="99999"/>
        </listOfParamaters>
      </reaction>
      <reaction id="META54246" name="metacyc:6PGLUCONOLACT-RXN" reversible="false">
        <listOfReactants>
          <speciesReference species="META21629" stoichiometry="1"/>
          <speciesReference species="META22304" stoichiometry="1"/>
        </listOfReactants>
        <listOfProducts>
          <speciesReference species="META20103" stoichiometry="1"/>
          <speciesReference species="META27535" stoichiometry="1"/>
        </listOfProducts>
        <kineticLaw>
          <math xmlns="http://www.w3.org/1998/Math/MathML">
            <ci>FLUX_VALUE</ci>
          </math>
          <listOfParameters>
            <parameter id="LOWER_BOUND" value="0" units="mmol_per_gDW_per_hr"/>
            <parameter id="UPPER_BOUND" value="99999" units="mmol_per_gDW_per_hr"/>
            <parameter id="OBJECTIVE_COEFFICIENT" value="0"/>
            <parameter id="FLUX_VALUE" value="0" units="mmol_per_gDW_per_hr"/>
          </listOfParameters>
        </kineticLaw>
        <listOfParamaters>
          <parameter id="OBJECTIVE_COEFFICIENT" value="0"/>
          <parameter id="LOWER_BOUND" value="-99999"/>
          <parameter id="UPPER_BOUND" value="99999"/>
        </listOfParamaters>
      </reaction>
      <reaction id="META54379" name="metacyc:PHOSPHOGLUCMUT-RXN" reversible="true">
        <listOfReactants>
          <speciesReference species="META24225" stoichiometry="1"/>
        </listOfReactants>
        <listOfProducts>
          <speciesReference species="META24469" stoichiometry="1"/>
        </listOfProducts>
        <kineticLaw>
          <math xmlns="http://www.w3.org/1998/Math/MathML">
            <ci>FLUX_VALUE</ci>
          </math>
          <listOfParameters>
            <parameter id="LOWER_BOUND" value="-99999" units="mmol_per_gDW_per_hr"/>
            <parameter id="UPPER_BOUND" value="99999" units="mmol_per_gDW_per_hr"/>
            <parameter id="OBJECTIVE_COEFFICIENT" value="0"/>
            <parameter id="FLUX_VALUE" value="0" units="mmol_per_gDW_per_hr"/>
          </listOfParameters>
        </kineticLaw>
        <listOfParamaters>
          <parameter id="OBJECTIVE_COEFFICIENT" value="0"/>
          <parameter id="LOWER_BOUND" value="-99999"/>
          <parameter id="UPPER_BOUND" value="99999"/>
        </listOfParamaters>
      </reaction>
      <reaction id="META54448" name="metacyc:PRAISOM-RXN" reversible="false">
        <listOfReactants>
          <speciesReference species="META21957" stoichiometry="1"/>
        </listOfReactants>
        <listOfProducts>
          <speciesReference species="META24419" stoichiometry="1"/>
        </listOfProducts>
        <kineticLaw>
          <math xmlns="http://www.w3.org/1998/Math/MathML">
            <ci>FLUX_VALUE</ci>
          </math>
          <listOfParameters>
            <parameter id="LOWER_BOUND" value="0" units="mmol_per_gDW_per_hr"/>
            <parameter id="UPPER_BOUND" value="99999" units="mmol_per_gDW_per_hr"/>
            <parameter id="OBJECTIVE_COEFFICIENT" value="0"/>
            <parameter id="FLUX_VALUE" value="0" units="mmol_per_gDW_per_hr"/>
          </listOfParameters>
        </kineticLaw>
        <listOfParamaters>
          <parameter id="OBJECTIVE_COEFFICIENT" value="0"/>
          <parameter id="LOWER_BOUND" value="-99999"/>
          <parameter id="UPPER_BOUND" value="99999"/>
        </listOfParamaters>
      </reaction>
      <reaction id="META54465" name="metacyc:CYSTATHIONINE-BETA-LYASE-RXN" reversible="false">
        <listOfReactants>
          <speciesReference species="META23783" stoichiometry="1"/>
          <speciesReference species="META22304" stoichiometry="1"/>
        </listOfReactants>
        <listOfProducts>
          <speciesReference species="META27493" stoichiometry="1"/>
          <speciesReference species="META23651" stoichiometry="1"/>
          <speciesReference species="META22385" stoichiometry="1"/>
        </listOfProducts>
        <kineticLaw>
          <math xmlns="http://www.w3.org/1998/Math/MathML">
            <ci>FLUX_VALUE</ci>
          </math>
          <listOfParameters>
            <parameter id="LOWER_BOUND" value="0" units="mmol_per_gDW_per_hr"/>
            <parameter id="UPPER_BOUND" value="99999" units="mmol_per_gDW_per_hr"/>
            <parameter id="OBJECTIVE_COEFFICIENT" value="0"/>
            <parameter id="FLUX_VALUE" value="0" units="mmol_per_gDW_per_hr"/>
          </listOfParameters>
        </kineticLaw>
        <listOfParamaters>
          <parameter id="OBJECTIVE_COEFFICIENT" value="0"/>
          <parameter id="LOWER_BOUND" value="-99999"/>
          <parameter id="UPPER_BOUND" value="99999"/>
        </listOfParamaters>
      </reaction>
      <reaction id="META54485" name="metacyc:MALATE-DEH-RXN" reversible="true">
        <listOfReactants>
          <speciesReference species="META22812" stoichiometry="1"/>
          <speciesReference species="META25050" stoichiometry="1"/>
        </listOfReactants>
        <listOfProducts>
          <speciesReference species="META27535" stoichiometry="1"/>
          <speciesReference species="META22050" stoichiometry="1"/>
          <speciesReference species="META25052" stoichiometry="1"/>
        </listOfProducts>
        <kineticLaw>
          <math xmlns="http://www.w3.org/1998/Math/MathML">
            <ci>FLUX_VALUE</ci>
          </math>
          <listOfParameters>
            <parameter id="LOWER_BOUND" value="-99999" units="mmol_per_gDW_per_hr"/>
            <parameter id="UPPER_BOUND" value="99999" units="mmol_per_gDW_per_hr"/>
            <parameter id="OBJECTIVE_COEFFICIENT" value="0"/>
            <parameter id="FLUX_VALUE" value="0" units="mmol_per_gDW_per_hr"/>
          </listOfParameters>
        </kineticLaw>
        <listOfParamaters>
          <parameter id="OBJECTIVE_COEFFICIENT" value="0"/>
          <parameter id="LOWER_BOUND" value="-99999"/>
          <parameter id="UPPER_BOUND" value="99999"/>
        </listOfParamaters>
      </reaction>
      <reaction id="META54538" name="metacyc:PSERTRANSAM-RXN" reversible="true">
        <listOfReactants>
          <speciesReference species="META22380" stoichiometry="1"/>
          <speciesReference species="META23938" stoichiometry="1"/>
        </listOfReactants>
        <listOfProducts>
          <speciesReference species="META18616" stoichiometry="1"/>
          <speciesReference species="META23617" stoichiometry="1"/>
        </listOfProducts>
        <kineticLaw>
          <math xmlns="http://www.w3.org/1998/Math/MathML">
            <ci>FLUX_VALUE</ci>
          </math>
          <listOfParameters>
            <parameter id="LOWER_BOUND" value="-99999" units="mmol_per_gDW_per_hr"/>
            <parameter id="UPPER_BOUND" value="99999" units="mmol_per_gDW_per_hr"/>
            <parameter id="OBJECTIVE_COEFFICIENT" value="0"/>
            <parameter id="FLUX_VALUE" value="0" units="mmol_per_gDW_per_hr"/>
          </listOfParameters>
        </kineticLaw>
        <listOfParamaters>
          <parameter id="OBJECTIVE_COEFFICIENT" value="0"/>
          <parameter id="LOWER_BOUND" value="-99999"/>
          <parameter id="UPPER_BOUND" value="99999"/>
        </listOfParamaters>
      </reaction>
      <reaction id="META54606" name="metacyc:RXN-7666" reversible="false">
        <listOfReactants>
          <speciesReference species="META29372" stoichiometry="1"/>
          <speciesReference species="META27535" stoichiometry="1"/>
          <speciesReference species="META25053" stoichiometry="1"/>
        </listOfReactants>
        <listOfProducts>
          <speciesReference species="META25051" stoichiometry="1"/>
          <speciesReference species="META28655" stoichiometry="1"/>
        </listOfProducts>
        <kineticLaw>
          <math xmlns="http://www.w3.org/1998/Math/MathML">
            <ci>FLUX_VALUE</ci>
          </math>
          <listOfParameters>
            <parameter id="LOWER_BOUND" value="0" units="mmol_per_gDW_per_hr"/>
            <parameter id="UPPER_BOUND" value="99999" units="mmol_per_gDW_per_hr"/>
            <parameter id="OBJECTIVE_COEFFICIENT" value="0"/>
            <parameter id="FLUX_VALUE" value="0" units="mmol_per_gDW_per_hr"/>
          </listOfParameters>
        </kineticLaw>
        <listOfParamaters>
          <parameter id="OBJECTIVE_COEFFICIENT" value="0"/>
          <parameter id="LOWER_BOUND" value="-99999"/>
          <parameter id="UPPER_BOUND" value="99999"/>
        </listOfParamaters>
      </reaction>
      <reaction id="META54660" name="metacyc:THREDEHYD-RXN" reversible="false">
        <listOfReactants>
          <speciesReference species="META23627" stoichiometry="1"/>
        </listOfReactants>
        <listOfProducts>
          <speciesReference species="META27493" stoichiometry="1"/>
          <speciesReference species="META22381" stoichiometry="1"/>
        </listOfProducts>
        <kineticLaw>
          <math xmlns="http://www.w3.org/1998/Math/MathML">
            <ci>FLUX_VALUE</ci>
          </math>
          <listOfParameters>
            <parameter id="LOWER_BOUND" value="0" units="mmol_per_gDW_per_hr"/>
            <parameter id="UPPER_BOUND" value="99999" units="mmol_per_gDW_per_hr"/>
            <parameter id="OBJECTIVE_COEFFICIENT" value="0"/>
            <parameter id="FLUX_VALUE" value="0" units="mmol_per_gDW_per_hr"/>
          </listOfParameters>
        </kineticLaw>
        <listOfParamaters>
          <parameter id="OBJECTIVE_COEFFICIENT" value="0"/>
          <parameter id="LOWER_BOUND" value="-99999"/>
          <parameter id="UPPER_BOUND" value="99999"/>
        </listOfParamaters>
      </reaction>
      <reaction id="META54744" name="metacyc:3-DEHYDROQUINATE-SYNTHASE-RXN" reversible="false">
        <listOfReactants>
          <speciesReference species="META18567" stoichiometry="1"/>
        </listOfReactants>
        <listOfProducts>
          <speciesReference species="META21660" stoichiometry="1"/>
          <speciesReference species="META27488" stoichiometry="1"/>
        </listOfProducts>
        <kineticLaw>
          <math xmlns="http://www.w3.org/1998/Math/MathML">
            <ci>FLUX_VALUE</ci>
          </math>
          <listOfParameters>
            <parameter id="LOWER_BOUND" value="0" units="mmol_per_gDW_per_hr"/>
            <parameter id="UPPER_BOUND" value="99999" units="mmol_per_gDW_per_hr"/>
            <parameter id="OBJECTIVE_COEFFICIENT" value="0"/>
            <parameter id="FLUX_VALUE" value="0" units="mmol_per_gDW_per_hr"/>
          </listOfParameters>
        </kineticLaw>
        <listOfParamaters>
          <parameter id="OBJECTIVE_COEFFICIENT" value="0"/>
          <parameter id="LOWER_BOUND" value="-99999"/>
          <parameter id="UPPER_BOUND" value="99999"/>
        </listOfParamaters>
      </reaction>
      <reaction id="META54783" name="metacyc:TRYPSYN-RXN" reversible="false">
        <listOfReactants>
          <speciesReference species="META25488" stoichiometry="1"/>
          <speciesReference species="META23626" stoichiometry="1"/>
        </listOfReactants>
        <listOfProducts>
          <speciesReference species="META24226" stoichiometry="1"/>
          <speciesReference species="META22304" stoichiometry="1"/>
          <speciesReference species="META23628" stoichiometry="1"/>
        </listOfProducts>
        <kineticLaw>
          <math xmlns="http://www.w3.org/1998/Math/MathML">
            <ci>FLUX_VALUE</ci>
          </math>
          <listOfParameters>
            <parameter id="LOWER_BOUND" value="0" units="mmol_per_gDW_per_hr"/>
            <parameter id="UPPER_BOUND" value="99999" units="mmol_per_gDW_per_hr"/>
            <parameter id="OBJECTIVE_COEFFICIENT" value="0"/>
            <parameter id="FLUX_VALUE" value="0" units="mmol_per_gDW_per_hr"/>
          </listOfParameters>
        </kineticLaw>
        <listOfParamaters>
          <parameter id="OBJECTIVE_COEFFICIENT" value="0"/>
          <parameter id="LOWER_BOUND" value="-99999"/>
          <parameter id="UPPER_BOUND" value="99999"/>
        </listOfParamaters>
      </reaction>
      <reaction id="META54988" name="metacyc:RXN-MG-PROTOPORPHYRIN-METHYLESTER-SYN" reversible="false">
        <listOfReactants>
          <speciesReference species="META23663" stoichiometry="1"/>
          <speciesReference species="META28671" stoichiometry="1"/>
        </listOfReactants>
        <listOfProducts>
          <speciesReference species="META28672" stoichiometry="1"/>
          <speciesReference species="META23633" stoichiometry="1"/>
        </listOfProducts>
        <kineticLaw>
          <math xmlns="http://www.w3.org/1998/Math/MathML">
            <ci>FLUX_VALUE</ci>
          </math>
          <listOfParameters>
            <parameter id="LOWER_BOUND" value="0" units="mmol_per_gDW_per_hr"/>
            <parameter id="UPPER_BOUND" value="99999" units="mmol_per_gDW_per_hr"/>
            <parameter id="OBJECTIVE_COEFFICIENT" value="0"/>
            <parameter id="FLUX_VALUE" value="0" units="mmol_per_gDW_per_hr"/>
          </listOfParameters>
        </kineticLaw>
        <listOfParamaters>
          <parameter id="OBJECTIVE_COEFFICIENT" value="0"/>
          <parameter id="LOWER_BOUND" value="-99999"/>
          <parameter id="UPPER_BOUND" value="99999"/>
        </listOfParamaters>
      </reaction>
      <reaction id="META55156" name="metacyc:ALANINE--GLYOXYLATE-AMINOTRANSFERASE-RXN" reversible="true">
        <listOfReactants>
          <speciesReference species="META22384" stoichiometry="1"/>
          <speciesReference species="META23620" stoichiometry="1"/>
        </listOfReactants>
        <listOfProducts>
          <speciesReference species="META22385" stoichiometry="1"/>
          <speciesReference species="META23612" stoichiometry="1"/>
        </listOfProducts>
        <kineticLaw>
          <math xmlns="http://www.w3.org/1998/Math/MathML">
            <ci>FLUX_VALUE</ci>
          </math>
          <listOfParameters>
            <parameter id="LOWER_BOUND" value="-99999" units="mmol_per_gDW_per_hr"/>
            <parameter id="UPPER_BOUND" value="99999" units="mmol_per_gDW_per_hr"/>
            <parameter id="OBJECTIVE_COEFFICIENT" value="0"/>
            <parameter id="FLUX_VALUE" value="0" units="mmol_per_gDW_per_hr"/>
          </listOfParameters>
        </kineticLaw>
        <listOfParamaters>
          <parameter id="OBJECTIVE_COEFFICIENT" value="0"/>
          <parameter id="LOWER_BOUND" value="-99999"/>
          <parameter id="UPPER_BOUND" value="99999"/>
        </listOfParamaters>
      </reaction>
      <reaction id="META55226" name="metacyc:SUCCCOASYN-RXN" reversible="true">
        <listOfReactants>
          <speciesReference species="META26217" stoichiometry="1"/>
          <speciesReference species="META22809" stoichiometry="1"/>
          <speciesReference species="META24860" stoichiometry="1"/>
        </listOfReactants>
        <listOfProducts>
          <speciesReference species="META27488" stoichiometry="1"/>
          <speciesReference species="META24858" stoichiometry="1"/>
          <speciesReference species="META26752" stoichiometry="1"/>
        </listOfProducts>
        <kineticLaw>
          <math xmlns="http://www.w3.org/1998/Math/MathML">
            <ci>FLUX_VALUE</ci>
          </math>
          <listOfParameters>
            <parameter id="LOWER_BOUND" value="-99999" units="mmol_per_gDW_per_hr"/>
            <parameter id="UPPER_BOUND" value="99999" units="mmol_per_gDW_per_hr"/>
            <parameter id="OBJECTIVE_COEFFICIENT" value="0"/>
            <parameter id="FLUX_VALUE" value="0" units="mmol_per_gDW_per_hr"/>
          </listOfParameters>
        </kineticLaw>
        <listOfParamaters>
          <parameter id="OBJECTIVE_COEFFICIENT" value="0"/>
          <parameter id="LOWER_BOUND" value="-99999"/>
          <parameter id="UPPER_BOUND" value="99999"/>
        </listOfParamaters>
      </reaction>
      <reaction id="META55237" name="metacyc:GLYCERATE-DEHYDROGENASE-RXN" reversible="false">
        <listOfReactants>
          <speciesReference species="META27535" stoichiometry="1"/>
          <speciesReference species="META25052" stoichiometry="1"/>
          <speciesReference species="META22046" stoichiometry="1"/>
        </listOfReactants>
        <listOfProducts>
          <speciesReference species="META22704" stoichiometry="1"/>
          <speciesReference species="META25050" stoichiometry="1"/>
        </listOfProducts>
        <kineticLaw>
          <math xmlns="http://www.w3.org/1998/Math/MathML">
            <ci>FLUX_VALUE</ci>
          </math>
          <listOfParameters>
            <parameter id="LOWER_BOUND" value="0" units="mmol_per_gDW_per_hr"/>
            <parameter id="UPPER_BOUND" value="99999" units="mmol_per_gDW_per_hr"/>
            <parameter id="OBJECTIVE_COEFFICIENT" value="0"/>
            <parameter id="FLUX_VALUE" value="0" units="mmol_per_gDW_per_hr"/>
          </listOfParameters>
        </kineticLaw>
        <listOfParamaters>
          <parameter id="OBJECTIVE_COEFFICIENT" value="0"/>
          <parameter id="LOWER_BOUND" value="-99999"/>
          <parameter id="UPPER_BOUND" value="99999"/>
        </listOfParamaters>
      </reaction>
      <reaction id="META55320" name="metacyc:PYRUVATE-CARBOXYLASE-RXN" reversible="false">
        <listOfReactants>
          <speciesReference species="META27467" stoichiometry="1"/>
          <speciesReference species="META22385" stoichiometry="1"/>
          <speciesReference species="META24860" stoichiometry="1"/>
        </listOfReactants>
        <listOfProducts>
          <speciesReference species="META27535" stoichiometry="1"/>
          <speciesReference species="META27488" stoichiometry="1"/>
          <speciesReference species="META22050" stoichiometry="1"/>
          <speciesReference species="META24858" stoichiometry="1"/>
        </listOfProducts>
        <kineticLaw>
          <math xmlns="http://www.w3.org/1998/Math/MathML">
            <ci>FLUX_VALUE</ci>
          </math>
          <listOfParameters>
            <parameter id="LOWER_BOUND" value="0" units="mmol_per_gDW_per_hr"/>
            <parameter id="UPPER_BOUND" value="99999" units="mmol_per_gDW_per_hr"/>
            <parameter id="OBJECTIVE_COEFFICIENT" value="0"/>
            <parameter id="FLUX_VALUE" value="0" units="mmol_per_gDW_per_hr"/>
          </listOfParameters>
        </kineticLaw>
        <listOfParamaters>
          <parameter id="OBJECTIVE_COEFFICIENT" value="0"/>
          <parameter id="LOWER_BOUND" value="-99999"/>
          <parameter id="UPPER_BOUND" value="99999"/>
        </listOfParamaters>
      </reaction>
      <reaction id="META55430" name="metacyc:DIHYDROFOLATEREDUCT-RXN" reversible="false">
        <listOfReactants>
          <speciesReference species="META5095" stoichiometry="1"/>
          <speciesReference species="META25053" stoichiometry="1"/>
          <speciesReference species="META27535" stoichiometry="1"/>
        </listOfReactants>
        <listOfProducts>
          <speciesReference species="META25051" stoichiometry="1"/>
          <speciesReference species="META5096" stoichiometry="1"/>
        </listOfProducts>
        <kineticLaw>
          <math xmlns="http://www.w3.org/1998/Math/MathML">
            <ci>FLUX_VALUE</ci>
          </math>
          <listOfParameters>
            <parameter id="LOWER_BOUND" value="0" units="mmol_per_gDW_per_hr"/>
            <parameter id="UPPER_BOUND" value="99999" units="mmol_per_gDW_per_hr"/>
            <parameter id="OBJECTIVE_COEFFICIENT" value="0"/>
            <parameter id="FLUX_VALUE" value="0" units="mmol_per_gDW_per_hr"/>
          </listOfParameters>
        </kineticLaw>
        <listOfParamaters>
          <parameter id="OBJECTIVE_COEFFICIENT" value="0"/>
          <parameter id="LOWER_BOUND" value="-99999"/>
          <parameter id="UPPER_BOUND" value="99999"/>
        </listOfParamaters>
      </reaction>
      <reaction id="META55547" name="metacyc:RXN-6182" reversible="true">
        <listOfReactants>
          <speciesReference species="META24469" stoichiometry="1"/>
        </listOfReactants>
        <listOfProducts>
          <speciesReference species="META24464" stoichiometry="1"/>
        </listOfProducts>
        <kineticLaw>
          <math xmlns="http://www.w3.org/1998/Math/MathML">
            <ci>FLUX_VALUE</ci>
          </math>
          <listOfParameters>
            <parameter id="LOWER_BOUND" value="-99999" units="mmol_per_gDW_per_hr"/>
            <parameter id="UPPER_BOUND" value="99999" units="mmol_per_gDW_per_hr"/>
            <parameter id="OBJECTIVE_COEFFICIENT" value="0"/>
            <parameter id="FLUX_VALUE" value="0" units="mmol_per_gDW_per_hr"/>
          </listOfParameters>
        </kineticLaw>
        <listOfParamaters>
          <parameter id="OBJECTIVE_COEFFICIENT" value="0"/>
          <parameter id="LOWER_BOUND" value="-99999"/>
          <parameter id="UPPER_BOUND" value="99999"/>
        </listOfParamaters>
      </reaction>
      <reaction id="META55607" name="metacyc:ORNCARBAMTRANSFER-RXN" reversible="true">
        <listOfReactants>
          <speciesReference species="META18927" stoichiometry="1"/>
          <speciesReference species="META23665" stoichiometry="1"/>
        </listOfReactants>
        <listOfProducts>
          <speciesReference species="META27535" stoichiometry="1"/>
          <speciesReference species="META23611" stoichiometry="1"/>
          <speciesReference species="META27488" stoichiometry="1"/>
        </listOfProducts>
        <kineticLaw>
          <math xmlns="http://www.w3.org/1998/Math/MathML">
            <ci>FLUX_VALUE</ci>
          </math>
          <listOfParameters>
            <parameter id="LOWER_BOUND" value="-99999" units="mmol_per_gDW_per_hr"/>
            <parameter id="UPPER_BOUND" value="99999" units="mmol_per_gDW_per_hr"/>
            <parameter id="OBJECTIVE_COEFFICIENT" value="0"/>
            <parameter id="FLUX_VALUE" value="0" units="mmol_per_gDW_per_hr"/>
          </listOfParameters>
        </kineticLaw>
        <listOfParamaters>
          <parameter id="OBJECTIVE_COEFFICIENT" value="0"/>
          <parameter id="LOWER_BOUND" value="-99999"/>
          <parameter id="UPPER_BOUND" value="99999"/>
        </listOfParamaters>
      </reaction>
      <reaction id="META55717" name="metacyc:ACETOLACTREDUCTOISOM-RXN" reversible="true">
        <listOfReactants>
          <speciesReference species="META26307" stoichiometry="1"/>
          <speciesReference species="META25051" stoichiometry="1"/>
        </listOfReactants>
        <listOfProducts>
          <speciesReference species="META27535" stoichiometry="1"/>
          <speciesReference species="META18445" stoichiometry="1"/>
          <speciesReference species="META25053" stoichiometry="1"/>
        </listOfProducts>
        <kineticLaw>
          <math xmlns="http://www.w3.org/1998/Math/MathML">
            <ci>FLUX_VALUE</ci>
          </math>
          <listOfParameters>
            <parameter id="LOWER_BOUND" value="-99999" units="mmol_per_gDW_per_hr"/>
            <parameter id="UPPER_BOUND" value="99999" units="mmol_per_gDW_per_hr"/>
            <parameter id="OBJECTIVE_COEFFICIENT" value="0"/>
            <parameter id="FLUX_VALUE" value="0" units="mmol_per_gDW_per_hr"/>
          </listOfParameters>
        </kineticLaw>
        <listOfParamaters>
          <parameter id="OBJECTIVE_COEFFICIENT" value="0"/>
          <parameter id="LOWER_BOUND" value="-99999"/>
          <parameter id="UPPER_BOUND" value="99999"/>
        </listOfParamaters>
      </reaction>
      <reaction id="META55787" name="metacyc:S-ADENMETSYN-RXN" reversible="false">
        <listOfReactants>
          <speciesReference species="META24860" stoichiometry="1"/>
          <speciesReference species="META22304" stoichiometry="1"/>
          <speciesReference species="META23623" stoichiometry="1"/>
        </listOfReactants>
        <listOfProducts>
          <speciesReference species="META27491" stoichiometry="1"/>
          <speciesReference species="META23663" stoichiometry="1"/>
          <speciesReference species="META27488" stoichiometry="1"/>
        </listOfProducts>
        <kineticLaw>
          <math xmlns="http://www.w3.org/1998/Math/MathML">
            <ci>FLUX_VALUE</ci>
          </math>
          <listOfParameters>
            <parameter id="LOWER_BOUND" value="0" units="mmol_per_gDW_per_hr"/>
            <parameter id="UPPER_BOUND" value="99999" units="mmol_per_gDW_per_hr"/>
            <parameter id="OBJECTIVE_COEFFICIENT" value="0"/>
            <parameter id="FLUX_VALUE" value="0" units="mmol_per_gDW_per_hr"/>
          </listOfParameters>
        </kineticLaw>
        <listOfParamaters>
          <parameter id="OBJECTIVE_COEFFICIENT" value="0"/>
          <parameter id="LOWER_BOUND" value="-99999"/>
          <parameter id="UPPER_BOUND" value="99999"/>
        </listOfParamaters>
      </reaction>
      <reaction id="META55858" name="metacyc:SHIKIMATE-KINASE-RXN" reversible="true">
        <listOfReactants>
          <speciesReference species="META22209" stoichiometry="1"/>
          <speciesReference species="META24860" stoichiometry="1"/>
        </listOfReactants>
        <listOfProducts>
          <speciesReference species="META27535" stoichiometry="1"/>
          <speciesReference species="META22210" stoichiometry="1"/>
          <speciesReference species="META24858" stoichiometry="1"/>
        </listOfProducts>
        <kineticLaw>
          <math xmlns="http://www.w3.org/1998/Math/MathML">
            <ci>FLUX_VALUE</ci>
          </math>
          <listOfParameters>
            <parameter id="LOWER_BOUND" value="-99999" units="mmol_per_gDW_per_hr"/>
            <parameter id="UPPER_BOUND" value="99999" units="mmol_per_gDW_per_hr"/>
            <parameter id="OBJECTIVE_COEFFICIENT" value="0"/>
            <parameter id="FLUX_VALUE" value="0" units="mmol_per_gDW_per_hr"/>
          </listOfParameters>
        </kineticLaw>
        <listOfParamaters>
          <parameter id="OBJECTIVE_COEFFICIENT" value="0"/>
          <parameter id="LOWER_BOUND" value="-99999"/>
          <parameter id="UPPER_BOUND" value="99999"/>
        </listOfParamaters>
      </reaction>
      <reaction id="META55880" name="metacyc:ALANINE-AMINOTRANSFERASE-RXN" reversible="true">
        <listOfReactants>
          <speciesReference species="META22380" stoichiometry="1"/>
          <speciesReference species="META23620" stoichiometry="1"/>
        </listOfReactants>
        <listOfProducts>
          <speciesReference species="META22385" stoichiometry="1"/>
          <speciesReference species="META23617" stoichiometry="1"/>
        </listOfProducts>
        <kineticLaw>
          <math xmlns="http://www.w3.org/1998/Math/MathML">
            <ci>FLUX_VALUE</ci>
          </math>
          <listOfParameters>
            <parameter id="LOWER_BOUND" value="-99999" units="mmol_per_gDW_per_hr"/>
            <parameter id="UPPER_BOUND" value="99999" units="mmol_per_gDW_per_hr"/>
            <parameter id="OBJECTIVE_COEFFICIENT" value="0"/>
            <parameter id="FLUX_VALUE" value="0" units="mmol_per_gDW_per_hr"/>
          </listOfParameters>
        </kineticLaw>
        <listOfParamaters>
          <parameter id="OBJECTIVE_COEFFICIENT" value="0"/>
          <parameter id="LOWER_BOUND" value="-99999"/>
          <parameter id="UPPER_BOUND" value="99999"/>
        </listOfParamaters>
      </reaction>
      <reaction id="META55889" name="metacyc:PREPHENATEDEHYDRAT-RXN" reversible="true">
        <listOfReactants>
          <speciesReference species="META22108" stoichiometry="1"/>
          <speciesReference species="META27535" stoichiometry="1"/>
        </listOfReactants>
        <listOfProducts>
          <speciesReference species="META22391" stoichiometry="1"/>
          <speciesReference species="META18929" stoichiometry="1"/>
          <speciesReference species="META22304" stoichiometry="1"/>
        </listOfProducts>
        <kineticLaw>
          <math xmlns="http://www.w3.org/1998/Math/MathML">
            <ci>FLUX_VALUE</ci>
          </math>
          <listOfParameters>
            <parameter id="LOWER_BOUND" value="-99999" units="mmol_per_gDW_per_hr"/>
            <parameter id="UPPER_BOUND" value="99999" units="mmol_per_gDW_per_hr"/>
            <parameter id="OBJECTIVE_COEFFICIENT" value="0"/>
            <parameter id="FLUX_VALUE" value="0" units="mmol_per_gDW_per_hr"/>
          </listOfParameters>
        </kineticLaw>
        <listOfParamaters>
          <parameter id="OBJECTIVE_COEFFICIENT" value="0"/>
          <parameter id="LOWER_BOUND" value="-99999"/>
          <parameter id="UPPER_BOUND" value="99999"/>
        </listOfParamaters>
      </reaction>
      <reaction id="META55998" name="metacyc:DADPKIN-RXN" reversible="false">
        <listOfReactants>
          <speciesReference species="META24860" stoichiometry="1"/>
          <speciesReference species="META24888" stoichiometry="1"/>
        </listOfReactants>
        <listOfProducts>
          <speciesReference species="META24890" stoichiometry="1"/>
          <speciesReference species="META24858" stoichiometry="1"/>
        </listOfProducts>
        <kineticLaw>
          <math xmlns="http://www.w3.org/1998/Math/MathML">
            <ci>FLUX_VALUE</ci>
          </math>
          <listOfParameters>
            <parameter id="LOWER_BOUND" value="0" units="mmol_per_gDW_per_hr"/>
            <parameter id="UPPER_BOUND" value="99999" units="mmol_per_gDW_per_hr"/>
            <parameter id="OBJECTIVE_COEFFICIENT" value="0"/>
            <parameter id="FLUX_VALUE" value="0" units="mmol_per_gDW_per_hr"/>
          </listOfParameters>
        </kineticLaw>
        <listOfParamaters>
          <parameter id="OBJECTIVE_COEFFICIENT" value="0"/>
          <parameter id="LOWER_BOUND" value="-99999"/>
          <parameter id="UPPER_BOUND" value="99999"/>
        </listOfParamaters>
      </reaction>
      <reaction id="META56049" name="metacyc:METHYLENETHFDEHYDROG-NADP-RXN" reversible="true">
        <listOfReactants>
          <speciesReference species="META25051" stoichiometry="1"/>
          <speciesReference species="META9961" stoichiometry="1"/>
        </listOfReactants>
        <listOfProducts>
          <speciesReference species="META25053" stoichiometry="1"/>
          <speciesReference species="META825" stoichiometry="1"/>
        </listOfProducts>
        <kineticLaw>
          <math xmlns="http://www.w3.org/1998/Math/MathML">
            <ci>FLUX_VALUE</ci>
          </math>
          <listOfParameters>
            <parameter id="LOWER_BOUND" value="-99999" units="mmol_per_gDW_per_hr"/>
            <parameter id="UPPER_BOUND" value="99999" units="mmol_per_gDW_per_hr"/>
            <parameter id="OBJECTIVE_COEFFICIENT" value="0"/>
            <parameter id="FLUX_VALUE" value="0" units="mmol_per_gDW_per_hr"/>
          </listOfParameters>
        </kineticLaw>
        <listOfParamaters>
          <parameter id="OBJECTIVE_COEFFICIENT" value="0"/>
          <parameter id="LOWER_BOUND" value="-99999"/>
          <parameter id="UPPER_BOUND" value="99999"/>
        </listOfParamaters>
      </reaction>
      <reaction id="META56100" name="metacyc:THRESYN-RXN" reversible="false">
        <listOfReactants>
          <speciesReference species="META22304" stoichiometry="1"/>
          <speciesReference species="META23660" stoichiometry="1"/>
        </listOfReactants>
        <listOfProducts>
          <speciesReference species="META23627" stoichiometry="1"/>
          <speciesReference species="META27488" stoichiometry="1"/>
        </listOfProducts>
        <kineticLaw>
          <math xmlns="http://www.w3.org/1998/Math/MathML">
            <ci>FLUX_VALUE</ci>
          </math>
          <listOfParameters>
            <parameter id="LOWER_BOUND" value="0" units="mmol_per_gDW_per_hr"/>
            <parameter id="UPPER_BOUND" value="99999" units="mmol_per_gDW_per_hr"/>
            <parameter id="OBJECTIVE_COEFFICIENT" value="0"/>
            <parameter id="FLUX_VALUE" value="0" units="mmol_per_gDW_per_hr"/>
          </listOfParameters>
        </kineticLaw>
        <listOfParamaters>
          <parameter id="OBJECTIVE_COEFFICIENT" value="0"/>
          <parameter id="LOWER_BOUND" value="-99999"/>
          <parameter id="UPPER_BOUND" value="99999"/>
        </listOfParamaters>
      </reaction>
      <reaction id="META56144" name="metacyc:RXN-5284" reversible="false">
        <listOfReactants>
          <speciesReference species="META29350" stoichiometry="1"/>
          <speciesReference species="META25053" stoichiometry="1"/>
          <speciesReference species="META27394" stoichiometry="1"/>
        </listOfReactants>
        <listOfProducts>
          <speciesReference species="META28652" stoichiometry="1"/>
          <speciesReference species="META22304" stoichiometry="2"/>
          <speciesReference species="META25051" stoichiometry="1"/>
        </listOfProducts>
        <kineticLaw>
          <math xmlns="http://www.w3.org/1998/Math/MathML">
            <ci>FLUX_VALUE</ci>
          </math>
          <listOfParameters>
            <parameter id="LOWER_BOUND" value="0" units="mmol_per_gDW_per_hr"/>
            <parameter id="UPPER_BOUND" value="99999" units="mmol_per_gDW_per_hr"/>
            <parameter id="OBJECTIVE_COEFFICIENT" value="0"/>
            <parameter id="FLUX_VALUE" value="0" units="mmol_per_gDW_per_hr"/>
          </listOfParameters>
        </kineticLaw>
        <listOfParamaters>
          <parameter id="OBJECTIVE_COEFFICIENT" value="0"/>
          <parameter id="LOWER_BOUND" value="-99999"/>
          <parameter id="UPPER_BOUND" value="99999"/>
        </listOfParamaters>
      </reaction>
      <reaction id="META56180" name="metacyc:HOMOCYSMETB12-RXN" reversible="false">
        <listOfReactants>
          <speciesReference species="META23651" stoichiometry="1"/>
          <speciesReference species="META9958" stoichiometry="1"/>
        </listOfReactants>
        <listOfProducts>
          <speciesReference species="META23623" stoichiometry="1"/>
          <speciesReference species="META5096" stoichiometry="1"/>
        </listOfProducts>
        <kineticLaw>
          <math xmlns="http://www.w3.org/1998/Math/MathML">
            <ci>FLUX_VALUE</ci>
          </math>
          <listOfParameters>
            <parameter id="LOWER_BOUND" value="0" units="mmol_per_gDW_per_hr"/>
            <parameter id="UPPER_BOUND" value="99999" units="mmol_per_gDW_per_hr"/>
            <parameter id="OBJECTIVE_COEFFICIENT" value="0"/>
            <parameter id="FLUX_VALUE" value="0" units="mmol_per_gDW_per_hr"/>
          </listOfParameters>
        </kineticLaw>
        <listOfParamaters>
          <parameter id="OBJECTIVE_COEFFICIENT" value="0"/>
          <parameter id="LOWER_BOUND" value="-99999"/>
          <parameter id="UPPER_BOUND" value="99999"/>
        </listOfParamaters>
      </reaction>
      <reaction id="META56193" name="metacyc:4.3.1.17-RXN" reversible="false">
        <listOfReactants>
          <speciesReference species="META23626" stoichiometry="1"/>
        </listOfReactants>
        <listOfProducts>
          <speciesReference species="META27493" stoichiometry="1"/>
          <speciesReference species="META22385" stoichiometry="1"/>
        </listOfProducts>
        <kineticLaw>
          <math xmlns="http://www.w3.org/1998/Math/MathML">
            <ci>FLUX_VALUE</ci>
          </math>
          <listOfParameters>
            <parameter id="LOWER_BOUND" value="0" units="mmol_per_gDW_per_hr"/>
            <parameter id="UPPER_BOUND" value="99999" units="mmol_per_gDW_per_hr"/>
            <parameter id="OBJECTIVE_COEFFICIENT" value="0"/>
            <parameter id="FLUX_VALUE" value="0" units="mmol_per_gDW_per_hr"/>
          </listOfParameters>
        </kineticLaw>
        <listOfParamaters>
          <parameter id="OBJECTIVE_COEFFICIENT" value="0"/>
          <parameter id="LOWER_BOUND" value="-99999"/>
          <parameter id="UPPER_BOUND" value="99999"/>
        </listOfParamaters>
      </reaction>
      <reaction id="META56237" name="metacyc:RXN-14047" reversible="true">
        <listOfReactants>
          <speciesReference species="META18957" stoichiometry="1"/>
        </listOfReactants>
        <listOfProducts>
          <speciesReference species="META22778" stoichiometry="1"/>
        </listOfProducts>
        <kineticLaw>
          <math xmlns="http://www.w3.org/1998/Math/MathML">
            <ci>FLUX_VALUE</ci>
          </math>
          <listOfParameters>
            <parameter id="LOWER_BOUND" value="-99999" units="mmol_per_gDW_per_hr"/>
            <parameter id="UPPER_BOUND" value="99999" units="mmol_per_gDW_per_hr"/>
            <parameter id="OBJECTIVE_COEFFICIENT" value="0"/>
            <parameter id="FLUX_VALUE" value="0" units="mmol_per_gDW_per_hr"/>
          </listOfParameters>
        </kineticLaw>
        <listOfParamaters>
          <parameter id="OBJECTIVE_COEFFICIENT" value="0"/>
          <parameter id="LOWER_BOUND" value="-99999"/>
          <parameter id="UPPER_BOUND" value="99999"/>
        </listOfParamaters>
      </reaction>
      <reaction id="META56433" name="metacyc:ACETOOHBUTREDUCTOISOM-RXN" reversible="false">
        <listOfReactants>
          <speciesReference species="META27535" stoichiometry="1"/>
          <speciesReference species="META25053" stoichiometry="1"/>
          <speciesReference species="META18444" stoichiometry="1"/>
        </listOfReactants>
        <listOfProducts>
          <speciesReference species="META25051" stoichiometry="1"/>
          <speciesReference species="META18376" stoichiometry="1"/>
        </listOfProducts>
        <kineticLaw>
          <math xmlns="http://www.w3.org/1998/Math/MathML">
            <ci>FLUX_VALUE</ci>
          </math>
          <listOfParameters>
            <parameter id="LOWER_BOUND" value="0" units="mmol_per_gDW_per_hr"/>
            <parameter id="UPPER_BOUND" value="99999" units="mmol_per_gDW_per_hr"/>
            <parameter id="OBJECTIVE_COEFFICIENT" value="0"/>
            <parameter id="FLUX_VALUE" value="0" units="mmol_per_gDW_per_hr"/>
          </listOfParameters>
        </kineticLaw>
        <listOfParamaters>
          <parameter id="OBJECTIVE_COEFFICIENT" value="0"/>
          <parameter id="LOWER_BOUND" value="-99999"/>
          <parameter id="UPPER_BOUND" value="99999"/>
        </listOfParamaters>
      </reaction>
      <reaction id="META56614" name="metacyc:GLUTAMIDOTRANS-RXN" reversible="false">
        <listOfReactants>
          <speciesReference species="META23616" stoichiometry="1"/>
          <speciesReference species="META25108" stoichiometry="1"/>
        </listOfReactants>
        <listOfProducts>
          <speciesReference species="META27535" stoichiometry="1"/>
          <speciesReference species="META25101" stoichiometry="1"/>
          <speciesReference species="META23617" stoichiometry="1"/>
          <speciesReference species="META21633" stoichiometry="1"/>
        </listOfProducts>
        <kineticLaw>
          <math xmlns="http://www.w3.org/1998/Math/MathML">
            <ci>FLUX_VALUE</ci>
          </math>
          <listOfParameters>
            <parameter id="LOWER_BOUND" value="0" units="mmol_per_gDW_per_hr"/>
            <parameter id="UPPER_BOUND" value="99999" units="mmol_per_gDW_per_hr"/>
            <parameter id="OBJECTIVE_COEFFICIENT" value="0"/>
            <parameter id="FLUX_VALUE" value="0" units="mmol_per_gDW_per_hr"/>
          </listOfParameters>
        </kineticLaw>
        <listOfParamaters>
          <parameter id="OBJECTIVE_COEFFICIENT" value="0"/>
          <parameter id="LOWER_BOUND" value="-99999"/>
          <parameter id="UPPER_BOUND" value="99999"/>
        </listOfParamaters>
      </reaction>
      <reaction id="META56865" name="metacyc:HISTCYCLOHYD-RXN" reversible="false">
        <listOfReactants>
          <speciesReference species="META24910" stoichiometry="1"/>
          <speciesReference species="META22304" stoichiometry="1"/>
        </listOfReactants>
        <listOfProducts>
          <speciesReference species="META25107" stoichiometry="1"/>
        </listOfProducts>
        <kineticLaw>
          <math xmlns="http://www.w3.org/1998/Math/MathML">
            <ci>FLUX_VALUE</ci>
          </math>
          <listOfParameters>
            <parameter id="LOWER_BOUND" value="0" units="mmol_per_gDW_per_hr"/>
            <parameter id="UPPER_BOUND" value="99999" units="mmol_per_gDW_per_hr"/>
            <parameter id="OBJECTIVE_COEFFICIENT" value="0"/>
            <parameter id="FLUX_VALUE" value="0" units="mmol_per_gDW_per_hr"/>
          </listOfParameters>
        </kineticLaw>
        <listOfParamaters>
          <parameter id="OBJECTIVE_COEFFICIENT" value="0"/>
          <parameter id="LOWER_BOUND" value="-99999"/>
          <parameter id="UPPER_BOUND" value="99999"/>
        </listOfParamaters>
      </reaction>
      <reaction id="META56956" name="metacyc:DUDPKIN-RXN" reversible="false">
        <listOfReactants>
          <speciesReference species="META24860" stoichiometry="1"/>
          <speciesReference species="META25027" stoichiometry="1"/>
        </listOfReactants>
        <listOfProducts>
          <speciesReference species="META25033" stoichiometry="1"/>
          <speciesReference species="META24858" stoichiometry="1"/>
        </listOfProducts>
        <kineticLaw>
          <math xmlns="http://www.w3.org/1998/Math/MathML">
            <ci>FLUX_VALUE</ci>
          </math>
          <listOfParameters>
            <parameter id="LOWER_BOUND" value="0" units="mmol_per_gDW_per_hr"/>
            <parameter id="UPPER_BOUND" value="99999" units="mmol_per_gDW_per_hr"/>
            <parameter id="OBJECTIVE_COEFFICIENT" value="0"/>
            <parameter id="FLUX_VALUE" value="0" units="mmol_per_gDW_per_hr"/>
          </listOfParameters>
        </kineticLaw>
        <listOfParamaters>
          <parameter id="OBJECTIVE_COEFFICIENT" value="0"/>
          <parameter id="LOWER_BOUND" value="-99999"/>
          <parameter id="UPPER_BOUND" value="99999"/>
        </listOfParamaters>
      </reaction>
      <reaction id="META57105" name="metacyc:FPPSYN-RXN" reversible="true">
        <listOfReactants>
          <speciesReference species="META21664" stoichiometry="1"/>
          <speciesReference species="META28197" stoichiometry="1"/>
        </listOfReactants>
        <listOfProducts>
          <speciesReference species="META27491" stoichiometry="1"/>
          <speciesReference species="META28165" stoichiometry="1"/>
        </listOfProducts>
        <kineticLaw>
          <math xmlns="http://www.w3.org/1998/Math/MathML">
            <ci>FLUX_VALUE</ci>
          </math>
          <listOfParameters>
            <parameter id="LOWER_BOUND" value="-99999" units="mmol_per_gDW_per_hr"/>
            <parameter id="UPPER_BOUND" value="99999" units="mmol_per_gDW_per_hr"/>
            <parameter id="OBJECTIVE_COEFFICIENT" value="0"/>
            <parameter id="FLUX_VALUE" value="0" units="mmol_per_gDW_per_hr"/>
          </listOfParameters>
        </kineticLaw>
        <listOfParamaters>
          <parameter id="OBJECTIVE_COEFFICIENT" value="0"/>
          <parameter id="LOWER_BOUND" value="-99999"/>
          <parameter id="UPPER_BOUND" value="99999"/>
        </listOfParamaters>
      </reaction>
      <reaction id="META57188" name="metacyc:RXN1F-20" reversible="false">
        <listOfReactants>
          <speciesReference species="META28680" stoichiometry="1"/>
          <speciesReference species="META27527" stoichiometry="1"/>
          <speciesReference species="META22304" stoichiometry="1"/>
          <speciesReference species="META24860" stoichiometry="1"/>
        </listOfReactants>
        <listOfProducts>
          <speciesReference species="META28671" stoichiometry="1"/>
          <speciesReference species="META27535" stoichiometry="3"/>
          <speciesReference species="META24858" stoichiometry="1"/>
          <speciesReference species="META27488" stoichiometry="1"/>
        </listOfProducts>
        <kineticLaw>
          <math xmlns="http://www.w3.org/1998/Math/MathML">
            <ci>FLUX_VALUE</ci>
          </math>
          <listOfParameters>
            <parameter id="LOWER_BOUND" value="0" units="mmol_per_gDW_per_hr"/>
            <parameter id="UPPER_BOUND" value="99999" units="mmol_per_gDW_per_hr"/>
            <parameter id="OBJECTIVE_COEFFICIENT" value="0"/>
            <parameter id="FLUX_VALUE" value="0" units="mmol_per_gDW_per_hr"/>
          </listOfParameters>
        </kineticLaw>
        <listOfParamaters>
          <parameter id="OBJECTIVE_COEFFICIENT" value="0"/>
          <parameter id="LOWER_BOUND" value="-99999"/>
          <parameter id="UPPER_BOUND" value="99999"/>
        </listOfParamaters>
      </reaction>
      <reaction id="META57192" name="metacyc:RXN-14201" reversible="false">
        <listOfReactants>
          <speciesReference species="META22304" stoichiometry="2"/>
          <speciesReference species="META24902" stoichiometry="1"/>
        </listOfReactants>
        <listOfProducts>
          <speciesReference species="META27535" stoichiometry="2"/>
          <speciesReference species="META27488" stoichiometry="2"/>
          <speciesReference species="META24901" stoichiometry="1"/>
        </listOfProducts>
        <kineticLaw>
          <math xmlns="http://www.w3.org/1998/Math/MathML">
            <ci>FLUX_VALUE</ci>
          </math>
          <listOfParameters>
            <parameter id="LOWER_BOUND" value="0" units="mmol_per_gDW_per_hr"/>
            <parameter id="UPPER_BOUND" value="99999" units="mmol_per_gDW_per_hr"/>
            <parameter id="OBJECTIVE_COEFFICIENT" value="0"/>
            <parameter id="FLUX_VALUE" value="0" units="mmol_per_gDW_per_hr"/>
          </listOfParameters>
        </kineticLaw>
        <listOfParamaters>
          <parameter id="OBJECTIVE_COEFFICIENT" value="0"/>
          <parameter id="LOWER_BOUND" value="-99999"/>
          <parameter id="UPPER_BOUND" value="99999"/>
        </listOfParamaters>
      </reaction>
      <reaction id="META57274" name="metacyc:AICARSYN-RXN" reversible="true">
        <listOfReactants>
          <speciesReference species="META22063" stoichiometry="1"/>
        </listOfReactants>
        <listOfProducts>
          <speciesReference species="META25101" stoichiometry="1"/>
          <speciesReference species="META22807" stoichiometry="1"/>
        </listOfProducts>
        <kineticLaw>
          <math xmlns="http://www.w3.org/1998/Math/MathML">
            <ci>FLUX_VALUE</ci>
          </math>
          <listOfParameters>
            <parameter id="LOWER_BOUND" value="-99999" units="mmol_per_gDW_per_hr"/>
            <parameter id="UPPER_BOUND" value="99999" units="mmol_per_gDW_per_hr"/>
            <parameter id="OBJECTIVE_COEFFICIENT" value="0"/>
            <parameter id="FLUX_VALUE" value="0" units="mmol_per_gDW_per_hr"/>
          </listOfParameters>
        </kineticLaw>
        <listOfParamaters>
          <parameter id="OBJECTIVE_COEFFICIENT" value="0"/>
          <parameter id="LOWER_BOUND" value="-99999"/>
          <parameter id="UPPER_BOUND" value="99999"/>
        </listOfParamaters>
      </reaction>
      <reaction id="META57284" name="metacyc:PORPHOBILSYNTH-RXN" reversible="false">
        <listOfReactants>
          <speciesReference species="META18690" stoichiometry="2"/>
        </listOfReactants>
        <listOfProducts>
          <speciesReference species="META27535" stoichiometry="1"/>
          <speciesReference species="META22102" stoichiometry="1"/>
          <speciesReference species="META22304" stoichiometry="2"/>
        </listOfProducts>
        <kineticLaw>
          <math xmlns="http://www.w3.org/1998/Math/MathML">
            <ci>FLUX_VALUE</ci>
          </math>
          <listOfParameters>
            <parameter id="LOWER_BOUND" value="0" units="mmol_per_gDW_per_hr"/>
            <parameter id="UPPER_BOUND" value="99999" units="mmol_per_gDW_per_hr"/>
            <parameter id="OBJECTIVE_COEFFICIENT" value="0"/>
            <parameter id="FLUX_VALUE" value="0" units="mmol_per_gDW_per_hr"/>
          </listOfParameters>
        </kineticLaw>
        <listOfParamaters>
          <parameter id="OBJECTIVE_COEFFICIENT" value="0"/>
          <parameter id="LOWER_BOUND" value="-99999"/>
          <parameter id="UPPER_BOUND" value="99999"/>
        </listOfParamaters>
      </reaction>
      <reaction id="META57374" name="metacyc:PRPPSYN-RXN" reversible="true">
        <listOfReactants>
          <speciesReference species="META14450" stoichiometry="1"/>
          <speciesReference species="META24860" stoichiometry="1"/>
        </listOfReactants>
        <listOfProducts>
          <speciesReference species="META27535" stoichiometry="1"/>
          <speciesReference species="META24430" stoichiometry="1"/>
          <speciesReference species="META24859" stoichiometry="1"/>
        </listOfProducts>
        <kineticLaw>
          <math xmlns="http://www.w3.org/1998/Math/MathML">
            <ci>FLUX_VALUE</ci>
          </math>
          <listOfParameters>
            <parameter id="LOWER_BOUND" value="-99999" units="mmol_per_gDW_per_hr"/>
            <parameter id="UPPER_BOUND" value="99999" units="mmol_per_gDW_per_hr"/>
            <parameter id="OBJECTIVE_COEFFICIENT" value="0"/>
            <parameter id="FLUX_VALUE" value="0" units="mmol_per_gDW_per_hr"/>
          </listOfParameters>
        </kineticLaw>
        <listOfParamaters>
          <parameter id="OBJECTIVE_COEFFICIENT" value="0"/>
          <parameter id="LOWER_BOUND" value="-99999"/>
          <parameter id="UPPER_BOUND" value="99999"/>
        </listOfParamaters>
      </reaction>
      <reaction id="META57575" name="metacyc:DIHYDROXYISOVALDEHYDRAT-RXN" reversible="false">
        <listOfReactants>
          <speciesReference species="META26307" stoichiometry="1"/>
        </listOfReactants>
        <listOfProducts>
          <speciesReference species="META22304" stoichiometry="1"/>
          <speciesReference species="META18503" stoichiometry="1"/>
        </listOfProducts>
        <kineticLaw>
          <math xmlns="http://www.w3.org/1998/Math/MathML">
            <ci>FLUX_VALUE</ci>
          </math>
          <listOfParameters>
            <parameter id="LOWER_BOUND" value="0" units="mmol_per_gDW_per_hr"/>
            <parameter id="UPPER_BOUND" value="99999" units="mmol_per_gDW_per_hr"/>
            <parameter id="OBJECTIVE_COEFFICIENT" value="0"/>
            <parameter id="FLUX_VALUE" value="0" units="mmol_per_gDW_per_hr"/>
          </listOfParameters>
        </kineticLaw>
        <listOfParamaters>
          <parameter id="OBJECTIVE_COEFFICIENT" value="0"/>
          <parameter id="LOWER_BOUND" value="-99999"/>
          <parameter id="UPPER_BOUND" value="99999"/>
        </listOfParamaters>
      </reaction>
      <reaction id="META57604" name="metacyc:HOMOSERDEHYDROG-RXN" reversible="false">
        <listOfReactants>
          <speciesReference species="META2950" stoichiometry="1"/>
          <speciesReference species="META27535" stoichiometry="1"/>
          <speciesReference species="META23656" stoichiometry="1"/>
        </listOfReactants>
        <listOfProducts>
          <speciesReference species="META23652" stoichiometry="1"/>
          <speciesReference species="META2949" stoichiometry="1"/>
        </listOfProducts>
        <kineticLaw>
          <math xmlns="http://www.w3.org/1998/Math/MathML">
            <ci>FLUX_VALUE</ci>
          </math>
          <listOfParameters>
            <parameter id="LOWER_BOUND" value="0" units="mmol_per_gDW_per_hr"/>
            <parameter id="UPPER_BOUND" value="99999" units="mmol_per_gDW_per_hr"/>
            <parameter id="OBJECTIVE_COEFFICIENT" value="0"/>
            <parameter id="FLUX_VALUE" value="0" units="mmol_per_gDW_per_hr"/>
          </listOfParameters>
        </kineticLaw>
        <listOfParamaters>
          <parameter id="OBJECTIVE_COEFFICIENT" value="0"/>
          <parameter id="LOWER_BOUND" value="-99999"/>
          <parameter id="UPPER_BOUND" value="99999"/>
        </listOfParamaters>
      </reaction>
      <reaction id="META57614" name="metacyc:ATPPHOSPHORIBOSYLTRANS-RXN" reversible="true">
        <listOfReactants>
          <speciesReference species="META27491" stoichiometry="1"/>
          <speciesReference species="META24911" stoichiometry="1"/>
        </listOfReactants>
        <listOfProducts>
          <speciesReference species="META27535" stoichiometry="1"/>
          <speciesReference species="META24430" stoichiometry="1"/>
          <speciesReference species="META24860" stoichiometry="1"/>
        </listOfProducts>
        <kineticLaw>
          <math xmlns="http://www.w3.org/1998/Math/MathML">
            <ci>FLUX_VALUE</ci>
          </math>
          <listOfParameters>
            <parameter id="LOWER_BOUND" value="-99999" units="mmol_per_gDW_per_hr"/>
            <parameter id="UPPER_BOUND" value="99999" units="mmol_per_gDW_per_hr"/>
            <parameter id="OBJECTIVE_COEFFICIENT" value="0"/>
            <parameter id="FLUX_VALUE" value="0" units="mmol_per_gDW_per_hr"/>
          </listOfParameters>
        </kineticLaw>
        <listOfParamaters>
          <parameter id="OBJECTIVE_COEFFICIENT" value="0"/>
          <parameter id="LOWER_BOUND" value="-99999"/>
          <parameter id="UPPER_BOUND" value="99999"/>
        </listOfParamaters>
      </reaction>
      <reaction id="META57664" name="metacyc:DXPREDISOM-RXN" reversible="true">
        <listOfReactants>
          <speciesReference species="META18462" stoichiometry="1"/>
          <speciesReference species="META25051" stoichiometry="1"/>
        </listOfReactants>
        <listOfProducts>
          <speciesReference species="META27535" stoichiometry="1"/>
          <speciesReference species="META24482" stoichiometry="1"/>
          <speciesReference species="META25053" stoichiometry="1"/>
        </listOfProducts>
        <kineticLaw>
          <math xmlns="http://www.w3.org/1998/Math/MathML">
            <ci>FLUX_VALUE</ci>
          </math>
          <listOfParameters>
            <parameter id="LOWER_BOUND" value="-99999" units="mmol_per_gDW_per_hr"/>
            <parameter id="UPPER_BOUND" value="99999" units="mmol_per_gDW_per_hr"/>
            <parameter id="OBJECTIVE_COEFFICIENT" value="0"/>
            <parameter id="FLUX_VALUE" value="0" units="mmol_per_gDW_per_hr"/>
          </listOfParameters>
        </kineticLaw>
        <listOfParamaters>
          <parameter id="OBJECTIVE_COEFFICIENT" value="0"/>
          <parameter id="LOWER_BOUND" value="-99999"/>
          <parameter id="UPPER_BOUND" value="99999"/>
        </listOfParamaters>
      </reaction>
      <reaction id="META57692" name="metacyc:IMP-DEHYDROG-RXN" reversible="true">
        <listOfReactants>
          <speciesReference species="META25050" stoichiometry="1"/>
          <speciesReference species="META22304" stoichiometry="1"/>
          <speciesReference species="META24908" stoichiometry="1"/>
        </listOfReactants>
        <listOfProducts>
          <speciesReference species="META27535" stoichiometry="1"/>
          <speciesReference species="META24912" stoichiometry="1"/>
          <speciesReference species="META25052" stoichiometry="1"/>
        </listOfProducts>
        <kineticLaw>
          <math xmlns="http://www.w3.org/1998/Math/MathML">
            <ci>FLUX_VALUE</ci>
          </math>
          <listOfParameters>
            <parameter id="LOWER_BOUND" value="-99999" units="mmol_per_gDW_per_hr"/>
            <parameter id="UPPER_BOUND" value="99999" units="mmol_per_gDW_per_hr"/>
            <parameter id="OBJECTIVE_COEFFICIENT" value="0"/>
            <parameter id="FLUX_VALUE" value="0" units="mmol_per_gDW_per_hr"/>
          </listOfParameters>
        </kineticLaw>
        <listOfParamaters>
          <parameter id="OBJECTIVE_COEFFICIENT" value="0"/>
          <parameter id="LOWER_BOUND" value="-99999"/>
          <parameter id="UPPER_BOUND" value="99999"/>
        </listOfParamaters>
      </reaction>
      <reaction id="META57702" name="metacyc:BRANCHED-CHAINAMINOTRANSFERLEU-RXN" reversible="true">
        <listOfReactants>
          <speciesReference species="META22380" stoichiometry="1"/>
          <speciesReference species="META23621" stoichiometry="1"/>
        </listOfReactants>
        <listOfProducts>
          <speciesReference species="META18551" stoichiometry="1"/>
          <speciesReference species="META23617" stoichiometry="1"/>
        </listOfProducts>
        <kineticLaw>
          <math xmlns="http://www.w3.org/1998/Math/MathML">
            <ci>FLUX_VALUE</ci>
          </math>
          <listOfParameters>
            <parameter id="LOWER_BOUND" value="-99999" units="mmol_per_gDW_per_hr"/>
            <parameter id="UPPER_BOUND" value="99999" units="mmol_per_gDW_per_hr"/>
            <parameter id="OBJECTIVE_COEFFICIENT" value="0"/>
            <parameter id="FLUX_VALUE" value="0" units="mmol_per_gDW_per_hr"/>
          </listOfParameters>
        </kineticLaw>
        <listOfParamaters>
          <parameter id="OBJECTIVE_COEFFICIENT" value="0"/>
          <parameter id="LOWER_BOUND" value="-99999"/>
          <parameter id="UPPER_BOUND" value="99999"/>
        </listOfParamaters>
      </reaction>
      <reaction id="META57723" name="metacyc:IPPISOM-RXN" reversible="true">
        <listOfReactants>
          <speciesReference species="META21664" stoichiometry="1"/>
        </listOfReactants>
        <listOfProducts>
          <speciesReference species="META20226" stoichiometry="1"/>
        </listOfProducts>
        <kineticLaw>
          <math xmlns="http://www.w3.org/1998/Math/MathML">
            <ci>FLUX_VALUE</ci>
          </math>
          <listOfParameters>
            <parameter id="LOWER_BOUND" value="-99999" units="mmol_per_gDW_per_hr"/>
            <parameter id="UPPER_BOUND" value="99999" units="mmol_per_gDW_per_hr"/>
            <parameter id="OBJECTIVE_COEFFICIENT" value="0"/>
            <parameter id="FLUX_VALUE" value="0" units="mmol_per_gDW_per_hr"/>
          </listOfParameters>
        </kineticLaw>
        <listOfParamaters>
          <parameter id="OBJECTIVE_COEFFICIENT" value="0"/>
          <parameter id="LOWER_BOUND" value="-99999"/>
          <parameter id="UPPER_BOUND" value="99999"/>
        </listOfParamaters>
      </reaction>
      <reaction id="META57749" name="metacyc:OROPRIBTRANS-RXN" reversible="true">
        <listOfReactants>
          <speciesReference species="META22048" stoichiometry="1"/>
          <speciesReference species="META27491" stoichiometry="1"/>
        </listOfReactants>
        <listOfProducts>
          <speciesReference species="META22719" stoichiometry="1"/>
          <speciesReference species="META24430" stoichiometry="1"/>
        </listOfProducts>
        <kineticLaw>
          <math xmlns="http://www.w3.org/1998/Math/MathML">
            <ci>FLUX_VALUE</ci>
          </math>
          <listOfParameters>
            <parameter id="LOWER_BOUND" value="-99999" units="mmol_per_gDW_per_hr"/>
            <parameter id="UPPER_BOUND" value="99999" units="mmol_per_gDW_per_hr"/>
            <parameter id="OBJECTIVE_COEFFICIENT" value="0"/>
            <parameter id="FLUX_VALUE" value="0" units="mmol_per_gDW_per_hr"/>
          </listOfParameters>
        </kineticLaw>
        <listOfParamaters>
          <parameter id="OBJECTIVE_COEFFICIENT" value="0"/>
          <parameter id="LOWER_BOUND" value="-99999"/>
          <parameter id="UPPER_BOUND" value="99999"/>
        </listOfParamaters>
      </reaction>
      <reaction id="META57801" name="metacyc:1.2.1.13-RXN" reversible="false">
        <listOfReactants>
          <speciesReference species="META27535" stoichiometry="1"/>
          <speciesReference species="META26970" stoichiometry="1"/>
          <speciesReference species="META25053" stoichiometry="1"/>
        </listOfReactants>
        <listOfProducts>
          <speciesReference species="META27488" stoichiometry="1"/>
          <speciesReference species="META25051" stoichiometry="1"/>
          <speciesReference species="META24226" stoichiometry="1"/>
        </listOfProducts>
        <kineticLaw>
          <math xmlns="http://www.w3.org/1998/Math/MathML">
            <ci>FLUX_VALUE</ci>
          </math>
          <listOfParameters>
            <parameter id="LOWER_BOUND" value="0" units="mmol_per_gDW_per_hr"/>
            <parameter id="UPPER_BOUND" value="99999" units="mmol_per_gDW_per_hr"/>
            <parameter id="OBJECTIVE_COEFFICIENT" value="0"/>
            <parameter id="FLUX_VALUE" value="0" units="mmol_per_gDW_per_hr"/>
          </listOfParameters>
        </kineticLaw>
        <listOfParamaters>
          <parameter id="OBJECTIVE_COEFFICIENT" value="0"/>
          <parameter id="LOWER_BOUND" value="-99999"/>
          <parameter id="UPPER_BOUND" value="99999"/>
        </listOfParamaters>
      </reaction>
      <reaction id="META453366" name="metacyc:1.2.1.13-RXN_c" reversible="false">
        <listOfReactants>
          <speciesReference species="META27535" stoichiometry="1"/>
          <speciesReference species="META453365" stoichiometry="1"/>
          <speciesReference species="META453360" stoichiometry="1"/>
        </listOfReactants>
        <listOfProducts>
          <speciesReference species="META27488" stoichiometry="1"/>
          <speciesReference species="META453359" stoichiometry="1"/>
          <speciesReference species="META453367" stoichiometry="1"/>
        </listOfProducts>
        <kineticLaw>
          <math xmlns="http://www.w3.org/1998/Math/MathML">
            <ci>FLUX_VALUE</ci>
          </math>
          <listOfParameters>
            <parameter id="LOWER_BOUND" value="0" units="mmol_per_gDW_per_hr"/>
            <parameter id="UPPER_BOUND" value="99999" units="mmol_per_gDW_per_hr"/>
            <parameter id="OBJECTIVE_COEFFICIENT" value="0"/>
            <parameter id="FLUX_VALUE" value="0" units="mmol_per_gDW_per_hr"/>
          </listOfParameters>
        </kineticLaw>
        <listOfParamaters>
          <parameter id="OBJECTIVE_COEFFICIENT" value="0"/>
          <parameter id="LOWER_BOUND" value="-99999"/>
          <parameter id="UPPER_BOUND" value="99999"/>
        </listOfParamaters>
      </reaction>
      <reaction id="META57848" name="metacyc:RXN0-1461" reversible="false">
        <listOfReactants>
          <speciesReference species="META27535" stoichiometry="2"/>
          <speciesReference species="META27394" stoichiometry="1"/>
          <speciesReference species="META18966" stoichiometry="1"/>
        </listOfReactants>
        <listOfProducts>
          <speciesReference species="META28679" stoichiometry="1"/>
          <speciesReference species="META22304" stoichiometry="2"/>
          <speciesReference species="META18929" stoichiometry="2"/>
        </listOfProducts>
        <kineticLaw>
          <math xmlns="http://www.w3.org/1998/Math/MathML">
            <ci>FLUX_VALUE</ci>
          </math>
          <listOfParameters>
            <parameter id="LOWER_BOUND" value="0" units="mmol_per_gDW_per_hr"/>
            <parameter id="UPPER_BOUND" value="99999" units="mmol_per_gDW_per_hr"/>
            <parameter id="OBJECTIVE_COEFFICIENT" value="0"/>
            <parameter id="FLUX_VALUE" value="0" units="mmol_per_gDW_per_hr"/>
          </listOfParameters>
        </kineticLaw>
        <listOfParamaters>
          <parameter id="OBJECTIVE_COEFFICIENT" value="0"/>
          <parameter id="LOWER_BOUND" value="-99999"/>
          <parameter id="UPPER_BOUND" value="99999"/>
        </listOfParamaters>
      </reaction>
      <reaction id="META57991" name="metacyc:AIRS-RXN" reversible="false">
        <listOfReactants>
          <speciesReference species="META24860" stoichiometry="1"/>
          <speciesReference species="META18726" stoichiometry="1"/>
        </listOfReactants>
        <listOfProducts>
          <speciesReference species="META27535" stoichiometry="1"/>
          <speciesReference species="META27488" stoichiometry="1"/>
          <speciesReference species="META24858" stoichiometry="1"/>
          <speciesReference species="META18725" stoichiometry="1"/>
        </listOfProducts>
        <kineticLaw>
          <math xmlns="http://www.w3.org/1998/Math/MathML">
            <ci>FLUX_VALUE</ci>
          </math>
          <listOfParameters>
            <parameter id="LOWER_BOUND" value="0" units="mmol_per_gDW_per_hr"/>
            <parameter id="UPPER_BOUND" value="99999" units="mmol_per_gDW_per_hr"/>
            <parameter id="OBJECTIVE_COEFFICIENT" value="0"/>
            <parameter id="FLUX_VALUE" value="0" units="mmol_per_gDW_per_hr"/>
          </listOfParameters>
        </kineticLaw>
        <listOfParamaters>
          <parameter id="OBJECTIVE_COEFFICIENT" value="0"/>
          <parameter id="LOWER_BOUND" value="-99999"/>
          <parameter id="UPPER_BOUND" value="99999"/>
        </listOfParamaters>
      </reaction>
      <reaction id="META58040" name="metacyc:GLUTAMINESYN-RXN" reversible="false">
        <listOfReactants>
          <speciesReference species="META27493" stoichiometry="1"/>
          <speciesReference species="META23617" stoichiometry="1"/>
          <speciesReference species="META24860" stoichiometry="1"/>
        </listOfReactants>
        <listOfProducts>
          <speciesReference species="META27535" stoichiometry="1"/>
          <speciesReference species="META27488" stoichiometry="1"/>
          <speciesReference species="META23616" stoichiometry="1"/>
          <speciesReference species="META24858" stoichiometry="1"/>
        </listOfProducts>
        <kineticLaw>
          <math xmlns="http://www.w3.org/1998/Math/MathML">
            <ci>FLUX_VALUE</ci>
          </math>
          <listOfParameters>
            <parameter id="LOWER_BOUND" value="0" units="mmol_per_gDW_per_hr"/>
            <parameter id="UPPER_BOUND" value="99999" units="mmol_per_gDW_per_hr"/>
            <parameter id="OBJECTIVE_COEFFICIENT" value="0"/>
            <parameter id="FLUX_VALUE" value="0" units="mmol_per_gDW_per_hr"/>
          </listOfParameters>
        </kineticLaw>
        <listOfParamaters>
          <parameter id="OBJECTIVE_COEFFICIENT" value="0"/>
          <parameter id="LOWER_BOUND" value="-99999"/>
          <parameter id="UPPER_BOUND" value="99999"/>
        </listOfParamaters>
      </reaction>
      <reaction id="META58157" name="metacyc:RXN-7665" reversible="false">
        <listOfReactants>
          <speciesReference species="META29370" stoichiometry="1"/>
          <speciesReference species="META25053" stoichiometry="1"/>
          <speciesReference species="META27535" stoichiometry="1"/>
        </listOfReactants>
        <listOfProducts>
          <speciesReference species="META29372" stoichiometry="1"/>
          <speciesReference species="META25051" stoichiometry="1"/>
        </listOfProducts>
        <kineticLaw>
          <math xmlns="http://www.w3.org/1998/Math/MathML">
            <ci>FLUX_VALUE</ci>
          </math>
          <listOfParameters>
            <parameter id="LOWER_BOUND" value="0" units="mmol_per_gDW_per_hr"/>
            <parameter id="UPPER_BOUND" value="99999" units="mmol_per_gDW_per_hr"/>
            <parameter id="OBJECTIVE_COEFFICIENT" value="0"/>
            <parameter id="FLUX_VALUE" value="0" units="mmol_per_gDW_per_hr"/>
          </listOfParameters>
        </kineticLaw>
        <listOfParamaters>
          <parameter id="OBJECTIVE_COEFFICIENT" value="0"/>
          <parameter id="LOWER_BOUND" value="-99999"/>
          <parameter id="UPPER_BOUND" value="99999"/>
        </listOfParamaters>
      </reaction>
      <reaction id="META58233" name="metacyc:DIAMINOPIMDECARB-RXN" reversible="false">
        <listOfReactants>
          <speciesReference species="META23671" stoichiometry="1"/>
          <speciesReference species="META27535" stoichiometry="1"/>
        </listOfReactants>
        <listOfProducts>
          <speciesReference species="META18929" stoichiometry="1"/>
          <speciesReference species="META23622" stoichiometry="1"/>
        </listOfProducts>
        <kineticLaw>
          <math xmlns="http://www.w3.org/1998/Math/MathML">
            <ci>FLUX_VALUE</ci>
          </math>
          <listOfParameters>
            <parameter id="LOWER_BOUND" value="0" units="mmol_per_gDW_per_hr"/>
            <parameter id="UPPER_BOUND" value="99999" units="mmol_per_gDW_per_hr"/>
            <parameter id="OBJECTIVE_COEFFICIENT" value="0"/>
            <parameter id="FLUX_VALUE" value="0" units="mmol_per_gDW_per_hr"/>
          </listOfParameters>
        </kineticLaw>
        <listOfParamaters>
          <parameter id="OBJECTIVE_COEFFICIENT" value="0"/>
          <parameter id="LOWER_BOUND" value="-99999"/>
          <parameter id="UPPER_BOUND" value="99999"/>
        </listOfParamaters>
      </reaction>
      <reaction id="META58242" name="metacyc:ARGSUCCINSYN-RXN" reversible="false">
        <listOfReactants>
          <speciesReference species="META24860" stoichiometry="1"/>
          <speciesReference species="META22810" stoichiometry="1"/>
          <speciesReference species="META23611" stoichiometry="1"/>
        </listOfReactants>
        <listOfProducts>
          <speciesReference species="META27535" stoichiometry="1"/>
          <speciesReference species="META27491" stoichiometry="1"/>
          <speciesReference species="META24859" stoichiometry="1"/>
          <speciesReference species="META21892" stoichiometry="1"/>
        </listOfProducts>
        <kineticLaw>
          <math xmlns="http://www.w3.org/1998/Math/MathML">
            <ci>FLUX_VALUE</ci>
          </math>
          <listOfParameters>
            <parameter id="LOWER_BOUND" value="0" units="mmol_per_gDW_per_hr"/>
            <parameter id="UPPER_BOUND" value="99999" units="mmol_per_gDW_per_hr"/>
            <parameter id="OBJECTIVE_COEFFICIENT" value="0"/>
            <parameter id="FLUX_VALUE" value="0" units="mmol_per_gDW_per_hr"/>
          </listOfParameters>
        </kineticLaw>
        <listOfParamaters>
          <parameter id="OBJECTIVE_COEFFICIENT" value="0"/>
          <parameter id="LOWER_BOUND" value="-99999"/>
          <parameter id="UPPER_BOUND" value="99999"/>
        </listOfParamaters>
      </reaction>
      <reaction id="META58298" name="metacyc:3-DEHYDROQUINATE-DEHYDRATASE-RXN" reversible="true">
        <listOfReactants>
          <speciesReference species="META21660" stoichiometry="1"/>
        </listOfReactants>
        <listOfProducts>
          <speciesReference species="META18566" stoichiometry="1"/>
          <speciesReference species="META22304" stoichiometry="1"/>
        </listOfProducts>
        <kineticLaw>
          <math xmlns="http://www.w3.org/1998/Math/MathML">
            <ci>FLUX_VALUE</ci>
          </math>
          <listOfParameters>
            <parameter id="LOWER_BOUND" value="-99999" units="mmol_per_gDW_per_hr"/>
            <parameter id="UPPER_BOUND" value="99999" units="mmol_per_gDW_per_hr"/>
            <parameter id="OBJECTIVE_COEFFICIENT" value="0"/>
            <parameter id="FLUX_VALUE" value="0" units="mmol_per_gDW_per_hr"/>
          </listOfParameters>
        </kineticLaw>
        <listOfParamaters>
          <parameter id="OBJECTIVE_COEFFICIENT" value="0"/>
          <parameter id="LOWER_BOUND" value="-99999"/>
          <parameter id="UPPER_BOUND" value="99999"/>
        </listOfParamaters>
      </reaction>
      <reaction id="META58322" name="metacyc:RXN-14014" reversible="false">
        <listOfReactants>
          <speciesReference species="META27535" stoichiometry="1"/>
          <speciesReference species="META25053" stoichiometry="1"/>
          <speciesReference species="META19691" stoichiometry="1"/>
        </listOfReactants>
        <listOfProducts>
          <speciesReference species="META25051" stoichiometry="1"/>
          <speciesReference species="META21661" stoichiometry="1"/>
          <speciesReference species="META22304" stoichiometry="1"/>
        </listOfProducts>
        <kineticLaw>
          <math xmlns="http://www.w3.org/1998/Math/MathML">
            <ci>FLUX_VALUE</ci>
          </math>
          <listOfParameters>
            <parameter id="LOWER_BOUND" value="0" units="mmol_per_gDW_per_hr"/>
            <parameter id="UPPER_BOUND" value="99999" units="mmol_per_gDW_per_hr"/>
            <parameter id="OBJECTIVE_COEFFICIENT" value="0"/>
            <parameter id="FLUX_VALUE" value="0" units="mmol_per_gDW_per_hr"/>
          </listOfParameters>
        </kineticLaw>
        <listOfParamaters>
          <parameter id="OBJECTIVE_COEFFICIENT" value="0"/>
          <parameter id="LOWER_BOUND" value="-99999"/>
          <parameter id="UPPER_BOUND" value="99999"/>
        </listOfParamaters>
      </reaction>
      <reaction id="META58331" name="metacyc:RXN-11109" reversible="false">
        <listOfReactants>
          <speciesReference species="META22304" stoichiometry="1"/>
          <speciesReference species="META24860" stoichiometry="1"/>
        </listOfReactants>
        <listOfProducts>
          <speciesReference species="META27535" stoichiometry="1"/>
          <speciesReference species="META24858" stoichiometry="1"/>
          <speciesReference species="META27488" stoichiometry="1"/>
        </listOfProducts>
        <kineticLaw>
          <math xmlns="http://www.w3.org/1998/Math/MathML">
            <ci>FLUX_VALUE</ci>
          </math>
          <listOfParameters>
            <parameter id="LOWER_BOUND" value="0" units="mmol_per_gDW_per_hr"/>
            <parameter id="UPPER_BOUND" value="99999" units="mmol_per_gDW_per_hr"/>
            <parameter id="OBJECTIVE_COEFFICIENT" value="0"/>
            <parameter id="FLUX_VALUE" value="0" units="mmol_per_gDW_per_hr"/>
          </listOfParameters>
        </kineticLaw>
        <listOfParamaters>
          <parameter id="OBJECTIVE_COEFFICIENT" value="0"/>
          <parameter id="LOWER_BOUND" value="-99999"/>
          <parameter id="UPPER_BOUND" value="99999"/>
        </listOfParamaters>
      </reaction>
      <reaction id="META58472" name="metacyc:OROTPDECARB-RXN" reversible="false">
        <listOfReactants>
          <speciesReference species="META22048" stoichiometry="1"/>
          <speciesReference species="META27535" stoichiometry="1"/>
        </listOfReactants>
        <listOfProducts>
          <speciesReference species="META18929" stoichiometry="1"/>
          <speciesReference species="META25065" stoichiometry="1"/>
        </listOfProducts>
        <kineticLaw>
          <math xmlns="http://www.w3.org/1998/Math/MathML">
            <ci>FLUX_VALUE</ci>
          </math>
          <listOfParameters>
            <parameter id="LOWER_BOUND" value="0" units="mmol_per_gDW_per_hr"/>
            <parameter id="UPPER_BOUND" value="99999" units="mmol_per_gDW_per_hr"/>
            <parameter id="OBJECTIVE_COEFFICIENT" value="0"/>
            <parameter id="FLUX_VALUE" value="0" units="mmol_per_gDW_per_hr"/>
          </listOfParameters>
        </kineticLaw>
        <listOfParamaters>
          <parameter id="OBJECTIVE_COEFFICIENT" value="0"/>
          <parameter id="LOWER_BOUND" value="-99999"/>
          <parameter id="UPPER_BOUND" value="99999"/>
        </listOfParamaters>
      </reaction>
      <reaction id="META58563" name="metacyc:PGLYCDEHYDROG-RXN" reversible="true">
        <listOfReactants>
          <speciesReference species="META25050" stoichiometry="1"/>
          <speciesReference species="META26972" stoichiometry="1"/>
        </listOfReactants>
        <listOfProducts>
          <speciesReference species="META27535" stoichiometry="1"/>
          <speciesReference species="META18616" stoichiometry="1"/>
          <speciesReference species="META25052" stoichiometry="1"/>
        </listOfProducts>
        <kineticLaw>
          <math xmlns="http://www.w3.org/1998/Math/MathML">
            <ci>FLUX_VALUE</ci>
          </math>
          <listOfParameters>
            <parameter id="LOWER_BOUND" value="-99999" units="mmol_per_gDW_per_hr"/>
            <parameter id="UPPER_BOUND" value="99999" units="mmol_per_gDW_per_hr"/>
            <parameter id="OBJECTIVE_COEFFICIENT" value="0"/>
            <parameter id="FLUX_VALUE" value="0" units="mmol_per_gDW_per_hr"/>
          </listOfParameters>
        </kineticLaw>
        <listOfParamaters>
          <parameter id="OBJECTIVE_COEFFICIENT" value="0"/>
          <parameter id="LOWER_BOUND" value="-99999"/>
          <parameter id="UPPER_BOUND" value="99999"/>
        </listOfParamaters>
      </reaction>
      <reaction id="META58615" name="metacyc:ACSERLY-RXN" reversible="true">
        <listOfReactants>
          <speciesReference species="META18796" stoichiometry="1"/>
          <speciesReference species="META27392" stoichiometry="1"/>
        </listOfReactants>
        <listOfProducts>
          <speciesReference species="META27535" stoichiometry="1"/>
          <speciesReference species="META23615" stoichiometry="1"/>
          <speciesReference species="META22722" stoichiometry="1"/>
        </listOfProducts>
        <kineticLaw>
          <math xmlns="http://www.w3.org/1998/Math/MathML">
            <ci>FLUX_VALUE</ci>
          </math>
          <listOfParameters>
            <parameter id="LOWER_BOUND" value="-99999" units="mmol_per_gDW_per_hr"/>
            <parameter id="UPPER_BOUND" value="99999" units="mmol_per_gDW_per_hr"/>
            <parameter id="OBJECTIVE_COEFFICIENT" value="0"/>
            <parameter id="FLUX_VALUE" value="0" units="mmol_per_gDW_per_hr"/>
          </listOfParameters>
        </kineticLaw>
        <listOfParamaters>
          <parameter id="OBJECTIVE_COEFFICIENT" value="0"/>
          <parameter id="LOWER_BOUND" value="-99999"/>
          <parameter id="UPPER_BOUND" value="99999"/>
        </listOfParamaters>
      </reaction>
      <reaction id="META58629" name="metacyc:RXN-12200" reversible="false">
        <listOfReactants>
          <speciesReference species="META25066" stoichiometry="1"/>
          <speciesReference species="META22304" stoichiometry="2"/>
        </listOfReactants>
        <listOfProducts>
          <speciesReference species="META27535" stoichiometry="2"/>
          <speciesReference species="META27488" stoichiometry="2"/>
          <speciesReference species="META25064" stoichiometry="1"/>
        </listOfProducts>
        <kineticLaw>
          <math xmlns="http://www.w3.org/1998/Math/MathML">
            <ci>FLUX_VALUE</ci>
          </math>
          <listOfParameters>
            <parameter id="LOWER_BOUND" value="0" units="mmol_per_gDW_per_hr"/>
            <parameter id="UPPER_BOUND" value="99999" units="mmol_per_gDW_per_hr"/>
            <parameter id="OBJECTIVE_COEFFICIENT" value="0"/>
            <parameter id="FLUX_VALUE" value="0" units="mmol_per_gDW_per_hr"/>
          </listOfParameters>
        </kineticLaw>
        <listOfParamaters>
          <parameter id="OBJECTIVE_COEFFICIENT" value="0"/>
          <parameter id="LOWER_BOUND" value="-99999"/>
          <parameter id="UPPER_BOUND" value="99999"/>
        </listOfParamaters>
      </reaction>
      <reaction id="META58632" name="metacyc:GDPKIN-RXN" reversible="false">
        <listOfReactants>
          <speciesReference species="META24899" stoichiometry="1"/>
          <speciesReference species="META24860" stoichiometry="1"/>
        </listOfReactants>
        <listOfProducts>
          <speciesReference species="META24902" stoichiometry="1"/>
          <speciesReference species="META24858" stoichiometry="1"/>
        </listOfProducts>
        <kineticLaw>
          <math xmlns="http://www.w3.org/1998/Math/MathML">
            <ci>FLUX_VALUE</ci>
          </math>
          <listOfParameters>
            <parameter id="LOWER_BOUND" value="0" units="mmol_per_gDW_per_hr"/>
            <parameter id="UPPER_BOUND" value="99999" units="mmol_per_gDW_per_hr"/>
            <parameter id="OBJECTIVE_COEFFICIENT" value="0"/>
            <parameter id="FLUX_VALUE" value="0" units="mmol_per_gDW_per_hr"/>
          </listOfParameters>
        </kineticLaw>
        <listOfParamaters>
          <parameter id="OBJECTIVE_COEFFICIENT" value="0"/>
          <parameter id="LOWER_BOUND" value="-99999"/>
          <parameter id="UPPER_BOUND" value="99999"/>
        </listOfParamaters>
      </reaction>
      <reaction id="META58639" name="metacyc:CITSYN-RXN" reversible="false">
        <listOfReactants>
          <speciesReference species="META26609" stoichiometry="1"/>
          <speciesReference species="META22050" stoichiometry="1"/>
          <speciesReference species="META22304" stoichiometry="1"/>
        </listOfReactants>
        <listOfProducts>
          <speciesReference species="META27535" stoichiometry="1"/>
          <speciesReference species="META26217" stoichiometry="1"/>
          <speciesReference species="META18957" stoichiometry="1"/>
        </listOfProducts>
        <kineticLaw>
          <math xmlns="http://www.w3.org/1998/Math/MathML">
            <ci>FLUX_VALUE</ci>
          </math>
          <listOfParameters>
            <parameter id="LOWER_BOUND" value="0" units="mmol_per_gDW_per_hr"/>
            <parameter id="UPPER_BOUND" value="99999" units="mmol_per_gDW_per_hr"/>
            <parameter id="OBJECTIVE_COEFFICIENT" value="0"/>
            <parameter id="FLUX_VALUE" value="0" units="mmol_per_gDW_per_hr"/>
          </listOfParameters>
        </kineticLaw>
        <listOfParamaters>
          <parameter id="OBJECTIVE_COEFFICIENT" value="0"/>
          <parameter id="LOWER_BOUND" value="-99999"/>
          <parameter id="UPPER_BOUND" value="99999"/>
        </listOfParamaters>
      </reaction>
      <reaction id="META58646" name="metacyc:1.5.1.20-RXN" reversible="false">
        <listOfReactants>
          <speciesReference species="META9961" stoichiometry="1"/>
          <speciesReference species="META25052" stoichiometry="1"/>
          <speciesReference species="META27535" stoichiometry="1"/>
        </listOfReactants>
        <listOfProducts>
          <speciesReference species="META25050" stoichiometry="1"/>
          <speciesReference species="META9958" stoichiometry="1"/>
        </listOfProducts>
        <kineticLaw>
          <math xmlns="http://www.w3.org/1998/Math/MathML">
            <ci>FLUX_VALUE</ci>
          </math>
          <listOfParameters>
            <parameter id="LOWER_BOUND" value="0" units="mmol_per_gDW_per_hr"/>
            <parameter id="UPPER_BOUND" value="99999" units="mmol_per_gDW_per_hr"/>
            <parameter id="OBJECTIVE_COEFFICIENT" value="0"/>
            <parameter id="FLUX_VALUE" value="0" units="mmol_per_gDW_per_hr"/>
          </listOfParameters>
        </kineticLaw>
        <listOfParamaters>
          <parameter id="OBJECTIVE_COEFFICIENT" value="0"/>
          <parameter id="LOWER_BOUND" value="-99999"/>
          <parameter id="UPPER_BOUND" value="99999"/>
        </listOfParamaters>
      </reaction>
      <reaction id="META58661" name="metacyc:RXN0-302" reversible="false">
        <listOfReactants>
          <speciesReference species="META24074" stoichiometry="1"/>
        </listOfReactants>
        <listOfProducts>
          <speciesReference species="META18548" stoichiometry="1"/>
          <speciesReference species="META25064" stoichiometry="1"/>
        </listOfProducts>
        <kineticLaw>
          <math xmlns="http://www.w3.org/1998/Math/MathML">
            <ci>FLUX_VALUE</ci>
          </math>
          <listOfParameters>
            <parameter id="LOWER_BOUND" value="0" units="mmol_per_gDW_per_hr"/>
            <parameter id="UPPER_BOUND" value="99999" units="mmol_per_gDW_per_hr"/>
            <parameter id="OBJECTIVE_COEFFICIENT" value="0"/>
            <parameter id="FLUX_VALUE" value="0" units="mmol_per_gDW_per_hr"/>
          </listOfParameters>
        </kineticLaw>
        <listOfParamaters>
          <parameter id="OBJECTIVE_COEFFICIENT" value="0"/>
          <parameter id="LOWER_BOUND" value="-99999"/>
          <parameter id="UPPER_BOUND" value="99999"/>
        </listOfParamaters>
      </reaction>
      <reaction id="META58687" name="metacyc:SERINE-O-ACETTRAN-RXN" reversible="false">
        <listOfReactants>
          <speciesReference species="META23626" stoichiometry="1"/>
          <speciesReference species="META26609" stoichiometry="1"/>
        </listOfReactants>
        <listOfProducts>
          <speciesReference species="META18796" stoichiometry="1"/>
          <speciesReference species="META26217" stoichiometry="1"/>
        </listOfProducts>
        <kineticLaw>
          <math xmlns="http://www.w3.org/1998/Math/MathML">
            <ci>FLUX_VALUE</ci>
          </math>
          <listOfParameters>
            <parameter id="LOWER_BOUND" value="0" units="mmol_per_gDW_per_hr"/>
            <parameter id="UPPER_BOUND" value="99999" units="mmol_per_gDW_per_hr"/>
            <parameter id="OBJECTIVE_COEFFICIENT" value="0"/>
            <parameter id="FLUX_VALUE" value="0" units="mmol_per_gDW_per_hr"/>
          </listOfParameters>
        </kineticLaw>
        <listOfParamaters>
          <parameter id="OBJECTIVE_COEFFICIENT" value="0"/>
          <parameter id="LOWER_BOUND" value="-99999"/>
          <parameter id="UPPER_BOUND" value="99999"/>
        </listOfParamaters>
      </reaction>
      <reaction id="META58809" name="metacyc:SULFATE-ADENYLYLTRANS-RXN" reversible="true">
        <listOfReactants>
          <speciesReference species="META27535" stoichiometry="1"/>
          <speciesReference species="META24860" stoichiometry="1"/>
          <speciesReference species="META27478" stoichiometry="1"/>
        </listOfReactants>
        <listOfProducts>
          <speciesReference species="META18866" stoichiometry="1"/>
          <speciesReference species="META27491" stoichiometry="1"/>
        </listOfProducts>
        <kineticLaw>
          <math xmlns="http://www.w3.org/1998/Math/MathML">
            <ci>FLUX_VALUE</ci>
          </math>
          <listOfParameters>
            <parameter id="LOWER_BOUND" value="-99999" units="mmol_per_gDW_per_hr"/>
            <parameter id="UPPER_BOUND" value="99999" units="mmol_per_gDW_per_hr"/>
            <parameter id="OBJECTIVE_COEFFICIENT" value="0"/>
            <parameter id="FLUX_VALUE" value="0" units="mmol_per_gDW_per_hr"/>
          </listOfParameters>
        </kineticLaw>
        <listOfParamaters>
          <parameter id="OBJECTIVE_COEFFICIENT" value="0"/>
          <parameter id="LOWER_BOUND" value="-99999"/>
          <parameter id="UPPER_BOUND" value="99999"/>
        </listOfParamaters>
      </reaction>
      <reaction id="META58872" name="metacyc:PYRROLINECARBREDUCT-RXN" reversible="false">
        <listOfReactants>
          <speciesReference species="META2950" stoichiometry="1"/>
          <speciesReference species="META27535" stoichiometry="2"/>
          <speciesReference species="META22754" stoichiometry="1"/>
        </listOfReactants>
        <listOfProducts>
          <speciesReference species="META23625" stoichiometry="1"/>
          <speciesReference species="META2949" stoichiometry="1"/>
        </listOfProducts>
        <kineticLaw>
          <math xmlns="http://www.w3.org/1998/Math/MathML">
            <ci>FLUX_VALUE</ci>
          </math>
          <listOfParameters>
            <parameter id="LOWER_BOUND" value="0" units="mmol_per_gDW_per_hr"/>
            <parameter id="UPPER_BOUND" value="99999" units="mmol_per_gDW_per_hr"/>
            <parameter id="OBJECTIVE_COEFFICIENT" value="0"/>
            <parameter id="FLUX_VALUE" value="0" units="mmol_per_gDW_per_hr"/>
          </listOfParameters>
        </kineticLaw>
        <listOfParamaters>
          <parameter id="OBJECTIVE_COEFFICIENT" value="0"/>
          <parameter id="LOWER_BOUND" value="-99999"/>
          <parameter id="UPPER_BOUND" value="99999"/>
        </listOfParamaters>
      </reaction>
      <reaction id="META58893" name="metacyc:ANTHRANSYN-RXN" reversible="true">
        <listOfReactants>
          <speciesReference species="META23616" stoichiometry="1"/>
          <speciesReference species="META22780" stoichiometry="1"/>
        </listOfReactants>
        <listOfProducts>
          <speciesReference species="META27535" stoichiometry="1"/>
          <speciesReference species="META23617" stoichiometry="1"/>
          <speciesReference species="META18863" stoichiometry="1"/>
          <speciesReference species="META22385" stoichiometry="1"/>
        </listOfProducts>
        <kineticLaw>
          <math xmlns="http://www.w3.org/1998/Math/MathML">
            <ci>FLUX_VALUE</ci>
          </math>
          <listOfParameters>
            <parameter id="LOWER_BOUND" value="-99999" units="mmol_per_gDW_per_hr"/>
            <parameter id="UPPER_BOUND" value="99999" units="mmol_per_gDW_per_hr"/>
            <parameter id="OBJECTIVE_COEFFICIENT" value="0"/>
            <parameter id="FLUX_VALUE" value="0" units="mmol_per_gDW_per_hr"/>
          </listOfParameters>
        </kineticLaw>
        <listOfParamaters>
          <parameter id="OBJECTIVE_COEFFICIENT" value="0"/>
          <parameter id="LOWER_BOUND" value="-99999"/>
          <parameter id="UPPER_BOUND" value="99999"/>
        </listOfParamaters>
      </reaction>
      <reaction id="META58920" name="metacyc:DGDPKIN-RXN" reversible="false">
        <listOfReactants>
          <speciesReference species="META24860" stoichiometry="1"/>
          <speciesReference species="META24894" stoichiometry="1"/>
        </listOfReactants>
        <listOfProducts>
          <speciesReference species="META24896" stoichiometry="1"/>
          <speciesReference species="META24858" stoichiometry="1"/>
        </listOfProducts>
        <kineticLaw>
          <math xmlns="http://www.w3.org/1998/Math/MathML">
            <ci>FLUX_VALUE</ci>
          </math>
          <listOfParameters>
            <parameter id="LOWER_BOUND" value="0" units="mmol_per_gDW_per_hr"/>
            <parameter id="UPPER_BOUND" value="99999" units="mmol_per_gDW_per_hr"/>
            <parameter id="OBJECTIVE_COEFFICIENT" value="0"/>
            <parameter id="FLUX_VALUE" value="0" units="mmol_per_gDW_per_hr"/>
          </listOfParameters>
        </kineticLaw>
        <listOfParamaters>
          <parameter id="OBJECTIVE_COEFFICIENT" value="0"/>
          <parameter id="LOWER_BOUND" value="-99999"/>
          <parameter id="UPPER_BOUND" value="99999"/>
        </listOfParamaters>
      </reaction>
      <reaction id="META58980" name="metacyc:DIHYDRODIPICSYN-RXN" reversible="false">
        <listOfReactants>
          <speciesReference species="META23656" stoichiometry="1"/>
          <speciesReference species="META22385" stoichiometry="1"/>
        </listOfReactants>
        <listOfProducts>
          <speciesReference species="META27535" stoichiometry="1"/>
          <speciesReference species="META19691" stoichiometry="1"/>
          <speciesReference species="META22304" stoichiometry="1"/>
        </listOfProducts>
        <kineticLaw>
          <math xmlns="http://www.w3.org/1998/Math/MathML">
            <ci>FLUX_VALUE</ci>
          </math>
          <listOfParameters>
            <parameter id="LOWER_BOUND" value="0" units="mmol_per_gDW_per_hr"/>
            <parameter id="UPPER_BOUND" value="99999" units="mmol_per_gDW_per_hr"/>
            <parameter id="OBJECTIVE_COEFFICIENT" value="0"/>
            <parameter id="FLUX_VALUE" value="0" units="mmol_per_gDW_per_hr"/>
          </listOfParameters>
        </kineticLaw>
        <listOfParamaters>
          <parameter id="OBJECTIVE_COEFFICIENT" value="0"/>
          <parameter id="LOWER_BOUND" value="-99999"/>
          <parameter id="UPPER_BOUND" value="99999"/>
        </listOfParamaters>
      </reaction>
      <reaction id="META59020" name="metacyc:ASPARTATEKIN-RXN" reversible="true">
        <listOfReactants>
          <speciesReference species="META22810" stoichiometry="1"/>
          <speciesReference species="META24860" stoichiometry="1"/>
        </listOfReactants>
        <listOfProducts>
          <speciesReference species="META23765" stoichiometry="1"/>
          <speciesReference species="META24858" stoichiometry="1"/>
        </listOfProducts>
        <kineticLaw>
          <math xmlns="http://www.w3.org/1998/Math/MathML">
            <ci>FLUX_VALUE</ci>
          </math>
          <listOfParameters>
            <parameter id="LOWER_BOUND" value="-99999" units="mmol_per_gDW_per_hr"/>
            <parameter id="UPPER_BOUND" value="99999" units="mmol_per_gDW_per_hr"/>
            <parameter id="OBJECTIVE_COEFFICIENT" value="0"/>
            <parameter id="FLUX_VALUE" value="0" units="mmol_per_gDW_per_hr"/>
          </listOfParameters>
        </kineticLaw>
        <listOfParamaters>
          <parameter id="OBJECTIVE_COEFFICIENT" value="0"/>
          <parameter id="LOWER_BOUND" value="-99999"/>
          <parameter id="UPPER_BOUND" value="99999"/>
        </listOfParamaters>
      </reaction>
      <reaction id="META59234" name="metacyc:RXN-10814" reversible="true">
        <listOfReactants>
          <speciesReference species="META22380" stoichiometry="1"/>
          <speciesReference species="META23624" stoichiometry="1"/>
        </listOfReactants>
        <listOfProducts>
          <speciesReference species="META22391" stoichiometry="1"/>
          <speciesReference species="META23617" stoichiometry="1"/>
        </listOfProducts>
        <kineticLaw>
          <math xmlns="http://www.w3.org/1998/Math/MathML">
            <ci>FLUX_VALUE</ci>
          </math>
          <listOfParameters>
            <parameter id="LOWER_BOUND" value="-99999" units="mmol_per_gDW_per_hr"/>
            <parameter id="UPPER_BOUND" value="99999" units="mmol_per_gDW_per_hr"/>
            <parameter id="OBJECTIVE_COEFFICIENT" value="0"/>
            <parameter id="FLUX_VALUE" value="0" units="mmol_per_gDW_per_hr"/>
          </listOfParameters>
        </kineticLaw>
        <listOfParamaters>
          <parameter id="OBJECTIVE_COEFFICIENT" value="0"/>
          <parameter id="LOWER_BOUND" value="-99999"/>
          <parameter id="UPPER_BOUND" value="99999"/>
        </listOfParamaters>
      </reaction>
      <reaction id="META59248" name="metacyc:PEPDEPHOS-RXN" reversible="true">
        <listOfReactants>
          <speciesReference species="META22385" stoichiometry="1"/>
          <speciesReference species="META24860" stoichiometry="1"/>
        </listOfReactants>
        <listOfProducts>
          <speciesReference species="META27535" stoichiometry="1"/>
          <speciesReference species="META22092" stoichiometry="1"/>
          <speciesReference species="META24858" stoichiometry="1"/>
        </listOfProducts>
        <kineticLaw>
          <math xmlns="http://www.w3.org/1998/Math/MathML">
            <ci>FLUX_VALUE</ci>
          </math>
          <listOfParameters>
            <parameter id="LOWER_BOUND" value="-99999" units="mmol_per_gDW_per_hr"/>
            <parameter id="UPPER_BOUND" value="99999" units="mmol_per_gDW_per_hr"/>
            <parameter id="OBJECTIVE_COEFFICIENT" value="0"/>
            <parameter id="FLUX_VALUE" value="0" units="mmol_per_gDW_per_hr"/>
          </listOfParameters>
        </kineticLaw>
        <listOfParamaters>
          <parameter id="OBJECTIVE_COEFFICIENT" value="0"/>
          <parameter id="LOWER_BOUND" value="-99999"/>
          <parameter id="UPPER_BOUND" value="99999"/>
        </listOfParamaters>
      </reaction>
      <reaction id="META59324" name="metacyc:CHORISMATEMUT-RXN" reversible="true">
        <listOfReactants>
          <speciesReference species="META22780" stoichiometry="1"/>
        </listOfReactants>
        <listOfProducts>
          <speciesReference species="META22108" stoichiometry="1"/>
        </listOfProducts>
        <kineticLaw>
          <math xmlns="http://www.w3.org/1998/Math/MathML">
            <ci>FLUX_VALUE</ci>
          </math>
          <listOfParameters>
            <parameter id="LOWER_BOUND" value="-99999" units="mmol_per_gDW_per_hr"/>
            <parameter id="UPPER_BOUND" value="99999" units="mmol_per_gDW_per_hr"/>
            <parameter id="OBJECTIVE_COEFFICIENT" value="0"/>
            <parameter id="FLUX_VALUE" value="0" units="mmol_per_gDW_per_hr"/>
          </listOfParameters>
        </kineticLaw>
        <listOfParamaters>
          <parameter id="OBJECTIVE_COEFFICIENT" value="0"/>
          <parameter id="LOWER_BOUND" value="-99999"/>
          <parameter id="UPPER_BOUND" value="99999"/>
        </listOfParamaters>
      </reaction>
      <reaction id="META59360" name="metacyc:ADENOSINE-KINASE-RXN" reversible="false">
        <listOfReactants>
          <speciesReference species="META24986" stoichiometry="1"/>
          <speciesReference species="META24860" stoichiometry="1"/>
        </listOfReactants>
        <listOfProducts>
          <speciesReference species="META27535" stoichiometry="1"/>
          <speciesReference species="META24858" stoichiometry="1"/>
          <speciesReference species="META24859" stoichiometry="1"/>
        </listOfProducts>
        <kineticLaw>
          <math xmlns="http://www.w3.org/1998/Math/MathML">
            <ci>FLUX_VALUE</ci>
          </math>
          <listOfParameters>
            <parameter id="LOWER_BOUND" value="0" units="mmol_per_gDW_per_hr"/>
            <parameter id="UPPER_BOUND" value="99999" units="mmol_per_gDW_per_hr"/>
            <parameter id="OBJECTIVE_COEFFICIENT" value="0"/>
            <parameter id="FLUX_VALUE" value="0" units="mmol_per_gDW_per_hr"/>
          </listOfParameters>
        </kineticLaw>
        <listOfParamaters>
          <parameter id="OBJECTIVE_COEFFICIENT" value="0"/>
          <parameter id="LOWER_BOUND" value="-99999"/>
          <parameter id="UPPER_BOUND" value="99999"/>
        </listOfParamaters>
      </reaction>
      <reaction id="META59405" name="metacyc:SHIKIMATE-5-DEHYDROGENASE-RXN" reversible="true">
        <listOfReactants>
          <speciesReference species="META25051" stoichiometry="1"/>
          <speciesReference species="META22209" stoichiometry="1"/>
        </listOfReactants>
        <listOfProducts>
          <speciesReference species="META27535" stoichiometry="1"/>
          <speciesReference species="META25053" stoichiometry="1"/>
          <speciesReference species="META18566" stoichiometry="1"/>
        </listOfProducts>
        <kineticLaw>
          <math xmlns="http://www.w3.org/1998/Math/MathML">
            <ci>FLUX_VALUE</ci>
          </math>
          <listOfParameters>
            <parameter id="LOWER_BOUND" value="-99999" units="mmol_per_gDW_per_hr"/>
            <parameter id="UPPER_BOUND" value="99999" units="mmol_per_gDW_per_hr"/>
            <parameter id="OBJECTIVE_COEFFICIENT" value="0"/>
            <parameter id="FLUX_VALUE" value="0" units="mmol_per_gDW_per_hr"/>
          </listOfParameters>
        </kineticLaw>
        <listOfParamaters>
          <parameter id="OBJECTIVE_COEFFICIENT" value="0"/>
          <parameter id="LOWER_BOUND" value="-99999"/>
          <parameter id="UPPER_BOUND" value="99999"/>
        </listOfParamaters>
      </reaction>
      <reaction id="META59478" name="metacyc:GLUTATHIONE-REDUCT-NADPH-RXN" reversible="false">
        <listOfReactants>
          <speciesReference species="META27535" stoichiometry="1"/>
          <speciesReference species="META22056" stoichiometry="1"/>
          <speciesReference species="META25053" stoichiometry="1"/>
        </listOfReactants>
        <listOfProducts>
          <speciesReference species="META29033" stoichiometry="2"/>
          <speciesReference species="META25051" stoichiometry="1"/>
        </listOfProducts>
        <kineticLaw>
          <math xmlns="http://www.w3.org/1998/Math/MathML">
            <ci>FLUX_VALUE</ci>
          </math>
          <listOfParameters>
            <parameter id="LOWER_BOUND" value="0" units="mmol_per_gDW_per_hr"/>
            <parameter id="UPPER_BOUND" value="99999" units="mmol_per_gDW_per_hr"/>
            <parameter id="OBJECTIVE_COEFFICIENT" value="0"/>
            <parameter id="FLUX_VALUE" value="0" units="mmol_per_gDW_per_hr"/>
          </listOfParameters>
        </kineticLaw>
        <listOfParamaters>
          <parameter id="OBJECTIVE_COEFFICIENT" value="0"/>
          <parameter id="LOWER_BOUND" value="-99999"/>
          <parameter id="UPPER_BOUND" value="99999"/>
        </listOfParamaters>
      </reaction>
      <reaction id="META59564" name="metacyc:METHENYLTHFCYCLOHYDRO-RXN" reversible="true">
        <listOfReactants>
          <speciesReference species="META22304" stoichiometry="1"/>
          <speciesReference species="META825" stoichiometry="1"/>
        </listOfReactants>
        <listOfProducts>
          <speciesReference species="META27535" stoichiometry="1"/>
          <speciesReference species="META9960" stoichiometry="1"/>
        </listOfProducts>
        <kineticLaw>
          <math xmlns="http://www.w3.org/1998/Math/MathML">
            <ci>FLUX_VALUE</ci>
          </math>
          <listOfParameters>
            <parameter id="LOWER_BOUND" value="-99999" units="mmol_per_gDW_per_hr"/>
            <parameter id="UPPER_BOUND" value="99999" units="mmol_per_gDW_per_hr"/>
            <parameter id="OBJECTIVE_COEFFICIENT" value="0"/>
            <parameter id="FLUX_VALUE" value="0" units="mmol_per_gDW_per_hr"/>
          </listOfParameters>
        </kineticLaw>
        <listOfParamaters>
          <parameter id="OBJECTIVE_COEFFICIENT" value="0"/>
          <parameter id="LOWER_BOUND" value="-99999"/>
          <parameter id="UPPER_BOUND" value="99999"/>
        </listOfParamaters>
      </reaction>
      <reaction id="META59596" name="metacyc:GSAAMINOTRANS-RXN" reversible="false">
        <listOfReactants>
          <speciesReference species="META21787" stoichiometry="1"/>
        </listOfReactants>
        <listOfProducts>
          <speciesReference species="META18690" stoichiometry="1"/>
        </listOfProducts>
        <kineticLaw>
          <math xmlns="http://www.w3.org/1998/Math/MathML">
            <ci>FLUX_VALUE</ci>
          </math>
          <listOfParameters>
            <parameter id="LOWER_BOUND" value="0" units="mmol_per_gDW_per_hr"/>
            <parameter id="UPPER_BOUND" value="99999" units="mmol_per_gDW_per_hr"/>
            <parameter id="OBJECTIVE_COEFFICIENT" value="0"/>
            <parameter id="FLUX_VALUE" value="0" units="mmol_per_gDW_per_hr"/>
          </listOfParameters>
        </kineticLaw>
        <listOfParamaters>
          <parameter id="OBJECTIVE_COEFFICIENT" value="0"/>
          <parameter id="LOWER_BOUND" value="-99999"/>
          <parameter id="UPPER_BOUND" value="99999"/>
        </listOfParamaters>
      </reaction>
      <reaction id="META59606" name="metacyc:2.7.7.60-RXN" reversible="false">
        <listOfReactants>
          <speciesReference species="META27535" stoichiometry="1"/>
          <speciesReference species="META18462" stoichiometry="1"/>
          <speciesReference species="META25066" stoichiometry="1"/>
        </listOfReactants>
        <listOfProducts>
          <speciesReference species="META24075" stoichiometry="1"/>
          <speciesReference species="META27491" stoichiometry="1"/>
        </listOfProducts>
        <kineticLaw>
          <math xmlns="http://www.w3.org/1998/Math/MathML">
            <ci>FLUX_VALUE</ci>
          </math>
          <listOfParameters>
            <parameter id="LOWER_BOUND" value="0" units="mmol_per_gDW_per_hr"/>
            <parameter id="UPPER_BOUND" value="99999" units="mmol_per_gDW_per_hr"/>
            <parameter id="OBJECTIVE_COEFFICIENT" value="0"/>
            <parameter id="FLUX_VALUE" value="0" units="mmol_per_gDW_per_hr"/>
          </listOfParameters>
        </kineticLaw>
        <listOfParamaters>
          <parameter id="OBJECTIVE_COEFFICIENT" value="0"/>
          <parameter id="LOWER_BOUND" value="-99999"/>
          <parameter id="UPPER_BOUND" value="99999"/>
        </listOfParamaters>
      </reaction>
      <reaction id="META59690" name="metacyc:RXN-5283" reversible="false">
        <listOfReactants>
          <speciesReference species="META29349" stoichiometry="1"/>
          <speciesReference species="META27535" stoichiometry="1"/>
          <speciesReference species="META25053" stoichiometry="1"/>
          <speciesReference species="META27394" stoichiometry="1"/>
        </listOfReactants>
        <listOfProducts>
          <speciesReference species="META29350" stoichiometry="1"/>
          <speciesReference species="META22304" stoichiometry="2"/>
          <speciesReference species="META25051" stoichiometry="1"/>
        </listOfProducts>
        <kineticLaw>
          <math xmlns="http://www.w3.org/1998/Math/MathML">
            <ci>FLUX_VALUE</ci>
          </math>
          <listOfParameters>
            <parameter id="LOWER_BOUND" value="0" units="mmol_per_gDW_per_hr"/>
            <parameter id="UPPER_BOUND" value="99999" units="mmol_per_gDW_per_hr"/>
            <parameter id="OBJECTIVE_COEFFICIENT" value="0"/>
            <parameter id="FLUX_VALUE" value="0" units="mmol_per_gDW_per_hr"/>
          </listOfParameters>
        </kineticLaw>
        <listOfParamaters>
          <parameter id="OBJECTIVE_COEFFICIENT" value="0"/>
          <parameter id="LOWER_BOUND" value="-99999"/>
          <parameter id="UPPER_BOUND" value="99999"/>
        </listOfParamaters>
      </reaction>
      <reaction id="META59736" name="metacyc:ASPCARBTRANS-RXN" reversible="true">
        <listOfReactants>
          <speciesReference species="META18927" stoichiometry="1"/>
          <speciesReference species="META22810" stoichiometry="1"/>
        </listOfReactants>
        <listOfProducts>
          <speciesReference species="META27535" stoichiometry="1"/>
          <speciesReference species="META23785" stoichiometry="1"/>
          <speciesReference species="META27488" stoichiometry="1"/>
        </listOfProducts>
        <kineticLaw>
          <math xmlns="http://www.w3.org/1998/Math/MathML">
            <ci>FLUX_VALUE</ci>
          </math>
          <listOfParameters>
            <parameter id="LOWER_BOUND" value="-99999" units="mmol_per_gDW_per_hr"/>
            <parameter id="UPPER_BOUND" value="99999" units="mmol_per_gDW_per_hr"/>
            <parameter id="OBJECTIVE_COEFFICIENT" value="0"/>
            <parameter id="FLUX_VALUE" value="0" units="mmol_per_gDW_per_hr"/>
          </listOfParameters>
        </kineticLaw>
        <listOfParamaters>
          <parameter id="OBJECTIVE_COEFFICIENT" value="0"/>
          <parameter id="LOWER_BOUND" value="-99999"/>
          <parameter id="UPPER_BOUND" value="99999"/>
        </listOfParamaters>
      </reaction>
      <reaction id="META59797" name="metacyc:TYROSINE-AMINOTRANSFERASE-RXN" reversible="true">
        <listOfReactants>
          <speciesReference species="META22380" stoichiometry="1"/>
          <speciesReference species="META23629" stoichiometry="1"/>
        </listOfReactants>
        <listOfProducts>
          <speciesReference species="META22390" stoichiometry="1"/>
          <speciesReference species="META23617" stoichiometry="1"/>
        </listOfProducts>
        <kineticLaw>
          <math xmlns="http://www.w3.org/1998/Math/MathML">
            <ci>FLUX_VALUE</ci>
          </math>
          <listOfParameters>
            <parameter id="LOWER_BOUND" value="-99999" units="mmol_per_gDW_per_hr"/>
            <parameter id="UPPER_BOUND" value="99999" units="mmol_per_gDW_per_hr"/>
            <parameter id="OBJECTIVE_COEFFICIENT" value="0"/>
            <parameter id="FLUX_VALUE" value="0" units="mmol_per_gDW_per_hr"/>
          </listOfParameters>
        </kineticLaw>
        <listOfParamaters>
          <parameter id="OBJECTIVE_COEFFICIENT" value="0"/>
          <parameter id="LOWER_BOUND" value="-99999"/>
          <parameter id="UPPER_BOUND" value="99999"/>
        </listOfParamaters>
      </reaction>
      <reaction id="META59845" name="metacyc:INORGPYROPHOSPHAT-RXN" reversible="false">
        <listOfReactants>
          <speciesReference species="META22304" stoichiometry="1"/>
          <speciesReference species="META27491" stoichiometry="1"/>
        </listOfReactants>
        <listOfProducts>
          <speciesReference species="META27535" stoichiometry="1"/>
          <speciesReference species="META27488" stoichiometry="2"/>
        </listOfProducts>
        <kineticLaw>
          <math xmlns="http://www.w3.org/1998/Math/MathML">
            <ci>FLUX_VALUE</ci>
          </math>
          <listOfParameters>
            <parameter id="LOWER_BOUND" value="0" units="mmol_per_gDW_per_hr"/>
            <parameter id="UPPER_BOUND" value="99999" units="mmol_per_gDW_per_hr"/>
            <parameter id="OBJECTIVE_COEFFICIENT" value="0"/>
            <parameter id="FLUX_VALUE" value="0" units="mmol_per_gDW_per_hr"/>
          </listOfParameters>
        </kineticLaw>
        <listOfParamaters>
          <parameter id="OBJECTIVE_COEFFICIENT" value="0"/>
          <parameter id="LOWER_BOUND" value="-99999"/>
          <parameter id="UPPER_BOUND" value="99999"/>
        </listOfParamaters>
      </reaction>
      <reaction id="META59888" name="metacyc:UROGENIIISYN-RXN" reversible="false">
        <listOfReactants>
          <speciesReference species="META21833" stoichiometry="1"/>
        </listOfReactants>
        <listOfProducts>
          <speciesReference species="META28681" stoichiometry="1"/>
          <speciesReference species="META22304" stoichiometry="1"/>
        </listOfProducts>
        <kineticLaw>
          <math xmlns="http://www.w3.org/1998/Math/MathML">
            <ci>FLUX_VALUE</ci>
          </math>
          <listOfParameters>
            <parameter id="LOWER_BOUND" value="0" units="mmol_per_gDW_per_hr"/>
            <parameter id="UPPER_BOUND" value="99999" units="mmol_per_gDW_per_hr"/>
            <parameter id="OBJECTIVE_COEFFICIENT" value="0"/>
            <parameter id="FLUX_VALUE" value="0" units="mmol_per_gDW_per_hr"/>
          </listOfParameters>
        </kineticLaw>
        <listOfParamaters>
          <parameter id="OBJECTIVE_COEFFICIENT" value="0"/>
          <parameter id="LOWER_BOUND" value="-99999"/>
          <parameter id="UPPER_BOUND" value="99999"/>
        </listOfParamaters>
      </reaction>
      <reaction id="META60073" name="metacyc:ADENOSYLHOMOCYSTEINASE-RXN" reversible="true">
        <listOfReactants>
          <speciesReference species="META22304" stoichiometry="1"/>
          <speciesReference species="META23633" stoichiometry="1"/>
        </listOfReactants>
        <listOfProducts>
          <speciesReference species="META24986" stoichiometry="1"/>
          <speciesReference species="META23651" stoichiometry="1"/>
        </listOfProducts>
        <kineticLaw>
          <math xmlns="http://www.w3.org/1998/Math/MathML">
            <ci>FLUX_VALUE</ci>
          </math>
          <listOfParameters>
            <parameter id="LOWER_BOUND" value="-99999" units="mmol_per_gDW_per_hr"/>
            <parameter id="UPPER_BOUND" value="99999" units="mmol_per_gDW_per_hr"/>
            <parameter id="OBJECTIVE_COEFFICIENT" value="0"/>
            <parameter id="FLUX_VALUE" value="0" units="mmol_per_gDW_per_hr"/>
          </listOfParameters>
        </kineticLaw>
        <listOfParamaters>
          <parameter id="OBJECTIVE_COEFFICIENT" value="0"/>
          <parameter id="LOWER_BOUND" value="-99999"/>
          <parameter id="UPPER_BOUND" value="99999"/>
        </listOfParamaters>
      </reaction>
      <reaction id="META60081" name="metacyc:SEDOBISALDOL-RXN" reversible="true">
        <listOfReactants>
          <speciesReference species="META21705" stoichiometry="1"/>
          <speciesReference species="META24427" stoichiometry="1"/>
        </listOfReactants>
        <listOfProducts>
          <speciesReference species="META24424" stoichiometry="1"/>
        </listOfProducts>
        <kineticLaw>
          <math xmlns="http://www.w3.org/1998/Math/MathML">
            <ci>FLUX_VALUE</ci>
          </math>
          <listOfParameters>
            <parameter id="LOWER_BOUND" value="-99999" units="mmol_per_gDW_per_hr"/>
            <parameter id="UPPER_BOUND" value="99999" units="mmol_per_gDW_per_hr"/>
            <parameter id="OBJECTIVE_COEFFICIENT" value="0"/>
            <parameter id="FLUX_VALUE" value="0" units="mmol_per_gDW_per_hr"/>
          </listOfParameters>
        </kineticLaw>
        <listOfParamaters>
          <parameter id="OBJECTIVE_COEFFICIENT" value="0"/>
          <parameter id="LOWER_BOUND" value="-99999"/>
          <parameter id="UPPER_BOUND" value="99999"/>
        </listOfParamaters>
      </reaction>
      <reaction id="META453378" name="metacyc:SEDOBISALDOL-RXN_c" reversible="true">
        <listOfReactants>
          <speciesReference species="META453369" stoichiometry="1"/>
          <speciesReference species="META453376" stoichiometry="1"/>
        </listOfReactants>
        <listOfProducts>
          <speciesReference species="META453379" stoichiometry="1"/>
        </listOfProducts>
        <kineticLaw>
          <math xmlns="http://www.w3.org/1998/Math/MathML">
            <ci>FLUX_VALUE</ci>
          </math>
          <listOfParameters>
            <parameter id="LOWER_BOUND" value="-99999" units="mmol_per_gDW_per_hr"/>
            <parameter id="UPPER_BOUND" value="99999" units="mmol_per_gDW_per_hr"/>
            <parameter id="OBJECTIVE_COEFFICIENT" value="0"/>
            <parameter id="FLUX_VALUE" value="0" units="mmol_per_gDW_per_hr"/>
          </listOfParameters>
        </kineticLaw>
        <listOfParamaters>
          <parameter id="OBJECTIVE_COEFFICIENT" value="0"/>
          <parameter id="LOWER_BOUND" value="-99999"/>
          <parameter id="UPPER_BOUND" value="99999"/>
        </listOfParamaters>
      </reaction>
      <reaction id="META60089" name="metacyc:PHOSPHORIBULOKINASE-RXN" reversible="true">
        <listOfReactants>
          <speciesReference species="META24490" stoichiometry="1"/>
          <speciesReference species="META24860" stoichiometry="1"/>
        </listOfReactants>
        <listOfProducts>
          <speciesReference species="META27535" stoichiometry="1"/>
          <speciesReference species="META24390" stoichiometry="1"/>
          <speciesReference species="META24858" stoichiometry="1"/>
        </listOfProducts>
        <kineticLaw>
          <math xmlns="http://www.w3.org/1998/Math/MathML">
            <ci>FLUX_VALUE</ci>
          </math>
          <listOfParameters>
            <parameter id="LOWER_BOUND" value="-99999" units="mmol_per_gDW_per_hr"/>
            <parameter id="UPPER_BOUND" value="99999" units="mmol_per_gDW_per_hr"/>
            <parameter id="OBJECTIVE_COEFFICIENT" value="0"/>
            <parameter id="FLUX_VALUE" value="0" units="mmol_per_gDW_per_hr"/>
          </listOfParameters>
        </kineticLaw>
        <listOfParamaters>
          <parameter id="OBJECTIVE_COEFFICIENT" value="0"/>
          <parameter id="LOWER_BOUND" value="-99999"/>
          <parameter id="UPPER_BOUND" value="99999"/>
        </listOfParamaters>
      </reaction>
      <reaction id="META453387" name="metacyc:PHOSPHORIBULOKINASE-RXN_c" reversible="true">
        <listOfReactants>
          <speciesReference species="META453385" stoichiometry="1"/>
          <speciesReference species="META24860" stoichiometry="1"/>
        </listOfReactants>
        <listOfProducts>
          <speciesReference species="META27535" stoichiometry="1"/>
          <speciesReference species="META453363" stoichiometry="1"/>
          <speciesReference species="META24858" stoichiometry="1"/>
        </listOfProducts>
        <kineticLaw>
          <math xmlns="http://www.w3.org/1998/Math/MathML">
            <ci>FLUX_VALUE</ci>
          </math>
          <listOfParameters>
            <parameter id="LOWER_BOUND" value="-99999" units="mmol_per_gDW_per_hr"/>
            <parameter id="UPPER_BOUND" value="99999" units="mmol_per_gDW_per_hr"/>
            <parameter id="OBJECTIVE_COEFFICIENT" value="0"/>
            <parameter id="FLUX_VALUE" value="0" units="mmol_per_gDW_per_hr"/>
          </listOfParameters>
        </kineticLaw>
        <listOfParamaters>
          <parameter id="OBJECTIVE_COEFFICIENT" value="0"/>
          <parameter id="LOWER_BOUND" value="-99999"/>
          <parameter id="UPPER_BOUND" value="99999"/>
        </listOfParamaters>
      </reaction>
      <reaction id="META60153" name="metacyc:PRIBFAICARPISOM-RXN" reversible="false">
        <listOfReactants>
          <speciesReference species="META25107" stoichiometry="1"/>
        </listOfReactants>
        <listOfProducts>
          <speciesReference species="META25108" stoichiometry="1"/>
        </listOfProducts>
        <kineticLaw>
          <math xmlns="http://www.w3.org/1998/Math/MathML">
            <ci>FLUX_VALUE</ci>
          </math>
          <listOfParameters>
            <parameter id="LOWER_BOUND" value="0" units="mmol_per_gDW_per_hr"/>
            <parameter id="UPPER_BOUND" value="99999" units="mmol_per_gDW_per_hr"/>
            <parameter id="OBJECTIVE_COEFFICIENT" value="0"/>
            <parameter id="FLUX_VALUE" value="0" units="mmol_per_gDW_per_hr"/>
          </listOfParameters>
        </kineticLaw>
        <listOfParamaters>
          <parameter id="OBJECTIVE_COEFFICIENT" value="0"/>
          <parameter id="LOWER_BOUND" value="-99999"/>
          <parameter id="UPPER_BOUND" value="99999"/>
        </listOfParamaters>
      </reaction>
      <reaction id="META60163" name="metacyc:GLUTAMATE-SYNTHASE-NADH-RXN" reversible="false">
        <listOfReactants>
          <speciesReference species="META27535" stoichiometry="1"/>
          <speciesReference species="META25052" stoichiometry="1"/>
          <speciesReference species="META22380" stoichiometry="1"/>
          <speciesReference species="META23616" stoichiometry="1"/>
        </listOfReactants>
        <listOfProducts>
          <speciesReference species="META23617" stoichiometry="2"/>
          <speciesReference species="META25050" stoichiometry="1"/>
        </listOfProducts>
        <kineticLaw>
          <math xmlns="http://www.w3.org/1998/Math/MathML">
            <ci>FLUX_VALUE</ci>
          </math>
          <listOfParameters>
            <parameter id="LOWER_BOUND" value="0" units="mmol_per_gDW_per_hr"/>
            <parameter id="UPPER_BOUND" value="99999" units="mmol_per_gDW_per_hr"/>
            <parameter id="OBJECTIVE_COEFFICIENT" value="0"/>
            <parameter id="FLUX_VALUE" value="0" units="mmol_per_gDW_per_hr"/>
          </listOfParameters>
        </kineticLaw>
        <listOfParamaters>
          <parameter id="OBJECTIVE_COEFFICIENT" value="0"/>
          <parameter id="LOWER_BOUND" value="-99999"/>
          <parameter id="UPPER_BOUND" value="99999"/>
        </listOfParamaters>
      </reaction>
      <reaction id="META60295" name="metacyc:AMPSYN-RXN" reversible="true">
        <listOfReactants>
          <speciesReference species="META24857" stoichiometry="1"/>
        </listOfReactants>
        <listOfProducts>
          <speciesReference species="META22807" stoichiometry="1"/>
          <speciesReference species="META24859" stoichiometry="1"/>
        </listOfProducts>
        <kineticLaw>
          <math xmlns="http://www.w3.org/1998/Math/MathML">
            <ci>FLUX_VALUE</ci>
          </math>
          <listOfParameters>
            <parameter id="LOWER_BOUND" value="-99999" units="mmol_per_gDW_per_hr"/>
            <parameter id="UPPER_BOUND" value="99999" units="mmol_per_gDW_per_hr"/>
            <parameter id="OBJECTIVE_COEFFICIENT" value="0"/>
            <parameter id="FLUX_VALUE" value="0" units="mmol_per_gDW_per_hr"/>
          </listOfParameters>
        </kineticLaw>
        <listOfParamaters>
          <parameter id="OBJECTIVE_COEFFICIENT" value="0"/>
          <parameter id="LOWER_BOUND" value="-99999"/>
          <parameter id="UPPER_BOUND" value="99999"/>
        </listOfParamaters>
      </reaction>
      <reaction id="META60404" name="metacyc:RXN-5286" reversible="true">
        <listOfReactants>
          <speciesReference species="META25051" stoichiometry="1"/>
          <speciesReference species="META28647" stoichiometry="1"/>
        </listOfReactants>
        <listOfProducts>
          <speciesReference species="META28653" stoichiometry="1"/>
          <speciesReference species="META27535" stoichiometry="1"/>
          <speciesReference species="META25053" stoichiometry="1"/>
        </listOfProducts>
        <kineticLaw>
          <math xmlns="http://www.w3.org/1998/Math/MathML">
            <ci>FLUX_VALUE</ci>
          </math>
          <listOfParameters>
            <parameter id="LOWER_BOUND" value="-99999" units="mmol_per_gDW_per_hr"/>
            <parameter id="UPPER_BOUND" value="99999" units="mmol_per_gDW_per_hr"/>
            <parameter id="OBJECTIVE_COEFFICIENT" value="0"/>
            <parameter id="FLUX_VALUE" value="0" units="mmol_per_gDW_per_hr"/>
          </listOfParameters>
        </kineticLaw>
        <listOfParamaters>
          <parameter id="OBJECTIVE_COEFFICIENT" value="0"/>
          <parameter id="LOWER_BOUND" value="-99999"/>
          <parameter id="UPPER_BOUND" value="99999"/>
        </listOfParamaters>
      </reaction>
      <reaction id="META60409" name="metacyc:HISTAMINOTRANS-RXN" reversible="false">
        <listOfReactants>
          <speciesReference species="META21840" stoichiometry="1"/>
          <speciesReference species="META23617" stoichiometry="1"/>
        </listOfReactants>
        <listOfProducts>
          <speciesReference species="META21899" stoichiometry="1"/>
          <speciesReference species="META22380" stoichiometry="1"/>
        </listOfProducts>
        <kineticLaw>
          <math xmlns="http://www.w3.org/1998/Math/MathML">
            <ci>FLUX_VALUE</ci>
          </math>
          <listOfParameters>
            <parameter id="LOWER_BOUND" value="0" units="mmol_per_gDW_per_hr"/>
            <parameter id="UPPER_BOUND" value="99999" units="mmol_per_gDW_per_hr"/>
            <parameter id="OBJECTIVE_COEFFICIENT" value="0"/>
            <parameter id="FLUX_VALUE" value="0" units="mmol_per_gDW_per_hr"/>
          </listOfParameters>
        </kineticLaw>
        <listOfParamaters>
          <parameter id="OBJECTIVE_COEFFICIENT" value="0"/>
          <parameter id="LOWER_BOUND" value="-99999"/>
          <parameter id="UPPER_BOUND" value="99999"/>
        </listOfParamaters>
      </reaction>
      <reaction id="META60413" name="metacyc:2TRANSKETO-RXN" reversible="true">
        <listOfReactants>
          <speciesReference species="META24427" stoichiometry="1"/>
          <speciesReference species="META24484" stoichiometry="1"/>
        </listOfReactants>
        <listOfProducts>
          <speciesReference species="META24226" stoichiometry="1"/>
          <speciesReference species="META24464" stoichiometry="1"/>
        </listOfProducts>
        <kineticLaw>
          <math xmlns="http://www.w3.org/1998/Math/MathML">
            <ci>FLUX_VALUE</ci>
          </math>
          <listOfParameters>
            <parameter id="LOWER_BOUND" value="-99999" units="mmol_per_gDW_per_hr"/>
            <parameter id="UPPER_BOUND" value="99999" units="mmol_per_gDW_per_hr"/>
            <parameter id="OBJECTIVE_COEFFICIENT" value="0"/>
            <parameter id="FLUX_VALUE" value="0" units="mmol_per_gDW_per_hr"/>
          </listOfParameters>
        </kineticLaw>
        <listOfParamaters>
          <parameter id="OBJECTIVE_COEFFICIENT" value="0"/>
          <parameter id="LOWER_BOUND" value="-99999"/>
          <parameter id="UPPER_BOUND" value="99999"/>
        </listOfParamaters>
      </reaction>
      <reaction id="META453375" name="metacyc:2TRANSKETO-RXN_c" reversible="true">
        <listOfReactants>
          <speciesReference species="META453376" stoichiometry="1"/>
          <speciesReference species="META453377" stoichiometry="1"/>
        </listOfReactants>
        <listOfProducts>
          <speciesReference species="META453367" stoichiometry="1"/>
          <speciesReference species="META453373" stoichiometry="1"/>
        </listOfProducts>
        <kineticLaw>
          <math xmlns="http://www.w3.org/1998/Math/MathML">
            <ci>FLUX_VALUE</ci>
          </math>
          <listOfParameters>
            <parameter id="LOWER_BOUND" value="-99999" units="mmol_per_gDW_per_hr"/>
            <parameter id="UPPER_BOUND" value="99999" units="mmol_per_gDW_per_hr"/>
            <parameter id="OBJECTIVE_COEFFICIENT" value="0"/>
            <parameter id="FLUX_VALUE" value="0" units="mmol_per_gDW_per_hr"/>
          </listOfParameters>
        </kineticLaw>
        <listOfParamaters>
          <parameter id="OBJECTIVE_COEFFICIENT" value="0"/>
          <parameter id="LOWER_BOUND" value="-99999"/>
          <parameter id="UPPER_BOUND" value="99999"/>
        </listOfParamaters>
      </reaction>
      <reaction id="META60501" name="metacyc:DTMPKI-RXN" reversible="false">
        <listOfReactants>
          <speciesReference species="META24860" stoichiometry="1"/>
          <speciesReference species="META25031" stoichiometry="1"/>
        </listOfReactants>
        <listOfProducts>
          <speciesReference species="META25028" stoichiometry="1"/>
          <speciesReference species="META24858" stoichiometry="1"/>
        </listOfProducts>
        <kineticLaw>
          <math xmlns="http://www.w3.org/1998/Math/MathML">
            <ci>FLUX_VALUE</ci>
          </math>
          <listOfParameters>
            <parameter id="LOWER_BOUND" value="0" units="mmol_per_gDW_per_hr"/>
            <parameter id="UPPER_BOUND" value="99999" units="mmol_per_gDW_per_hr"/>
            <parameter id="OBJECTIVE_COEFFICIENT" value="0"/>
            <parameter id="FLUX_VALUE" value="0" units="mmol_per_gDW_per_hr"/>
          </listOfParameters>
        </kineticLaw>
        <listOfParamaters>
          <parameter id="OBJECTIVE_COEFFICIENT" value="0"/>
          <parameter id="LOWER_BOUND" value="-99999"/>
          <parameter id="UPPER_BOUND" value="99999"/>
        </listOfParamaters>
      </reaction>
      <reaction id="META60746" name="metacyc:GART-RXN" reversible="true">
        <listOfReactants>
          <speciesReference species="META9960" stoichiometry="1"/>
          <speciesReference species="META18721" stoichiometry="1"/>
        </listOfReactants>
        <listOfProducts>
          <speciesReference species="META5096" stoichiometry="1"/>
          <speciesReference species="META18720" stoichiometry="1"/>
          <speciesReference species="META27535" stoichiometry="1"/>
        </listOfProducts>
        <kineticLaw>
          <math xmlns="http://www.w3.org/1998/Math/MathML">
            <ci>FLUX_VALUE</ci>
          </math>
          <listOfParameters>
            <parameter id="LOWER_BOUND" value="-99999" units="mmol_per_gDW_per_hr"/>
            <parameter id="UPPER_BOUND" value="99999" units="mmol_per_gDW_per_hr"/>
            <parameter id="OBJECTIVE_COEFFICIENT" value="0"/>
            <parameter id="FLUX_VALUE" value="0" units="mmol_per_gDW_per_hr"/>
          </listOfParameters>
        </kineticLaw>
        <listOfParamaters>
          <parameter id="OBJECTIVE_COEFFICIENT" value="0"/>
          <parameter id="LOWER_BOUND" value="-99999"/>
          <parameter id="UPPER_BOUND" value="99999"/>
        </listOfParamaters>
      </reaction>
      <reaction id="META60796" name="metacyc:ADENYL-KIN-RXN" reversible="false">
        <listOfReactants>
          <speciesReference species="META24859" stoichiometry="1"/>
          <speciesReference species="META24860" stoichiometry="1"/>
        </listOfReactants>
        <listOfProducts>
          <speciesReference species="META24858" stoichiometry="2"/>
        </listOfProducts>
        <kineticLaw>
          <math xmlns="http://www.w3.org/1998/Math/MathML">
            <ci>FLUX_VALUE</ci>
          </math>
          <listOfParameters>
            <parameter id="LOWER_BOUND" value="0" units="mmol_per_gDW_per_hr"/>
            <parameter id="UPPER_BOUND" value="99999" units="mmol_per_gDW_per_hr"/>
            <parameter id="OBJECTIVE_COEFFICIENT" value="0"/>
            <parameter id="FLUX_VALUE" value="0" units="mmol_per_gDW_per_hr"/>
          </listOfParameters>
        </kineticLaw>
        <listOfParamaters>
          <parameter id="OBJECTIVE_COEFFICIENT" value="0"/>
          <parameter id="LOWER_BOUND" value="-99999"/>
          <parameter id="UPPER_BOUND" value="99999"/>
        </listOfParamaters>
      </reaction>
      <reaction id="META60826" name="metacyc:2.5.1.19-RXN" reversible="true">
        <listOfReactants>
          <speciesReference species="META22092" stoichiometry="1"/>
          <speciesReference species="META22210" stoichiometry="1"/>
        </listOfReactants>
        <listOfProducts>
          <speciesReference species="META18568" stoichiometry="1"/>
          <speciesReference species="META27488" stoichiometry="1"/>
        </listOfProducts>
        <kineticLaw>
          <math xmlns="http://www.w3.org/1998/Math/MathML">
            <ci>FLUX_VALUE</ci>
          </math>
          <listOfParameters>
            <parameter id="LOWER_BOUND" value="-99999" units="mmol_per_gDW_per_hr"/>
            <parameter id="UPPER_BOUND" value="99999" units="mmol_per_gDW_per_hr"/>
            <parameter id="OBJECTIVE_COEFFICIENT" value="0"/>
            <parameter id="FLUX_VALUE" value="0" units="mmol_per_gDW_per_hr"/>
          </listOfParameters>
        </kineticLaw>
        <listOfParamaters>
          <parameter id="OBJECTIVE_COEFFICIENT" value="0"/>
          <parameter id="LOWER_BOUND" value="-99999"/>
          <parameter id="UPPER_BOUND" value="99999"/>
        </listOfParamaters>
      </reaction>
      <reaction id="META60909" name="metacyc:GLUTKIN-RXN" reversible="false">
        <listOfReactants>
          <speciesReference species="META23617" stoichiometry="1"/>
          <speciesReference species="META24860" stoichiometry="1"/>
        </listOfReactants>
        <listOfProducts>
          <speciesReference species="META21897" stoichiometry="1"/>
          <speciesReference species="META24858" stoichiometry="1"/>
        </listOfProducts>
        <kineticLaw>
          <math xmlns="http://www.w3.org/1998/Math/MathML">
            <ci>FLUX_VALUE</ci>
          </math>
          <listOfParameters>
            <parameter id="LOWER_BOUND" value="0" units="mmol_per_gDW_per_hr"/>
            <parameter id="UPPER_BOUND" value="99999" units="mmol_per_gDW_per_hr"/>
            <parameter id="OBJECTIVE_COEFFICIENT" value="0"/>
            <parameter id="FLUX_VALUE" value="0" units="mmol_per_gDW_per_hr"/>
          </listOfParameters>
        </kineticLaw>
        <listOfParamaters>
          <parameter id="OBJECTIVE_COEFFICIENT" value="0"/>
          <parameter id="LOWER_BOUND" value="-99999"/>
          <parameter id="UPPER_BOUND" value="99999"/>
        </listOfParamaters>
      </reaction>
      <reaction id="META60929" name="metacyc:PRPPAMIDOTRANS-RXN" reversible="true">
        <listOfReactants>
          <speciesReference species="META27491" stoichiometry="1"/>
          <speciesReference species="META18719" stoichiometry="1"/>
          <speciesReference species="META23617" stoichiometry="1"/>
        </listOfReactants>
        <listOfProducts>
          <speciesReference species="META24430" stoichiometry="1"/>
          <speciesReference species="META22304" stoichiometry="1"/>
          <speciesReference species="META23616" stoichiometry="1"/>
        </listOfProducts>
        <kineticLaw>
          <math xmlns="http://www.w3.org/1998/Math/MathML">
            <ci>FLUX_VALUE</ci>
          </math>
          <listOfParameters>
            <parameter id="LOWER_BOUND" value="-99999" units="mmol_per_gDW_per_hr"/>
            <parameter id="UPPER_BOUND" value="99999" units="mmol_per_gDW_per_hr"/>
            <parameter id="OBJECTIVE_COEFFICIENT" value="0"/>
            <parameter id="FLUX_VALUE" value="0" units="mmol_per_gDW_per_hr"/>
          </listOfParameters>
        </kineticLaw>
        <listOfParamaters>
          <parameter id="OBJECTIVE_COEFFICIENT" value="0"/>
          <parameter id="LOWER_BOUND" value="-99999"/>
          <parameter id="UPPER_BOUND" value="99999"/>
        </listOfParamaters>
      </reaction>
      <reaction id="META61220" name="metacyc:DUTP-PYROP-RXN" reversible="false">
        <listOfReactants>
          <speciesReference species="META22304" stoichiometry="1"/>
          <speciesReference species="META25033" stoichiometry="1"/>
        </listOfReactants>
        <listOfProducts>
          <speciesReference species="META27535" stoichiometry="1"/>
          <speciesReference species="META25030" stoichiometry="1"/>
          <speciesReference species="META27491" stoichiometry="1"/>
        </listOfProducts>
        <kineticLaw>
          <math xmlns="http://www.w3.org/1998/Math/MathML">
            <ci>FLUX_VALUE</ci>
          </math>
          <listOfParameters>
            <parameter id="LOWER_BOUND" value="0" units="mmol_per_gDW_per_hr"/>
            <parameter id="UPPER_BOUND" value="99999" units="mmol_per_gDW_per_hr"/>
            <parameter id="OBJECTIVE_COEFFICIENT" value="0"/>
            <parameter id="FLUX_VALUE" value="0" units="mmol_per_gDW_per_hr"/>
          </listOfParameters>
        </kineticLaw>
        <listOfParamaters>
          <parameter id="OBJECTIVE_COEFFICIENT" value="0"/>
          <parameter id="LOWER_BOUND" value="-99999"/>
          <parameter id="UPPER_BOUND" value="99999"/>
        </listOfParamaters>
      </reaction>
      <reaction id="META61258" name="metacyc:BRANCHED-CHAINAMINOTRANSFERILEU-RXN" reversible="true">
        <listOfReactants>
          <speciesReference species="META22380" stoichiometry="1"/>
          <speciesReference species="META23619" stoichiometry="1"/>
        </listOfReactants>
        <listOfProducts>
          <speciesReference species="META23617" stoichiometry="1"/>
          <speciesReference species="META18498" stoichiometry="1"/>
        </listOfProducts>
        <kineticLaw>
          <math xmlns="http://www.w3.org/1998/Math/MathML">
            <ci>FLUX_VALUE</ci>
          </math>
          <listOfParameters>
            <parameter id="LOWER_BOUND" value="-99999" units="mmol_per_gDW_per_hr"/>
            <parameter id="UPPER_BOUND" value="99999" units="mmol_per_gDW_per_hr"/>
            <parameter id="OBJECTIVE_COEFFICIENT" value="0"/>
            <parameter id="FLUX_VALUE" value="0" units="mmol_per_gDW_per_hr"/>
          </listOfParameters>
        </kineticLaw>
        <listOfParamaters>
          <parameter id="OBJECTIVE_COEFFICIENT" value="0"/>
          <parameter id="LOWER_BOUND" value="-99999"/>
          <parameter id="UPPER_BOUND" value="99999"/>
        </listOfParamaters>
      </reaction>
      <reaction id="META61271" name="metacyc:OHMETHYLBILANESYN-RXN" reversible="false">
        <listOfReactants>
          <speciesReference species="META22304" stoichiometry="1"/>
          <speciesReference species="META22102" stoichiometry="4"/>
        </listOfReactants>
        <listOfProducts>
          <speciesReference species="META21833" stoichiometry="1"/>
          <speciesReference species="META27493" stoichiometry="4"/>
        </listOfProducts>
        <kineticLaw>
          <math xmlns="http://www.w3.org/1998/Math/MathML">
            <ci>FLUX_VALUE</ci>
          </math>
          <listOfParameters>
            <parameter id="LOWER_BOUND" value="0" units="mmol_per_gDW_per_hr"/>
            <parameter id="UPPER_BOUND" value="99999" units="mmol_per_gDW_per_hr"/>
            <parameter id="OBJECTIVE_COEFFICIENT" value="0"/>
            <parameter id="FLUX_VALUE" value="0" units="mmol_per_gDW_per_hr"/>
          </listOfParameters>
        </kineticLaw>
        <listOfParamaters>
          <parameter id="OBJECTIVE_COEFFICIENT" value="0"/>
[truncated: 39,046 more chars]
