# Supplementary material for: Combining graph and flux-based structures to decipher phenotypic essential metabolites within metabolic networks
Source: PeerJ. 2017 Oct 12;5:e3860. doi: 10.7717/peerj.3860 (PMC5641430; doi:10.7717/peerj.3860)
Supplement: Supplemental Information 2 [file peerj-05-3860-s002.zip › data/iJR/draft.xml]

<?xml version="1.0" encoding="UTF-8"?>
<sbml xmlns="http://www.sbml.org/sbml/level2" level="2" version="1" xmlns:html="http://www.w3.org/1999/xhtml">
 <model id="MODELID_1461534" name="E. coli iJR904">
    <listOfUnitDefinitions>
    <unitDefinition id="mmol_per_gDW_per_hr">
    <listOfUnits>
    <unit kind="mole" scale="-3" multiplier="1" offset="0" />
    <unit kind="gram" exponent="-1" multiplier="1" offset="0" />
    <unit kind="second" exponent="-1" multiplier="0.00027777" offset="0" />
    </listOfUnits>
    </unitDefinition>
    </listOfUnitDefinitions>
    <listOfCompartments>
    <compartment id="C_e" name="Extraorganism"/>
    <compartment id="C_c" name="Cytosol"/>
    <compartment id="C_p" name="Periplasm"/>
    </listOfCompartments>
    <listOfSpecies>
        <species id="M_octeACP_c" name="octeACP_c" compartment="C_c" boundaryCondition="false" />
        <species id="M_acg5p_c" name="acg5p_c" compartment="C_c" boundaryCondition="false" />
        <species id="M_2dhguln_c" name="2dhguln_c" compartment="C_c" boundaryCondition="false" />
        <species id="M_hmfurn_c" name="hmfurn_c" compartment="C_c" boundaryCondition="false" />
        <species id="M_but_c" name="but_c" compartment="C_c" boundaryCondition="false" />
        <species id="M_aacoa_c" name="aacoa_c" compartment="C_c" boundaryCondition="false" />
        <species id="M_3mob_c" name="3mob_c" compartment="C_c" boundaryCondition="false" />
        <species id="M_succ_b" name="succ_b" compartment="C_b" boundaryCondition="true" />
        <species id="M_galt1p_c" name="galt1p_c" compartment="C_c" boundaryCondition="false" />
        <species id="M_fprica_c" name="fprica_c" compartment="C_c" boundaryCondition="false" />
        <species id="M_ump_c" name="ump_c" compartment="C_c" boundaryCondition="false" />
        <species id="M_ohpb_c" name="ohpb_c" compartment="C_c" boundaryCondition="false" />
        <species id="M_g6p_b" name="g6p_b" compartment="C_b" boundaryCondition="true" />
        <species id="M_pg_EC_c" name="pg_EC_c" compartment="C_c" boundaryCondition="false" />
        <species id="M_duri_b" name="duri_b" compartment="C_b" boundaryCondition="true" />
        <species id="M_glyc3p_b" name="glyc3p_b" compartment="C_b" boundaryCondition="true" />
        <species id="M_hdca_b" name="hdca_b" compartment="C_b" boundaryCondition="true" />
        <species id="M_4c2me_c" name="4c2me_c" compartment="C_c" boundaryCondition="false" />
        <species id="M_mana_c" name="mana_c" compartment="C_c" boundaryCondition="false" />
        <species id="M_his_DASH_L_e" name="his_DASH_L_e" compartment="C_e" boundaryCondition="false" />
        <species id="M_ins_e" name="ins_e" compartment="C_e" boundaryCondition="false" />
        <species id="M_argsuc_c" name="argsuc_c" compartment="C_c" boundaryCondition="false" />
        <species id="M_met_DASH_L_c" name="met_DASH_L_c" compartment="C_c" boundaryCondition="false" />
        <species id="M_imp_c" name="imp_c" compartment="C_c" boundaryCondition="false" />
        <species id="M_icit_c" name="icit_c" compartment="C_c" boundaryCondition="false" />
        <species id="M_chol_e" name="chol_e" compartment="C_e" boundaryCondition="false" />
        <species id="M_idp_c" name="idp_c" compartment="C_c" boundaryCondition="false" />
        <species id="M_amp_b" name="amp_b" compartment="C_b" boundaryCondition="true" />
        <species id="M_uacmam_c" name="uacmam_c" compartment="C_c" boundaryCondition="false" />
        <species id="M_rib_DASH_D_e" name="rib_DASH_D_e" compartment="C_e" boundaryCondition="false" />
        <species id="M_2dhglcn_c" name="2dhglcn_c" compartment="C_c" boundaryCondition="false" />
        <species id="M_pep_c" name="pep_c" compartment="C_c" boundaryCondition="false" />
        <species id="M_thymd_c" name="thymd_c" compartment="C_c" boundaryCondition="false" />
        <species id="M_udcpdp_c" name="udcpdp_c" compartment="C_c" boundaryCondition="false" />
        <species id="M_ura_c" name="ura_c" compartment="C_c" boundaryCondition="false" />
        <species id="M_glcr_c" name="glcr_c" compartment="C_c" boundaryCondition="false" />
        <species id="M_fe2_e" name="fe2_e" compartment="C_e" boundaryCondition="false" />
        <species id="M_2dh3dgal6p_c" name="2dh3dgal6p_c" compartment="C_c" boundaryCondition="false" />
        <species id="M_thymd_b" name="thymd_b" compartment="C_b" boundaryCondition="true" />
        <species id="M_pap_c" name="pap_c" compartment="C_c" boundaryCondition="false" />
        <species id="M_g6p_e" name="g6p_e" compartment="C_e" boundaryCondition="false" />
        <species id="M_sucr_e" name="sucr_e" compartment="C_e" boundaryCondition="false" />
        <species id="M_nadph_c" name="nadph_c" compartment="C_c" boundaryCondition="false" />
        <species id="M_ckdo_c" name="ckdo_c" compartment="C_c" boundaryCondition="false" />
        <species id="M_3c2hmp_c" name="3c2hmp_c" compartment="C_c" boundaryCondition="false" />
        <species id="M_tcynt_c" name="tcynt_c" compartment="C_c" boundaryCondition="false" />
        <species id="M_cbl1_c" name="cbl1_c" compartment="C_c" boundaryCondition="false" />
        <species id="M_adphep_DASH_DD_c" name="adphep_DASH_DD_c" compartment="C_c" boundaryCondition="false" />
        <species id="M_23doguln_c" name="23doguln_c" compartment="C_c" boundaryCondition="false" />
        <species id="M_mql8_c" name="mql8_c" compartment="C_c" boundaryCondition="false" />
        <species id="M_hdca_c" name="hdca_c" compartment="C_c" boundaryCondition="false" />
        <species id="M_pnto_DASH_R_b" name="pnto_DASH_R_b" compartment="C_b" boundaryCondition="true" />
        <species id="M_gln_DASH_L_c" name="gln_DASH_L_c" compartment="C_c" boundaryCondition="false" />
        <species id="M_fuc1p_DASH_L_e" name="fuc1p_DASH_L_e" compartment="C_e" boundaryCondition="false" />
        <species id="M_5caiz_c" name="5caiz_c" compartment="C_c" boundaryCondition="false" />
        <species id="M_fum_c" name="fum_c" compartment="C_c" boundaryCondition="false" />
        <species id="M_3psme_c" name="3psme_c" compartment="C_c" boundaryCondition="false" />
        <species id="M_eca_EC_c" name="eca_EC_c" compartment="C_c" boundaryCondition="false" />
        <species id="M_3dhgulnp_c" name="3dhgulnp_c" compartment="C_c" boundaryCondition="false" />
        <species id="M_2ddglcn_b" name="2ddglcn_b" compartment="C_b" boundaryCondition="true" />
        <species id="M_pant_DASH_R_c" name="pant_DASH_R_c" compartment="C_c" boundaryCondition="false" />
        <species id="M_aconm_c" name="aconm_c" compartment="C_c" boundaryCondition="false" />
        <species id="M_lac_DASH_L_b" name="lac_DASH_L_b" compartment="C_b" boundaryCondition="true" />
        <species id="M_glu_DASH_L_e" name="glu_DASH_L_e" compartment="C_e" boundaryCondition="false" />
        <species id="M_acgam1p_c" name="acgam1p_c" compartment="C_c" boundaryCondition="false" />
        <species id="M_no2_e" name="no2_e" compartment="C_e" boundaryCondition="false" />
        <species id="M_malcoa_c" name="malcoa_c" compartment="C_c" boundaryCondition="false" />
        <species id="M_thr_DASH_L_b" name="thr_DASH_L_b" compartment="C_b" boundaryCondition="true" />
        <species id="M_unagamu_c" name="unagamu_c" compartment="C_c" boundaryCondition="false" />
        <species id="M_akg_b" name="akg_b" compartment="C_b" boundaryCondition="true" />
        <species id="M_spmd_c" name="spmd_c" compartment="C_c" boundaryCondition="false" />
        <species id="M_gtspmd_c" name="gtspmd_c" compartment="C_c" boundaryCondition="false" />
        <species id="M_glcr_b" name="glcr_b" compartment="C_b" boundaryCondition="true" />
        <species id="M_xu5p_DASH_L_c" name="xu5p_DASH_L_c" compartment="C_c" boundaryCondition="false" />
        <species id="M_csn_c" name="csn_c" compartment="C_c" boundaryCondition="false" />
        <species id="M_trnaglu_c" name="trnaglu_c" compartment="C_c" boundaryCondition="false" />
        <species id="M_cenchddd_c" name="cenchddd_c" compartment="C_c" boundaryCondition="false" />
        <species id="M_ala_DASH_D_e" name="ala_DASH_D_e" compartment="C_e" boundaryCondition="false" />
        <species id="M_acmanap_c" name="acmanap_c" compartment="C_c" boundaryCondition="false" />
        <species id="M_23dhmp_c" name="23dhmp_c" compartment="C_c" boundaryCondition="false" />
        <species id="M_g3ps_c" name="g3ps_c" compartment="C_c" boundaryCondition="false" />
        <species id="M_ade_e" name="ade_e" compartment="C_e" boundaryCondition="false" />
        <species id="M_glyclt_b" name="glyclt_b" compartment="C_b" boundaryCondition="true" />
        <species id="M_2omhmbl_c" name="2omhmbl_c" compartment="C_c" boundaryCondition="false" />
        <species id="M_dad_DASH_2_b" name="dad_DASH_2_b" compartment="C_b" boundaryCondition="true" />
        <species id="M_ametam_c" name="ametam_c" compartment="C_c" boundaryCondition="false" />
        <species id="M_dmpp_c" name="dmpp_c" compartment="C_c" boundaryCondition="false" />
        <species id="M_ala_DASH_D_b" name="ala_DASH_D_b" compartment="C_b" boundaryCondition="true" />
        <species id="M_acald_c" name="acald_c" compartment="C_c" boundaryCondition="false" />
        <species id="M_quln_c" name="quln_c" compartment="C_c" boundaryCondition="false" />
        <species id="M_crn_e" name="crn_e" compartment="C_e" boundaryCondition="false" />
        <species id="M_ppa_c" name="ppa_c" compartment="C_c" boundaryCondition="false" />
        <species id="M_tyr_DASH_L_e" name="tyr_DASH_L_e" compartment="C_e" boundaryCondition="false" />
        <species id="M_2aobut_c" name="2aobut_c" compartment="C_c" boundaryCondition="false" />
        <species id="M_glu_DASH_L_c" name="glu_DASH_L_c" compartment="C_c" boundaryCondition="false" />
        <species id="M_gam_e" name="gam_e" compartment="C_e" boundaryCondition="false" />
        <species id="M_4r5au_c" name="4r5au_c" compartment="C_c" boundaryCondition="false" />
        <species id="M_seramp_c" name="seramp_c" compartment="C_c" boundaryCondition="false" />
        <species id="M_lipidA_c" name="lipidA_c" compartment="C_c" boundaryCondition="false" />
        <species id="M_man6p_c" name="man6p_c" compartment="C_c" boundaryCondition="false" />
        <species id="M_ahcys_c" name="ahcys_c" compartment="C_c" boundaryCondition="false" />
        <species id="M_palmACP_c" name="palmACP_c" compartment="C_c" boundaryCondition="false" />
        <species id="M_gbbtn_e" name="gbbtn_e" compartment="C_e" boundaryCondition="false" />
        <species id="M_1pyr5c_c" name="1pyr5c_c" compartment="C_c" boundaryCondition="false" />
        <species id="M_u23ga_c" name="u23ga_c" compartment="C_c" boundaryCondition="false" />
        <species id="M_5aop_c" name="5aop_c" compartment="C_c" boundaryCondition="false" />
        <species id="M_2mcit_c" name="2mcit_c" compartment="C_c" boundaryCondition="false" />
        <species id="M_thdp_c" name="thdp_c" compartment="C_c" boundaryCondition="false" />
        <species id="M_lipa_cold_c" name="lipa_cold_c" compartment="C_c" boundaryCondition="false" />
        <species id="M_glutrna_c" name="glutrna_c" compartment="C_c" boundaryCondition="false" />
        <species id="M_ura_b" name="ura_b" compartment="C_b" boundaryCondition="true" />
        <species id="M_ura_e" name="ura_e" compartment="C_e" boundaryCondition="false" />
        <species id="M_tdeACP_c" name="tdeACP_c" compartment="C_c" boundaryCondition="false" />
        <species id="M_26dap_DASH_M_e" name="26dap_DASH_M_e" compartment="C_e" boundaryCondition="false" />
        <species id="M_mmcoa_DASH_R_c" name="mmcoa_DASH_R_c" compartment="C_c" boundaryCondition="false" />
        <species id="M_uaccg_c" name="uaccg_c" compartment="C_c" boundaryCondition="false" />
        <species id="M_dmso_c" name="dmso_c" compartment="C_c" boundaryCondition="false" />
        <species id="M_arg_DASH_L_e" name="arg_DASH_L_e" compartment="C_e" boundaryCondition="false" />
        <species id="M_indole_e" name="indole_e" compartment="C_e" boundaryCondition="false" />
        <species id="M_acACP_c" name="acACP_c" compartment="C_c" boundaryCondition="false" />
        <species id="M_uacmamu_c" name="uacmamu_c" compartment="C_c" boundaryCondition="false" />
        <species id="M_phom_c" name="phom_c" compartment="C_c" boundaryCondition="false" />
        <species id="M_idon_DASH_L_e" name="idon_DASH_L_e" compartment="C_e" boundaryCondition="false" />
        <species id="M_fe2_c" name="fe2_c" compartment="C_c" boundaryCondition="false" />
        <species id="M_amp_c" name="amp_c" compartment="C_c" boundaryCondition="false" />
        <species id="M_cys_DASH_L_c" name="cys_DASH_L_c" compartment="C_c" boundaryCondition="false" />
        <species id="M_rml_c" name="rml_c" compartment="C_c" boundaryCondition="false" />
        <species id="M_gal1p_c" name="gal1p_c" compartment="C_c" boundaryCondition="false" />
        <species id="M_gmp_c" name="gmp_c" compartment="C_c" boundaryCondition="false" />
        <species id="M_ppap_c" name="ppap_c" compartment="C_c" boundaryCondition="false" />
        <species id="M_cyst_DASH_L_c" name="cyst_DASH_L_c" compartment="C_c" boundaryCondition="false" />
        <species id="M_thmmp_c" name="thmmp_c" compartment="C_c" boundaryCondition="false" />
        <species id="M_lipidX_c" name="lipidX_c" compartment="C_c" boundaryCondition="false" />
        <species id="M_3dhguln_c" name="3dhguln_c" compartment="C_c" boundaryCondition="false" />
        <species id="M_xan_c" name="xan_c" compartment="C_c" boundaryCondition="false" />
        <species id="M_malthx_b" name="malthx_b" compartment="C_b" boundaryCondition="true" />
        <species id="M_hcys_DASH_L_c" name="hcys_DASH_L_c" compartment="C_c" boundaryCondition="false" />
        <species id="M_hxan_c" name="hxan_c" compartment="C_c" boundaryCondition="false" />
        <species id="M_nad_c" name="nad_c" compartment="C_c" boundaryCondition="false" />
        <species id="M_glcr_e" name="glcr_e" compartment="C_e" boundaryCondition="false" />
        <species id="M_gthox_c" name="gthox_c" compartment="C_c" boundaryCondition="false" />
        <species id="M_lys_DASH_L_b" name="lys_DASH_L_b" compartment="C_b" boundaryCondition="true" />
        <species id="M_6pgl_c" name="6pgl_c" compartment="C_c" boundaryCondition="false" />
        <species id="M_adpglc_c" name="adpglc_c" compartment="C_c" boundaryCondition="false" />
        <species id="M_arab_DASH_L_c" name="arab_DASH_L_c" compartment="C_c" boundaryCondition="false" />
        <species id="M_idon_DASH_L_c" name="idon_DASH_L_c" compartment="C_c" boundaryCondition="false" />
        <species id="M_g1p_c" name="g1p_c" compartment="C_c" boundaryCondition="false" />
        <species id="M_dha_b" name="dha_b" compartment="C_b" boundaryCondition="true" />
        <species id="M_peptido_EC_c" name="peptido_EC_c" compartment="C_c" boundaryCondition="false" />
        <species id="M_dtdp4addg_c" name="dtdp4addg_c" compartment="C_c" boundaryCondition="false" />
        <species id="M_lcts_e" name="lcts_e" compartment="C_e" boundaryCondition="false" />
        <species id="M_fum_e" name="fum_e" compartment="C_e" boundaryCondition="false" />
        <species id="M_hisp_c" name="hisp_c" compartment="C_c" boundaryCondition="false" />
        <species id="M_5mthf_c" name="5mthf_c" compartment="C_c" boundaryCondition="false" />
        <species id="M_nac_e" name="nac_e" compartment="C_e" boundaryCondition="false" />
        <species id="M_4hbz_c" name="4hbz_c" compartment="C_c" boundaryCondition="false" />
        <species id="M_4abut_c" name="4abut_c" compartment="C_c" boundaryCondition="false" />
        <species id="M_taur_e" name="taur_e" compartment="C_e" boundaryCondition="false" />
        <species id="M_hom_DASH_L_c" name="hom_DASH_L_c" compartment="C_c" boundaryCondition="false" />
        <species id="M_ncam_c" name="ncam_c" compartment="C_c" boundaryCondition="false" />
        <species id="M_man1p_c" name="man1p_c" compartment="C_c" boundaryCondition="false" />
        <species id="M_chor_c" name="chor_c" compartment="C_c" boundaryCondition="false" />
        <species id="M_2ippm_c" name="2ippm_c" compartment="C_c" boundaryCondition="false" />
        <species id="M_3dhsk_c" name="3dhsk_c" compartment="C_c" boundaryCondition="false" />
        <species id="M_octdp_c" name="octdp_c" compartment="C_c" boundaryCondition="false" />
        <species id="M_gtp_c" name="gtp_c" compartment="C_c" boundaryCondition="false" />
        <species id="M_23dhdp_c" name="23dhdp_c" compartment="C_c" boundaryCondition="false" />
        <species id="M_met_DASH_D_b" name="met_DASH_D_b" compartment="C_b" boundaryCondition="true" />
        <species id="M_rib_DASH_D_b" name="rib_DASH_D_b" compartment="C_b" boundaryCondition="true" />
        <species id="M_3hcinnm_b" name="3hcinnm_b" compartment="C_b" boundaryCondition="true" />
        <species id="M_lcts_b" name="lcts_b" compartment="C_b" boundaryCondition="true" />
        <species id="M_eig3p_c" name="eig3p_c" compartment="C_c" boundaryCondition="false" />
        <species id="M_2mecdp_c" name="2mecdp_c" compartment="C_c" boundaryCondition="false" />
        <species id="M_maltttr_e" name="maltttr_e" compartment="C_e" boundaryCondition="false" />
        <species id="M_glyclt_e" name="glyclt_e" compartment="C_e" boundaryCondition="false" />
        <species id="M_dcyt_c" name="dcyt_c" compartment="C_c" boundaryCondition="false" />
        <species id="M_paps_c" name="paps_c" compartment="C_c" boundaryCondition="false" />
        <species id="M_csn_e" name="csn_e" compartment="C_e" boundaryCondition="false" />
        <species id="M_gdpddman_c" name="gdpddman_c" compartment="C_c" boundaryCondition="false" />
        <species id="M_dxyl_c" name="dxyl_c" compartment="C_c" boundaryCondition="false" />
        <species id="M_his_DASH_L_b" name="his_DASH_L_b" compartment="C_b" boundaryCondition="true" />
        <species id="M_rmn_c" name="rmn_c" compartment="C_c" boundaryCondition="false" />
        <species id="M_udpglcur_c" name="udpglcur_c" compartment="C_c" boundaryCondition="false" />
        <species id="M_pyr_b" name="pyr_b" compartment="C_b" boundaryCondition="true" />
        <species id="M_pac_c" name="pac_c" compartment="C_c" boundaryCondition="false" />
        <species id="M_10fthf_c" name="10fthf_c" compartment="C_c" boundaryCondition="false" />
        <species id="M_maltttr_c" name="maltttr_c" compartment="C_c" boundaryCondition="false" />
        <species id="M_acnam_c" name="acnam_c" compartment="C_c" boundaryCondition="false" />
        <species id="M_N1aspmd_c" name="N1aspmd_c" compartment="C_c" boundaryCondition="false" />
        <species id="M_gthrd_c" name="gthrd_c" compartment="C_c" boundaryCondition="false" />
        <species id="M_ade_c" name="ade_c" compartment="C_c" boundaryCondition="false" />
        <species id="M_glcur_c" name="glcur_c" compartment="C_c" boundaryCondition="false" />
        <species id="M_5apru_c" name="5apru_c" compartment="C_c" boundaryCondition="false" />
        <species id="M_dtdprmn_c" name="dtdprmn_c" compartment="C_c" boundaryCondition="false" />
        <species id="M_gsn_b" name="gsn_b" compartment="C_b" boundaryCondition="true" />
        <species id="M_so4_e" name="so4_e" compartment="C_e" boundaryCondition="false" />
        <species id="M_dms_c" name="dms_c" compartment="C_c" boundaryCondition="false" />
        <species id="M_ac_c" name="ac_c" compartment="C_c" boundaryCondition="false" />
        <species id="M_dms_b" name="dms_b" compartment="C_b" boundaryCondition="true" />
        <species id="M_glcur_e" name="glcur_e" compartment="C_e" boundaryCondition="false" />
        <species id="M_pgp_EC_c" name="pgp_EC_c" compartment="C_c" boundaryCondition="false" />
        <species id="M_dxyl5p_c" name="dxyl5p_c" compartment="C_c" boundaryCondition="false" />
        <species id="M_glx_c" name="glx_c" compartment="C_c" boundaryCondition="false" />
        <species id="M_datp_c" name="datp_c" compartment="C_c" boundaryCondition="false" />
        <species id="M_amet_c" name="amet_c" compartment="C_c" boundaryCondition="false" />
        <species id="M_tagdp_DASH_D_c" name="tagdp_DASH_D_c" compartment="C_c" boundaryCondition="false" />
        <species id="M_malt6p_c" name="malt6p_c" compartment="C_c" boundaryCondition="false" />
        <species id="M_pram_c" name="pram_c" compartment="C_c" boundaryCondition="false" />
        <species id="M_gdpofuc_c" name="gdpofuc_c" compartment="C_c" boundaryCondition="false" />
        <species id="M_prbamp_c" name="prbamp_c" compartment="C_c" boundaryCondition="false" />
        <species id="M_ade_b" name="ade_b" compartment="C_b" boundaryCondition="true" />
        <species id="M_ptrc_b" name="ptrc_b" compartment="C_b" boundaryCondition="true" />
        <species id="M_btnso_c" name="btnso_c" compartment="C_c" boundaryCondition="false" />
        <species id="M_2mcacn_c" name="2mcacn_c" compartment="C_c" boundaryCondition="false" />
        <species id="M_2ahbut_c" name="2ahbut_c" compartment="C_c" boundaryCondition="false" />
        <species id="M_xyl_DASH_D_c" name="xyl_DASH_D_c" compartment="C_c" boundaryCondition="false" />
        <species id="M_sbt_DASH_D_e" name="sbt_DASH_D_e" compartment="C_e" boundaryCondition="false" />
        <species id="M_fru_b" name="fru_b" compartment="C_b" boundaryCondition="true" />
        <species id="M_glyc3p_c" name="glyc3p_c" compartment="C_c" boundaryCondition="false" />
        <species id="M_crncoa_c" name="crncoa_c" compartment="C_c" boundaryCondition="false" />
        <species id="M_dtmp_c" name="dtmp_c" compartment="C_c" boundaryCondition="false" />
        <species id="M_thym_c" name="thym_c" compartment="C_c" boundaryCondition="false" />
        <species id="M_his_DASH_L_c" name="his_DASH_L_c" compartment="C_c" boundaryCondition="false" />
        <species id="M_cbp_c" name="cbp_c" compartment="C_c" boundaryCondition="false" />
        <species id="M_4ppan_c" name="4ppan_c" compartment="C_c" boundaryCondition="false" />
        <species id="M_ala_DASH_L_b" name="ala_DASH_L_b" compartment="C_b" boundaryCondition="true" />
        <species id="M_2omph_c" name="2omph_c" compartment="C_c" boundaryCondition="false" />
        <species id="M_ile_DASH_L_e" name="ile_DASH_L_e" compartment="C_e" boundaryCondition="false" />
        <species id="M_pacald_c" name="pacald_c" compartment="C_c" boundaryCondition="false" />
        <species id="M_dcyt_b" name="dcyt_b" compartment="C_b" boundaryCondition="true" />
        <species id="M_ser_DASH_L_e" name="ser_DASH_L_e" compartment="C_e" boundaryCondition="false" />
        <species id="M_dtdp4d6dg_c" name="dtdp4d6dg_c" compartment="C_c" boundaryCondition="false" />
        <species id="M_dgsn_c" name="dgsn_c" compartment="C_c" boundaryCondition="false" />
        <species id="M_so4_b" name="so4_b" compartment="C_b" boundaryCondition="true" />
        <species id="M_mal_DASH_L_c" name="mal_DASH_L_c" compartment="C_c" boundaryCondition="false" />
        <species id="M_alaala_c" name="alaala_c" compartment="C_c" boundaryCondition="false" />
        <species id="M_glu5sa_c" name="glu5sa_c" compartment="C_c" boundaryCondition="false" />
        <species id="M_for_b" name="for_b" compartment="C_b" boundaryCondition="true" />
        <species id="M_hpyr_c" name="hpyr_c" compartment="C_c" boundaryCondition="false" />
        <species id="M_atp_c" name="atp_c" compartment="C_c" boundaryCondition="false" />
        <species id="M_gbbtn_c" name="gbbtn_c" compartment="C_c" boundaryCondition="false" />
        <species id="M_galur_b" name="galur_b" compartment="C_b" boundaryCondition="true" />
        <species id="M_for_e" name="for_e" compartment="C_e" boundaryCondition="false" />
        <species id="M_mnl1p_c" name="mnl1p_c" compartment="C_c" boundaryCondition="false" />
        <species id="M_taur_b" name="taur_b" compartment="C_b" boundaryCondition="true" />
        <species id="M_2ddglcn_c" name="2ddglcn_c" compartment="C_c" boundaryCondition="false" />
        <species id="M_dhf_c" name="dhf_c" compartment="C_c" boundaryCondition="false" />
        <species id="M_ahdt_c" name="ahdt_c" compartment="C_c" boundaryCondition="false" />
        <species id="M_tyr_DASH_L_b" name="tyr_DASH_L_b" compartment="C_b" boundaryCondition="true" />
        <species id="M_phaccoa_c" name="phaccoa_c" compartment="C_c" boundaryCondition="false" />
        <species id="M_urea_e" name="urea_e" compartment="C_e" boundaryCondition="false" />
        <species id="M_nac_c" name="nac_c" compartment="C_c" boundaryCondition="false" />
        <species id="M_glyc3p_e" name="glyc3p_e" compartment="C_e" boundaryCondition="false" />
        <species id="M_urdglyc_c" name="urdglyc_c" compartment="C_c" boundaryCondition="false" />
        <species id="M_26dap_DASH_M_c" name="26dap_DASH_M_c" compartment="C_c" boundaryCondition="false" />
        <species id="M_5prdmbz_c" name="5prdmbz_c" compartment="C_c" boundaryCondition="false" />
        <species id="M_galctn_DASH_D_b" name="galctn_DASH_D_b" compartment="C_b" boundaryCondition="true" />
        <species id="M_rib_DASH_D_c" name="rib_DASH_D_c" compartment="C_c" boundaryCondition="false" />
        <species id="M_adp_c" name="adp_c" compartment="C_c" boundaryCondition="false" />
        <species id="M_ocdcea_c" name="ocdcea_c" compartment="C_c" boundaryCondition="false" />
        <species id="M_u3hga_c" name="u3hga_c" compartment="C_c" boundaryCondition="false" />
        <species id="M_kdo2lipid4L_c" name="kdo2lipid4L_c" compartment="C_c" boundaryCondition="false" />
        <species id="M_tmao_e" name="tmao_e" compartment="C_e" boundaryCondition="false" />
        <species id="M_dms_e" name="dms_e" compartment="C_e" boundaryCondition="false" />
        <species id="M_lac_DASH_D_e" name="lac_DASH_D_e" compartment="C_e" boundaryCondition="false" />
        <species id="M_hkntd_c" name="hkntd_c" compartment="C_c" boundaryCondition="false" />
        <species id="M_4abut_e" name="4abut_e" compartment="C_e" boundaryCondition="false" />
        <species id="M_nmn_b" name="nmn_b" compartment="C_b" boundaryCondition="true" />
        <species id="M_gsn_c" name="gsn_c" compartment="C_c" boundaryCondition="false" />
        <species id="M_dtdp4aaddg_c" name="dtdp4aaddg_c" compartment="C_c" boundaryCondition="false" />
        <species id="M_chol_b" name="chol_b" compartment="C_b" boundaryCondition="true" />
        <species id="M_sucgsa_c" name="sucgsa_c" compartment="C_c" boundaryCondition="false" />
        <species id="M_g6p_c" name="g6p_c" compartment="C_c" boundaryCondition="false" />
        <species id="M_fuc1p_DASH_L_b" name="fuc1p_DASH_L_b" compartment="C_b" boundaryCondition="true" />
        <species id="M_dhor_DASH_S_c" name="dhor_DASH_S_c" compartment="C_c" boundaryCondition="false" />
        <species id="M_val_DASH_L_b" name="val_DASH_L_b" compartment="C_b" boundaryCondition="true" />
        <species id="M_met_DASH_D_c" name="met_DASH_D_c" compartment="C_c" boundaryCondition="false" />
        <species id="M_asp_DASH_L_c" name="asp_DASH_L_c" compartment="C_c" boundaryCondition="false" />
        <species id="M_glcn_b" name="glcn_b" compartment="C_b" boundaryCondition="true" />
        <species id="M_acon_DASH_T_c" name="acon_DASH_T_c" compartment="C_c" boundaryCondition="false" />
        <species id="M_val_DASH_L_e" name="val_DASH_L_e" compartment="C_e" boundaryCondition="false" />
        <species id="M_pran_c" name="pran_c" compartment="C_c" boundaryCondition="false" />
        <species id="M_acnam_e" name="acnam_e" compartment="C_e" boundaryCondition="false" />
        <species id="M_3c4mop_c" name="3c4mop_c" compartment="C_c" boundaryCondition="false" />
        <species id="M_uagmda_c" name="uagmda_c" compartment="C_c" boundaryCondition="false" />
        <species id="M_thmpp_c" name="thmpp_c" compartment="C_c" boundaryCondition="false" />
        <species id="M_sucarg_c" name="sucarg_c" compartment="C_c" boundaryCondition="false" />
        <species id="M_hdca_e" name="hdca_e" compartment="C_e" boundaryCondition="false" />
        <species id="M_methf_c" name="methf_c" compartment="C_c" boundaryCondition="false" />
        <species id="M_maltpt_b" name="maltpt_b" compartment="C_b" boundaryCondition="true" />
        <species id="M_g3pg_c" name="g3pg_c" compartment="C_c" boundaryCondition="false" />
        <species id="M_25dkglcn_c" name="25dkglcn_c" compartment="C_c" boundaryCondition="false" />
        <species id="M_h_c" name="h_c" compartment="C_c" boundaryCondition="false" />
        <species id="M_tag6p_DASH_D_c" name="tag6p_DASH_D_c" compartment="C_c" boundaryCondition="false" />
        <species id="M_trp_DASH_L_e" name="trp_DASH_L_e" compartment="C_e" boundaryCondition="false" />
        <species id="M_4ahmmp_c" name="4ahmmp_c" compartment="C_c" boundaryCondition="false" />
        <species id="M_6hmhpt_c" name="6hmhpt_c" compartment="C_c" boundaryCondition="false" />
        <species id="M_ser_DASH_D_e" name="ser_DASH_D_e" compartment="C_e" boundaryCondition="false" />
        <species id="M_fru_c" name="fru_c" compartment="C_c" boundaryCondition="false" />
        <species id="M_tsul_e" name="tsul_e" compartment="C_e" boundaryCondition="false" />
        <species id="M_pi_e" name="pi_e" compartment="C_e" boundaryCondition="false" />
        <species id="M_glyald_b" name="glyald_b" compartment="C_b" boundaryCondition="true" />
        <species id="M_fdp_c" name="fdp_c" compartment="C_c" boundaryCondition="false" />
        <species id="M_k_b" name="k_b" compartment="C_b" boundaryCondition="true" />
        <species id="M_3hpppn_e" name="3hpppn_e" compartment="C_e" boundaryCondition="false" />
        <species id="M_6pgc_c" name="6pgc_c" compartment="C_c" boundaryCondition="false" />
        <species id="M_ssaltpp_c" name="ssaltpp_c" compartment="C_c" boundaryCondition="false" />
        <species id="M_nmn_c" name="nmn_c" compartment="C_c" boundaryCondition="false" />
        <species id="M_arbt6p_c" name="arbt6p_c" compartment="C_c" boundaryCondition="false" />
        <species id="M_cit_e" name="cit_e" compartment="C_e" boundaryCondition="false" />
        <species id="M_aps_c" name="aps_c" compartment="C_c" boundaryCondition="false" />
        <species id="M_phthr_c" name="phthr_c" compartment="C_c" boundaryCondition="false" />
        <species id="M_scl_c" name="scl_c" compartment="C_c" boundaryCondition="false" />
        <species id="M_xtsn_e" name="xtsn_e" compartment="C_e" boundaryCondition="false" />
        <species id="M_hqn_c" name="hqn_c" compartment="C_c" boundaryCondition="false" />
        <species id="M_ddcaACP_c" name="ddcaACP_c" compartment="C_c" boundaryCondition="false" />
        <species id="M_ptrc_e" name="ptrc_e" compartment="C_e" boundaryCondition="false" />
        <species id="M_4abutn_c" name="4abutn_c" compartment="C_c" boundaryCondition="false" />
        <species id="M_cbl1_e" name="cbl1_e" compartment="C_e" boundaryCondition="false" />
        <species id="M_gal_c" name="gal_c" compartment="C_c" boundaryCondition="false" />
        <species id="M_accoa_c" name="accoa_c" compartment="C_c" boundaryCondition="false" />
        <species id="M_h2s_c" name="h2s_c" compartment="C_c" boundaryCondition="false" />
        <species id="M_dadp_c" name="dadp_c" compartment="C_c" boundaryCondition="false" />
        <species id="M_nh4_c" name="nh4_c" compartment="C_c" boundaryCondition="false" />
        <species id="M_gdp_c" name="gdp_c" compartment="C_c" boundaryCondition="false" />
        <species id="M_ser_DASH_L_c" name="ser_DASH_L_c" compartment="C_c" boundaryCondition="false" />
        <species id="M_dhptd_c" name="dhptd_c" compartment="C_c" boundaryCondition="false" />
        <species id="M_altrn_c" name="altrn_c" compartment="C_c" boundaryCondition="false" />
        <species id="M_r5p_c" name="r5p_c" compartment="C_c" boundaryCondition="false" />
        <species id="M_malt_e" name="malt_e" compartment="C_e" boundaryCondition="false" />
        <species id="M_lgt_DASH_S_c" name="lgt_DASH_S_c" compartment="C_c" boundaryCondition="false" />
        <species id="M_dcamp_c" name="dcamp_c" compartment="C_c" boundaryCondition="false" />
        <species id="M_3hpppn_b" name="3hpppn_b" compartment="C_b" boundaryCondition="true" />
        <species id="M_gdpmann_c" name="gdpmann_c" compartment="C_c" boundaryCondition="false" />
        <species id="M_pc_EC_c" name="pc_EC_c" compartment="C_c" boundaryCondition="false" />
        <species id="M_ala_DASH_L_e" name="ala_DASH_L_e" compartment="C_e" boundaryCondition="false" />
        <species id="M_2dhp_c" name="2dhp_c" compartment="C_c" boundaryCondition="false" />
        <species id="M_so4_c" name="so4_c" compartment="C_c" boundaryCondition="false" />
        <species id="M_h_e" name="h_e" compartment="C_e" boundaryCondition="false" />
        <species id="M_15dap_e" name="15dap_e" compartment="C_e" boundaryCondition="false" />
        <species id="M_hxan_b" name="hxan_b" compartment="C_b" boundaryCondition="true" />
        <species id="M_2ddg6p_c" name="2ddg6p_c" compartment="C_c" boundaryCondition="false" />
        <species id="M_clpn_EC_c" name="clpn_EC_c" compartment="C_c" boundaryCondition="false" />
        <species id="M_5aprbu_c" name="5aprbu_c" compartment="C_c" boundaryCondition="false" />
        <species id="M_pa_EC_c" name="pa_EC_c" compartment="C_c" boundaryCondition="false" />
        <species id="M_mnl_e" name="mnl_e" compartment="C_e" boundaryCondition="false" />
        <species id="M_3mop_c" name="3mop_c" compartment="C_c" boundaryCondition="false" />
        <species id="M_nad_b" name="nad_b" compartment="C_b" boundaryCondition="true" />
        <species id="M_trp_DASH_L_b" name="trp_DASH_L_b" compartment="C_b" boundaryCondition="true" />
        <species id="M_malthx_c" name="malthx_c" compartment="C_c" boundaryCondition="false" />
        <species id="M_dgmp_c" name="dgmp_c" compartment="C_c" boundaryCondition="false" />
        <species id="M_db4p_c" name="db4p_c" compartment="C_c" boundaryCondition="false" />
        <species id="M_csn_b" name="csn_b" compartment="C_b" boundaryCondition="true" />
        <species id="M_na1_e" name="na1_e" compartment="C_e" boundaryCondition="false" />
        <species id="M_galt_e" name="galt_e" compartment="C_e" boundaryCondition="false" />
        <species id="M_anth_c" name="anth_c" compartment="C_c" boundaryCondition="false" />
        <species id="M_5mtr_c" name="5mtr_c" compartment="C_c" boundaryCondition="false" />
        <species id="M_pppn_e" name="pppn_e" compartment="C_e" boundaryCondition="false" />
        <species id="M_ocdca_e" name="ocdca_e" compartment="C_e" boundaryCondition="false" />
        <species id="M_u3aga_c" name="u3aga_c" compartment="C_c" boundaryCondition="false" />
        <species id="M_ins_c" name="ins_c" compartment="C_c" boundaryCondition="false" />
        <species id="M_gsn_e" name="gsn_e" compartment="C_e" boundaryCondition="false" />
        <species id="M_cpppg3_c" name="cpppg3_c" compartment="C_c" boundaryCondition="false" />
        <species id="M_lac_DASH_L_e" name="lac_DASH_L_e" compartment="C_e" boundaryCondition="false" />
        <species id="M_asp_DASH_L_b" name="asp_DASH_L_b" compartment="C_b" boundaryCondition="true" />
        <species id="M_malt_b" name="malt_b" compartment="C_b" boundaryCondition="true" />
        <species id="M_sucglu_c" name="sucglu_c" compartment="C_c" boundaryCondition="false" />
        <species id="M_citr_DASH_L_c" name="citr_DASH_L_c" compartment="C_c" boundaryCondition="false" />
        <species id="M_fpram_c" name="fpram_c" compartment="C_c" boundaryCondition="false" />
        <species id="M_actACP_c" name="actACP_c" compartment="C_c" boundaryCondition="false" />
        <species id="M_but_e" name="but_e" compartment="C_e" boundaryCondition="false" />
        <species id="M_rhcys_c" name="rhcys_c" compartment="C_c" boundaryCondition="false" />
        <species id="M_dgdp_c" name="dgdp_c" compartment="C_c" boundaryCondition="false" />
        <species id="M_gly_e" name="gly_e" compartment="C_e" boundaryCondition="false" />
        <species id="M_ala_DASH_D_c" name="ala_DASH_D_c" compartment="C_c" boundaryCondition="false" />
        <species id="M_2ombzl_c" name="2ombzl_c" compartment="C_c" boundaryCondition="false" />
        <species id="M_galur_c" name="galur_c" compartment="C_c" boundaryCondition="false" />
        <species id="M_thr_DASH_L_c" name="thr_DASH_L_c" compartment="C_c" boundaryCondition="false" />
        <species id="M_prlp_c" name="prlp_c" compartment="C_c" boundaryCondition="false" />
        <species id="M_melib_e" name="melib_e" compartment="C_e" boundaryCondition="false" />
        <species id="M_uama_c" name="uama_c" compartment="C_c" boundaryCondition="false" />
        <species id="M_spmd_e" name="spmd_e" compartment="C_e" boundaryCondition="false" />
        <species id="M_melib_c" name="melib_c" compartment="C_c" boundaryCondition="false" />
        <species id="M_pser_DASH_L_c" name="pser_DASH_L_c" compartment="C_c" boundaryCondition="false" />
        <species id="M_2ommbl_c" name="2ommbl_c" compartment="C_c" boundaryCondition="false" />
        <species id="M_lac_DASH_L_c" name="lac_DASH_L_c" compartment="C_c" boundaryCondition="false" />
        <species id="M_pro_DASH_L_b" name="pro_DASH_L_b" compartment="C_b" boundaryCondition="true" />
        <species id="M_urea_b" name="urea_b" compartment="C_b" boundaryCondition="true" />
        <species id="M_fe2_b" name="fe2_b" compartment="C_b" boundaryCondition="true" />
        <species id="M_man6p_e" name="man6p_e" compartment="C_e" boundaryCondition="false" />
        <species id="M_gly_c" name="gly_c" compartment="C_c" boundaryCondition="false" />
        <species id="M_iasp_c" name="iasp_c" compartment="C_c" boundaryCondition="false" />
        <species id="M_dtbt_c" name="dtbt_c" compartment="C_c" boundaryCondition="false" />
        <species id="M_sl2a6o_c" name="sl2a6o_c" compartment="C_c" boundaryCondition="false" />
        <species id="M_dhnpt_c" name="dhnpt_c" compartment="C_c" boundaryCondition="false" />
        <species id="M_no3_c" name="no3_c" compartment="C_c" boundaryCondition="false" />
        <species id="M_dmso_b" name="dmso_b" compartment="C_b" boundaryCondition="true" />
        <species id="M_so3_c" name="so3_c" compartment="C_c" boundaryCondition="false" />
        <species id="M_sbzcoa_c" name="sbzcoa_c" compartment="C_c" boundaryCondition="false" />
        <species id="M_fcl_DASH_L_c" name="fcl_DASH_L_c" compartment="C_c" boundaryCondition="false" />
        <species id="M_kdo2lipid4_c" name="kdo2lipid4_c" compartment="C_c" boundaryCondition="false" />
        <species id="M_taur_c" name="taur_c" compartment="C_c" boundaryCondition="false" />
        <species id="M_ribflv_c" name="ribflv_c" compartment="C_c" boundaryCondition="false" />
        <species id="M_gal_e" name="gal_e" compartment="C_e" boundaryCondition="false" />
        <species id="M_pdx5p_c" name="pdx5p_c" compartment="C_c" boundaryCondition="false" />
        <species id="M_glc_DASH_D_e" name="glc_DASH_D_e" compartment="C_e" boundaryCondition="false" />
        <species id="M_maltttr_b" name="maltttr_b" compartment="C_b" boundaryCondition="true" />
        <species id="M_tsul_c" name="tsul_c" compartment="C_c" boundaryCondition="false" />
        <species id="M_acg5sa_c" name="acg5sa_c" compartment="C_c" boundaryCondition="false" />
        <species id="M_2ddglcn_e" name="2ddglcn_e" compartment="C_e" boundaryCondition="false" />
        <species id="M_e4p_c" name="e4p_c" compartment="C_c" boundaryCondition="false" />
        <species id="M_2kmb_c" name="2kmb_c" compartment="C_c" boundaryCondition="false" />
        <species id="M_pi_c" name="pi_c" compartment="C_c" boundaryCondition="false" />
        <species id="M_dudp_c" name="dudp_c" compartment="C_c" boundaryCondition="false" />
        <species id="M_arg_DASH_L_c" name="arg_DASH_L_c" compartment="C_c" boundaryCondition="false" />
        <species id="M_dad_DASH_2_e" name="dad_DASH_2_e" compartment="C_e" boundaryCondition="false" />
        <species id="M_ps_EC_c" name="ps_EC_c" compartment="C_c" boundaryCondition="false" />
        <species id="M_tmao_c" name="tmao_c" compartment="C_c" boundaryCondition="false" />
        <species id="M_malthx_e" name="malthx_e" compartment="C_e" boundaryCondition="false" />
        <species id="M_cdpdag_EC_c" name="cdpdag_EC_c" compartment="C_c" boundaryCondition="false" />
        <species id="M_thf_c" name="thf_c" compartment="C_c" boundaryCondition="false" />
        <species id="M_dhpt_c" name="dhpt_c" compartment="C_c" boundaryCondition="false" />
        <species id="M_15dap_b" name="15dap_b" compartment="C_b" boundaryCondition="true" />
        <species id="M_lys_DASH_L_c" name="lys_DASH_L_c" compartment="C_c" boundaryCondition="false" />
        <species id="M_adocbl_c" name="adocbl_c" compartment="C_c" boundaryCondition="false" />
        <species id="M_acgam6p_c" name="acgam6p_c" compartment="C_c" boundaryCondition="false" />
        <species id="M_agdpcbi_c" name="agdpcbi_c" compartment="C_c" boundaryCondition="false" />
        <species id="M_glu_DASH_D_c" name="glu_DASH_D_c" compartment="C_c" boundaryCondition="false" />
        <species id="M_2p4c2me_c" name="2p4c2me_c" compartment="C_c" boundaryCondition="false" />
        <species id="M_cys_DASH_L_e" name="cys_DASH_L_e" compartment="C_e" boundaryCondition="false" />
        <species id="M_q8h2_c" name="q8h2_c" compartment="C_c" boundaryCondition="false" />
        <species id="M_nh4_e" name="nh4_e" compartment="C_e" boundaryCondition="false" />
        <species id="M_dgtp_c" name="dgtp_c" compartment="C_c" boundaryCondition="false" />
        <species id="M_but_b" name="but_b" compartment="C_b" boundaryCondition="true" />
        <species id="M_galct_DASH_D_c" name="galct_DASH_D_c" compartment="C_c" boundaryCondition="false" />
        <species id="M_inost_c" name="inost_c" compartment="C_c" boundaryCondition="false" />
        <species id="M_phe_DASH_L_c" name="phe_DASH_L_c" compartment="C_c" boundaryCondition="false" />
        <species id="M_dcdp_c" name="dcdp_c" compartment="C_c" boundaryCondition="false" />
        <species id="M_idon_DASH_L_b" name="idon_DASH_L_b" compartment="C_b" boundaryCondition="true" />
        <species id="M_xu5p_DASH_D_c" name="xu5p_DASH_D_c" compartment="C_c" boundaryCondition="false" />
        <species id="M_4h2opntn_c" name="4h2opntn_c" compartment="C_c" boundaryCondition="false" />
        <species id="M_pi_b" name="pi_b" compartment="C_b" boundaryCondition="true" />
        <species id="M_frdp_c" name="frdp_c" compartment="C_c" boundaryCondition="false" />
        <species id="M_23ddhb_c" name="23ddhb_c" compartment="C_c" boundaryCondition="false" />
        <species id="M_h2o_e" name="h2o_e" compartment="C_e" boundaryCondition="false" />
        <species id="M_pmcoa_c" name="pmcoa_c" compartment="C_c" boundaryCondition="false" />
        <species id="M_urea_c" name="urea_c" compartment="C_c" boundaryCondition="false" />
        <species id="M_2dmmq8_c" name="2dmmq8_c" compartment="C_c" boundaryCondition="false" />
        <species id="M_glc_DASH_D_b" name="glc_DASH_D_b" compartment="C_b" boundaryCondition="true" />
        <species id="M_ugmda_c" name="ugmda_c" compartment="C_c" boundaryCondition="false" />
        <species id="M_nadp_c" name="nadp_c" compartment="C_c" boundaryCondition="false" />
        <species id="M_indole_b" name="indole_b" compartment="C_b" boundaryCondition="true" />
        <species id="M_pppn_c" name="pppn_c" compartment="C_c" boundaryCondition="false" />
        <species id="M_melib_b" name="melib_b" compartment="C_b" boundaryCondition="true" />
        <species id="M_4mop_c" name="4mop_c" compartment="C_c" boundaryCondition="false" />
        <species id="M_dhpmp_c" name="dhpmp_c" compartment="C_c" boundaryCondition="false" />
        <species id="M_pydx5p_c" name="pydx5p_c" compartment="C_c" boundaryCondition="false" />
        <species id="M_orot_c" name="orot_c" compartment="C_c" boundaryCondition="false" />
        <species id="M_5dglcn_c" name="5dglcn_c" compartment="C_c" boundaryCondition="false" />
        <species id="M_mi1p_DASH_D_c" name="mi1p_DASH_D_c" compartment="C_c" boundaryCondition="false" />
        <species id="M_o2_b" name="o2_b" compartment="C_b" boundaryCondition="true" />
        <species id="M_no3_b" name="no3_b" compartment="C_b" boundaryCondition="true" />
        <species id="M_na1_c" name="na1_c" compartment="C_c" boundaryCondition="false" />
        <species id="M_udp_c" name="udp_c" compartment="C_c" boundaryCondition="false" />
        <species id="M_25aics_c" name="25aics_c" compartment="C_c" boundaryCondition="false" />
        <species id="M_2pglyc_c" name="2pglyc_c" compartment="C_c" boundaryCondition="false" />
        <species id="M_crn_c" name="crn_c" compartment="C_c" boundaryCondition="false" />
        <species id="M_34hpp_c" name="34hpp_c" compartment="C_c" boundaryCondition="false" />
        <species id="M_dctp_c" name="dctp_c" compartment="C_c" boundaryCondition="false" />
        <species id="M_gcald_c" name="gcald_c" compartment="C_c" boundaryCondition="false" />
        <species id="M_h2o_c" name="h2o_c" compartment="C_c" boundaryCondition="false" />
        <species id="M_cynt_b" name="cynt_b" compartment="C_b" boundaryCondition="true" />
        <species id="M_etoh_e" name="etoh_e" compartment="C_e" boundaryCondition="false" />
        <species id="M_air_c" name="air_c" compartment="C_c" boundaryCondition="false" />
        <species id="M_glyald_c" name="glyald_c" compartment="C_c" boundaryCondition="false" />
        <species id="M_4mhetz_c" name="4mhetz_c" compartment="C_c" boundaryCondition="false" />
        <species id="M_pro_DASH_L_c" name="pro_DASH_L_c" compartment="C_c" boundaryCondition="false" />
        <species id="M_alltt_c" name="alltt_c" compartment="C_c" boundaryCondition="false" />
        <species id="M_phe_DASH_L_e" name="phe_DASH_L_e" compartment="C_e" boundaryCondition="false" />
        <species id="M_tma_b" name="tma_b" compartment="C_b" boundaryCondition="true" />
        <species id="M_2dmmql8_c" name="2dmmql8_c" compartment="C_c" boundaryCondition="false" />
        <species id="M_23dhba_c" name="23dhba_c" compartment="C_c" boundaryCondition="false" />
        <species id="M_malACP_c" name="malACP_c" compartment="C_c" boundaryCondition="false" />
        <species id="M_camp_c" name="camp_c" compartment="C_c" boundaryCondition="false" />
        <species id="M_g3pi_c" name="g3pi_c" compartment="C_c" boundaryCondition="false" />
        <species id="M_thm_b" name="thm_b" compartment="C_b" boundaryCondition="true" />
        <species id="M_man_e" name="man_e" compartment="C_e" boundaryCondition="false" />
        <species id="M_suc6p_c" name="suc6p_c" compartment="C_c" boundaryCondition="false" />
        <species id="M_hdeACP_c" name="hdeACP_c" compartment="C_c" boundaryCondition="false" />
        <species id="M_4per_c" name="4per_c" compartment="C_c" boundaryCondition="false" />
        <species id="M_glyc_b" name="glyc_b" compartment="C_b" boundaryCondition="true" />
        <species id="M_uri_b" name="uri_b" compartment="C_b" boundaryCondition="true" />
        <species id="M_dscl_c" name="dscl_c" compartment="C_c" boundaryCondition="false" />
        <species id="M_dpcoa_c" name="dpcoa_c" compartment="C_c" boundaryCondition="false" />
        <species id="M_asn_DASH_L_b" name="asn_DASH_L_b" compartment="C_b" boundaryCondition="true" />
        <species id="M_glc_DASH_D_c" name="glc_DASH_D_c" compartment="C_c" boundaryCondition="false" />
        <species id="M_8aonn_c" name="8aonn_c" compartment="C_c" boundaryCondition="false" />
        <species id="M_aspsa_c" name="aspsa_c" compartment="C_c" boundaryCondition="false" />
        <species id="M_hmbil_c" name="hmbil_c" compartment="C_c" boundaryCondition="false" />
        <species id="M_hco3_c" name="hco3_c" compartment="C_c" boundaryCondition="false" />
        <species id="M_ser_DASH_D_c" name="ser_DASH_D_c" compartment="C_c" boundaryCondition="false" />
        <species id="M_thm_e" name="thm_e" compartment="C_e" boundaryCondition="false" />
        <species id="M_mal_DASH_L_b" name="mal_DASH_L_b" compartment="C_b" boundaryCondition="true" />
        <species id="M_selnp_c" name="selnp_c" compartment="C_c" boundaryCondition="false" />
        <species id="M_s7p_c" name="s7p_c" compartment="C_c" boundaryCondition="false" />
        <species id="M_3ophb_c" name="3ophb_c" compartment="C_c" boundaryCondition="false" />
        <species id="M_gmhep7p_c" name="gmhep7p_c" compartment="C_c" boundaryCondition="false" />
        <species id="M_3hmrsACP_c" name="3hmrsACP_c" compartment="C_c" boundaryCondition="false" />
        <species id="M_xtsn_b" name="xtsn_b" compartment="C_b" boundaryCondition="true" />
        <species id="M_ser_DASH_L_b" name="ser_DASH_L_b" compartment="C_b" boundaryCondition="true" />
        <species id="M_cyan_c" name="cyan_c" compartment="C_c" boundaryCondition="false" />
        <species id="M_asp_DASH_L_e" name="asp_DASH_L_e" compartment="C_e" boundaryCondition="false" />
        <species id="M_lps_EC_c" name="lps_EC_c" compartment="C_c" boundaryCondition="false" />
        <species id="M_ile_DASH_L_b" name="ile_DASH_L_b" compartment="C_b" boundaryCondition="true" />
        <species id="M_pheme_c" name="pheme_c" compartment="C_c" boundaryCondition="false" />
        <species id="M_uamr_c" name="uamr_c" compartment="C_c" boundaryCondition="false" />
        <species id="M_fmn_c" name="fmn_c" compartment="C_c" boundaryCondition="false" />
        <species id="M_fadh2_c" name="fadh2_c" compartment="C_c" boundaryCondition="false" />
        <species id="M_udpgal_c" name="udpgal_c" compartment="C_c" boundaryCondition="false" />
        <species id="M_sucorn_c" name="sucorn_c" compartment="C_c" boundaryCondition="false" />
        <species id="M_cit_b" name="cit_b" compartment="C_b" boundaryCondition="true" />
        <species id="M_din_c" name="din_c" compartment="C_c" boundaryCondition="false" />
        <species id="M_dhna_c" name="dhna_c" compartment="C_c" boundaryCondition="false" />
        <species id="M_kdo8p_c" name="kdo8p_c" compartment="C_c" boundaryCondition="false" />
        <species id="M_pydxn_c" name="pydxn_c" compartment="C_c" boundaryCondition="false" />
        <species id="M_betald_c" name="betald_c" compartment="C_c" boundaryCondition="false" />
        <species id="M_dad_DASH_2_c" name="dad_DASH_2_c" compartment="C_c" boundaryCondition="false" />
        <species id="M_galur_e" name="galur_e" compartment="C_e" boundaryCondition="false" />
        <species id="M_itp_c" name="itp_c" compartment="C_c" boundaryCondition="false" />
        <species id="M_ap5a_c" name="ap5a_c" compartment="C_c" boundaryCondition="false" />
        <species id="M_mnl_b" name="mnl_b" compartment="C_b" boundaryCondition="true" />
        <species id="M_gam_b" name="gam_b" compartment="C_b" boundaryCondition="true" />
        <species id="M_ttdca_b" name="ttdca_b" compartment="C_b" boundaryCondition="true" />
        <species id="M_2cpr5p_c" name="2cpr5p_c" compartment="C_c" boundaryCondition="false" />
        <species id="M_orn_b" name="orn_b" compartment="C_b" boundaryCondition="true" />
        <species id="M_acorn_c" name="acorn_c" compartment="C_c" boundaryCondition="false" />
        <species id="M_5mdr1p_c" name="5mdr1p_c" compartment="C_c" boundaryCondition="false" />
        <species id="M_acgam_e" name="acgam_e" compartment="C_e" boundaryCondition="false" />
        <species id="M_amp_e" name="amp_e" compartment="C_e" boundaryCondition="false" />
        <species id="M_grdp_c" name="grdp_c" compartment="C_c" boundaryCondition="false" />
        <species id="M_glu5p_c" name="glu5p_c" compartment="C_c" boundaryCondition="false" />
        <species id="M_maltpt_c" name="maltpt_c" compartment="C_c" boundaryCondition="false" />
        <species id="M_dutp_c" name="dutp_c" compartment="C_c" boundaryCondition="false" />
        <species id="M_etha_c" name="etha_c" compartment="C_c" boundaryCondition="false" />
        <species id="M_lac_DASH_D_b" name="lac_DASH_D_b" compartment="C_b" boundaryCondition="true" />
        <species id="M_man6p_b" name="man6p_b" compartment="C_b" boundaryCondition="true" />
        <species id="M_adphep_DASH_LD_c" name="adphep_DASH_LD_c" compartment="C_c" boundaryCondition="false" />
        <species id="M_xmp_c" name="xmp_c" compartment="C_c" boundaryCondition="false" />
        <species id="M_galct_DASH_D_e" name="galct_DASH_D_e" compartment="C_e" boundaryCondition="false" />
        <species id="M_galct_DASH_D_b" name="galct_DASH_D_b" compartment="C_b" boundaryCondition="true" />
        <species id="M_uri_c" name="uri_c" compartment="C_c" boundaryCondition="false" />
        <species id="M_o2s_c" name="o2s_c" compartment="C_c" boundaryCondition="false" />
        <species id="M_agpg_EC_c" name="agpg_EC_c" compartment="C_c" boundaryCondition="false" />
        <species id="M_lcts_c" name="lcts_c" compartment="C_c" boundaryCondition="false" />
        <species id="M_tre_c" name="tre_c" compartment="C_c" boundaryCondition="false" />
        <species id="M_fgam_c" name="fgam_c" compartment="C_c" boundaryCondition="false" />
        <species id="M_ocdca_c" name="ocdca_c" compartment="C_c" boundaryCondition="false" />
        <species id="M_tartr_DASH_L_e" name="tartr_DASH_L_e" compartment="C_e" boundaryCondition="false" />
        <species id="M_2ohph_c" name="2ohph_c" compartment="C_c" boundaryCondition="false" />
        <species id="M_pydam_c" name="pydam_c" compartment="C_c" boundaryCondition="false" />
        <species id="M_2dr5p_c" name="2dr5p_c" compartment="C_c" boundaryCondition="false" />
        <species id="M_fruur_c" name="fruur_c" compartment="C_c" boundaryCondition="false" />
        <species id="M_dgsn_b" name="dgsn_b" compartment="C_b" boundaryCondition="true" />
        <species id="M_dhap_c" name="dhap_c" compartment="C_c" boundaryCondition="false" />
        <species id="M_tma_e" name="tma_e" compartment="C_e" boundaryCondition="false" />
        <species id="M_13dpg_c" name="13dpg_c" compartment="C_c" boundaryCondition="false" />
        <species id="M_asn_DASH_L_c" name="asn_DASH_L_c" compartment="C_c" boundaryCondition="false" />
        <species id="M_pydx_c" name="pydx_c" compartment="C_c" boundaryCondition="false" />
        <species id="M_nadh_c" name="nadh_c" compartment="C_c" boundaryCondition="false" />
        <species id="M_mmcoa_DASH_S_c" name="mmcoa_DASH_S_c" compartment="C_c" boundaryCondition="false" />
        <species id="M_oaa_c" name="oaa_c" compartment="C_c" boundaryCondition="false" />
        <species id="M_tartr_DASH_L_c" name="tartr_DASH_L_c" compartment="C_c" boundaryCondition="false" />
        <species id="M_tagur_c" name="tagur_c" compartment="C_c" boundaryCondition="false" />
        <species id="M_gal_b" name="gal_b" compartment="C_b" boundaryCondition="true" />
        <species id="M_o2_e" name="o2_e" compartment="C_e" boundaryCondition="false" />
        <species id="M_micit_c" name="micit_c" compartment="C_c" boundaryCondition="false" />
        <species id="M_pphn_c" name="pphn_c" compartment="C_c" boundaryCondition="false" />
        <species id="M_aicar_c" name="aicar_c" compartment="C_c" boundaryCondition="false" />
        <species id="M_xyl_DASH_D_b" name="xyl_DASH_D_b" compartment="C_b" boundaryCondition="true" />
        <species id="M_arg_DASH_L_b" name="arg_DASH_L_b" compartment="C_b" boundaryCondition="true" />
        <species id="M_hdcea_c" name="hdcea_c" compartment="C_c" boundaryCondition="false" />
        <species id="M_seln_c" name="seln_c" compartment="C_c" boundaryCondition="false" />
        <species id="M_3pg_c" name="3pg_c" compartment="C_c" boundaryCondition="false" />
        <species id="M_ctp_c" name="ctp_c" compartment="C_c" boundaryCondition="false" />
        <species id="M_fru_e" name="fru_e" compartment="C_e" boundaryCondition="false" />
        <species id="M_gln_DASH_L_b" name="gln_DASH_L_b" compartment="C_b" boundaryCondition="true" />
        <species id="M_nac_b" name="nac_b" compartment="C_b" boundaryCondition="true" />
        <species id="M_hkndd_c" name="hkndd_c" compartment="C_c" boundaryCondition="false" />
        <species id="M_unagamuf_c" name="unagamuf_c" compartment="C_c" boundaryCondition="false" />
        <species id="M_co2_e" name="co2_e" compartment="C_e" boundaryCondition="false" />
        <species id="M_ACP_c" name="ACP_c" compartment="C_c" boundaryCondition="false" />
        <species id="M_dtdpglu_c" name="dtdpglu_c" compartment="C_c" boundaryCondition="false" />
        <species id="M_glcn_e" name="glcn_e" compartment="C_e" boundaryCondition="false" />
        <species id="M_5dh4dglc_c" name="5dh4dglc_c" compartment="C_c" boundaryCondition="false" />
        <species id="M_pppi_c" name="pppi_c" compartment="C_c" boundaryCondition="false" />
        <species id="M_bbtcoa_c" name="bbtcoa_c" compartment="C_c" boundaryCondition="false" />
        <species id="M_arab_DASH_L_b" name="arab_DASH_L_b" compartment="C_b" boundaryCondition="true" />
        <species id="M_man_b" name="man_b" compartment="C_b" boundaryCondition="true" />
        <species id="M_h2o2_c" name="h2o2_c" compartment="C_c" boundaryCondition="false" />
        <species id="M_uaagmda_c" name="uaagmda_c" compartment="C_c" boundaryCondition="false" />
        <species id="M_pro_DASH_L_e" name="pro_DASH_L_e" compartment="C_e" boundaryCondition="false" />
        <species id="M_cytd_b" name="cytd_b" compartment="C_b" boundaryCondition="true" />
        <species id="M_gly_b" name="gly_b" compartment="C_b" boundaryCondition="true" />
        <species id="M_4mpetz_c" name="4mpetz_c" compartment="C_c" boundaryCondition="false" />
        <species id="M_dgsn_e" name="dgsn_e" compartment="C_e" boundaryCondition="false" />
        <species id="M_trdox_c" name="trdox_c" compartment="C_c" boundaryCondition="false" />
        <species id="M_k_e" name="k_e" compartment="C_e" boundaryCondition="false" />
        <species id="M_na1_b" name="na1_b" compartment="C_b" boundaryCondition="true" />
        <species id="M_alltn_e" name="alltn_e" compartment="C_e" boundaryCondition="false" />
        <species id="M_lac_DASH_D_c" name="lac_DASH_D_c" compartment="C_c" boundaryCondition="false" />
        <species id="M_leu_DASH_L_c" name="leu_DASH_L_c" compartment="C_c" boundaryCondition="false" />
        <species id="M_glyb_b" name="glyb_b" compartment="C_b" boundaryCondition="true" />
        <species id="M_cdp_c" name="cdp_c" compartment="C_c" boundaryCondition="false" />
        <species id="M_h2mb4p_c" name="h2mb4p_c" compartment="C_c" boundaryCondition="false" />
        <species id="M_orot5p_c" name="orot5p_c" compartment="C_c" boundaryCondition="false" />
        <species id="M_h_b" name="h_b" compartment="C_b" boundaryCondition="true" />
        <species id="M_orn_e" name="orn_e" compartment="C_e" boundaryCondition="false" />
        <species id="M_5aizc_c" name="5aizc_c" compartment="C_c" boundaryCondition="false" />
        <species id="M_udpg_c" name="udpg_c" compartment="C_c" boundaryCondition="false" />
        <species id="M_2mahmp_c" name="2mahmp_c" compartment="C_c" boundaryCondition="false" />
        <species id="M_succ_c" name="succ_c" compartment="C_c" boundaryCondition="false" />
        <species id="M_2oph_c" name="2oph_c" compartment="C_c" boundaryCondition="false" />
        <species id="M_val_DASH_L_c" name="val_DASH_L_c" compartment="C_c" boundaryCondition="false" />
        <species id="M_thm_c" name="thm_c" compartment="C_c" boundaryCondition="false" />
        <species id="M_sl26da_c" name="sl26da_c" compartment="C_c" boundaryCondition="false" />
        <species id="M_dttp_c" name="dttp_c" compartment="C_c" boundaryCondition="false" />
        <species id="M_crn_b" name="crn_b" compartment="C_b" boundaryCondition="true" />
        <species id="M_co2_c" name="co2_c" compartment="C_c" boundaryCondition="false" />
        <species id="M_tre_b" name="tre_b" compartment="C_b" boundaryCondition="true" />
        <species id="M_sucr_b" name="sucr_b" compartment="C_b" boundaryCondition="true" />
        <species id="M_thr_DASH_L_e" name="thr_DASH_L_e" compartment="C_e" boundaryCondition="false" />
        <species id="M_suchms_c" name="suchms_c" compartment="C_c" boundaryCondition="false" />
        <species id="M_maltpt_e" name="maltpt_e" compartment="C_e" boundaryCondition="false" />
        <species id="M_glu_DASH_L_b" name="glu_DASH_L_b" compartment="C_b" boundaryCondition="true" />
        <species id="M_pnto_DASH_R_e" name="pnto_DASH_R_e" compartment="C_e" boundaryCondition="false" />
        <species id="M_3hpppn_c" name="3hpppn_c" compartment="C_c" boundaryCondition="false" />
        <species id="M_ara5p_c" name="ara5p_c" compartment="C_c" boundaryCondition="false" />
        <species id="M_etoh_c" name="etoh_c" compartment="C_c" boundaryCondition="false" />
        <species id="M_glyc_c" name="glyc_c" compartment="C_c" boundaryCondition="false" />
        <species id="M_ru5p_DASH_L_c" name="ru5p_DASH_L_c" compartment="C_c" boundaryCondition="false" />
        <species id="M_acac_b" name="acac_b" compartment="C_b" boundaryCondition="true" />
        <species id="M_fuc_DASH_L_c" name="fuc_DASH_L_c" compartment="C_c" boundaryCondition="false" />
        <species id="M_h2o_b" name="h2o_b" compartment="C_b" boundaryCondition="true" />
        <species id="M_xylu_DASH_D_c" name="xylu_DASH_D_c" compartment="C_c" boundaryCondition="false" />
        <species id="M_pe_EC_c" name="pe_EC_c" compartment="C_c" boundaryCondition="false" />
        <species id="M_ptrc_c" name="ptrc_c" compartment="C_c" boundaryCondition="false" />
        <species id="M_cinnm_c" name="cinnm_c" compartment="C_c" boundaryCondition="false" />
        <species id="M_ru5p_DASH_D_c" name="ru5p_DASH_D_c" compartment="C_c" boundaryCondition="false" />
        <species id="M_2dda7p_c" name="2dda7p_c" compartment="C_c" boundaryCondition="false" />
        <species id="M_unaga_c" name="unaga_c" compartment="C_c" boundaryCondition="false" />
        <species id="M_acald_b" name="acald_b" compartment="C_b" boundaryCondition="true" />
        <species id="M_acnam_b" name="acnam_b" compartment="C_b" boundaryCondition="true" />
        <species id="M_4ampm_c" name="4ampm_c" compartment="C_c" boundaryCondition="false" />
        <species id="M_lipa_c" name="lipa_c" compartment="C_c" boundaryCondition="false" />
        <species id="M_duri_c" name="duri_c" compartment="C_c" boundaryCondition="false" />
        <species id="M_leu_DASH_L_b" name="leu_DASH_L_b" compartment="C_b" boundaryCondition="true" />
        <species id="M_pyr_c" name="pyr_c" compartment="C_c" boundaryCondition="false" />
        <species id="M_nicrnt_c" name="nicrnt_c" compartment="C_c" boundaryCondition="false" />
        <species id="M_cechddd_c" name="cechddd_c" compartment="C_c" boundaryCondition="false" />
        <species id="M_for_c" name="for_c" compartment="C_c" boundaryCondition="false" />
        <species id="M_xtsn_c" name="xtsn_c" compartment="C_c" boundaryCondition="false" />
        <species id="M_ctbtcoa_c" name="ctbtcoa_c" compartment="C_c" boundaryCondition="false" />
        <species id="M_gbbtn_b" name="gbbtn_b" compartment="C_b" boundaryCondition="true" />
        <species id="M_acac_c" name="acac_c" compartment="C_c" boundaryCondition="false" />
        <species id="M_actp_c" name="actp_c" compartment="C_c" boundaryCondition="false" />
        <species id="M_adn_b" name="adn_b" compartment="C_b" boundaryCondition="true" />
        <species id="M_r1p_c" name="r1p_c" compartment="C_c" boundaryCondition="false" />
        <species id="M_agpe_EC_c" name="agpe_EC_c" compartment="C_c" boundaryCondition="false" />
        <species id="M_dha_e" name="dha_e" compartment="C_e" boundaryCondition="false" />
        <species id="M_din_e" name="din_e" compartment="C_e" boundaryCondition="false" />
        <species id="M_ipdp_c" name="ipdp_c" compartment="C_c" boundaryCondition="false" />
        <species id="M_gam6p_c" name="gam6p_c" compartment="C_c" boundaryCondition="false" />
        <species id="M_2obut_c" name="2obut_c" compartment="C_c" boundaryCondition="false" />
        <species id="M_udpgalfur_c" name="udpgalfur_c" compartment="C_c" boundaryCondition="false" />
        <species id="M_15dap_c" name="15dap_c" compartment="C_c" boundaryCondition="false" />
        <species id="M_orn_c" name="orn_c" compartment="C_c" boundaryCondition="false" />
        <species id="M_rbl_DASH_L_c" name="rbl_DASH_L_c" compartment="C_c" boundaryCondition="false" />
        <species id="M_2dr1p_c" name="2dr1p_c" compartment="C_c" boundaryCondition="false" />
        <species id="M_met_DASH_L_e" name="met_DASH_L_e" compartment="C_e" boundaryCondition="false" />
        <species id="M_ap4a_c" name="ap4a_c" compartment="C_c" boundaryCondition="false" />
        <species id="M_malt_c" name="malt_c" compartment="C_c" boundaryCondition="false" />
        <species id="M_uri_e" name="uri_e" compartment="C_e" boundaryCondition="false" />
        <species id="M_kdo_c" name="kdo_c" compartment="C_c" boundaryCondition="false" />
        <species id="M_gam1p_c" name="gam1p_c" compartment="C_c" boundaryCondition="false" />
        <species id="M_histd_c" name="histd_c" compartment="C_c" boundaryCondition="false" />
        <species id="M_f1p_c" name="f1p_c" compartment="C_c" boundaryCondition="false" />
        <species id="M_prbatp_c" name="prbatp_c" compartment="C_c" boundaryCondition="false" />
        <species id="M_ttdca_c" name="ttdca_c" compartment="C_c" boundaryCondition="false" />
        <species id="M_acglu_c" name="acglu_c" compartment="C_c" boundaryCondition="false" />
        <species id="M_ala_DASH_L_c" name="ala_DASH_L_c" compartment="C_c" boundaryCondition="false" />
        <species id="M_gp4g_c" name="gp4g_c" compartment="C_c" boundaryCondition="false" />
        <species id="M_tre_e" name="tre_e" compartment="C_e" boundaryCondition="false" />
        <species id="M_lald_DASH_L_c" name="lald_DASH_L_c" compartment="C_c" boundaryCondition="false" />
        <species id="M_malttr_b" name="malttr_b" compartment="C_b" boundaryCondition="true" />
        <species id="M_glu1sa_c" name="glu1sa_c" compartment="C_c" boundaryCondition="false" />
        <species id="M_glyb_e" name="glyb_e" compartment="C_e" boundaryCondition="false" />
        <species id="M_cys_DASH_L_b" name="cys_DASH_L_b" compartment="C_b" boundaryCondition="true" />
        <species id="M_nmn_e" name="nmn_e" compartment="C_e" boundaryCondition="false" />
        <species id="M_nad_e" name="nad_e" compartment="C_e" boundaryCondition="false" />
        <species id="M_gmhep17bp_c" name="gmhep17bp_c" compartment="C_c" boundaryCondition="false" />
        <species id="M_25drapp_c" name="25drapp_c" compartment="C_c" boundaryCondition="false" />
        <species id="M_glcn_c" name="glcn_c" compartment="C_c" boundaryCondition="false" />
        <species id="M_fum_b" name="fum_b" compartment="C_b" boundaryCondition="true" />
        <species id="M_mlthf_c" name="mlthf_c" compartment="C_c" boundaryCondition="false" />
        <species id="M_acald_e" name="acald_e" compartment="C_e" boundaryCondition="false" />
        <species id="M_ppi_c" name="ppi_c" compartment="C_c" boundaryCondition="false" />
        <species id="M_2me4p_c" name="2me4p_c" compartment="C_c" boundaryCondition="false" />
        <species id="M_prfp_c" name="prfp_c" compartment="C_c" boundaryCondition="false" />
        <species id="M_phpyr_c" name="phpyr_c" compartment="C_c" boundaryCondition="false" />
        <species id="M_sucbz_c" name="sucbz_c" compartment="C_c" boundaryCondition="false" />
        <species id="M_uppg3_c" name="uppg3_c" compartment="C_c" boundaryCondition="false" />
        <species id="M_arab_DASH_L_e" name="arab_DASH_L_e" compartment="C_e" boundaryCondition="false" />
        <species id="M_4ppcys_c" name="4ppcys_c" compartment="C_c" boundaryCondition="false" />
        <species id="M_dtdp_c" name="dtdp_c" compartment="C_c" boundaryCondition="false" />
        <species id="M_tyr_DASH_L_c" name="tyr_DASH_L_c" compartment="C_c" boundaryCondition="false" />
        <species id="M_pppn_b" name="pppn_b" compartment="C_b" boundaryCondition="true" />
        <species id="M_pppg9_c" name="pppg9_c" compartment="C_c" boundaryCondition="false" />
        <species id="M_enter_c" name="enter_c" compartment="C_c" boundaryCondition="false" />
        <species id="M_cynt_e" name="cynt_e" compartment="C_e" boundaryCondition="false" />
        <species id="M_coa_c" name="coa_c" compartment="C_c" boundaryCondition="false" />
        <species id="M_26dap_DASH_M_b" name="26dap_DASH_M_b" compartment="C_b" boundaryCondition="true" />
        <species id="M_o2_c" name="o2_c" compartment="C_c" boundaryCondition="false" />
        <species id="M_mthgxl_c" name="mthgxl_c" compartment="C_c" boundaryCondition="false" />
        <species id="M_adocbi_c" name="adocbi_c" compartment="C_c" boundaryCondition="false" />
        <species id="M_xan_e" name="xan_e" compartment="C_e" boundaryCondition="false" />
        <species id="M_g3p_c" name="g3p_c" compartment="C_c" boundaryCondition="false" />
        <species id="M_malttr_c" name="malttr_c" compartment="C_c" boundaryCondition="false" />
        <species id="M_tma_c" name="tma_c" compartment="C_c" boundaryCondition="false" />
        <species id="M_uamag_c" name="uamag_c" compartment="C_c" boundaryCondition="false" />
        <species id="M_glyb_c" name="glyb_c" compartment="C_c" boundaryCondition="false" />
        <species id="M_alltn_b" name="alltn_b" compartment="C_b" boundaryCondition="true" />
        <species id="M_trp_DASH_L_c" name="trp_DASH_L_c" compartment="C_c" boundaryCondition="false" />
        <species id="M_5mta_c" name="5mta_c" compartment="C_c" boundaryCondition="false" />
        <species id="M_agpc_EC_c" name="agpc_EC_c" compartment="C_c" boundaryCondition="false" />
        <species id="M_3hcinnm_c" name="3hcinnm_c" compartment="C_c" boundaryCondition="false" />
        <species id="M_btcoa_c" name="btcoa_c" compartment="C_c" boundaryCondition="false" />
        <species id="M_dcyt_e" name="dcyt_e" compartment="C_e" boundaryCondition="false" />
        <species id="M_4adcho_c" name="4adcho_c" compartment="C_c" boundaryCondition="false" />
        <species id="M_fc1p_c" name="fc1p_c" compartment="C_c" boundaryCondition="false" />
        <species id="M_indole_c" name="indole_c" compartment="C_c" boundaryCondition="false" />
        <species id="M_glcur_b" name="glcur_b" compartment="C_b" boundaryCondition="true" />
        <species id="M_pyr_e" name="pyr_e" compartment="C_e" boundaryCondition="false" />
        <species id="M_4hba_c" name="4hba_c" compartment="C_c" boundaryCondition="false" />
        <species id="M_dmlz_c" name="dmlz_c" compartment="C_c" boundaryCondition="false" />
        <species id="M_ocdca_b" name="ocdca_b" compartment="C_b" boundaryCondition="true" />
        <species id="M_12ppd_DASH_S_b" name="12ppd_DASH_S_b" compartment="C_b" boundaryCondition="true" />
        <species id="M_cytd_c" name="cytd_c" compartment="C_c" boundaryCondition="false" />
        <species id="M_skm_c" name="skm_c" compartment="C_c" boundaryCondition="false" />
        <species id="M_gdpfuc_c" name="gdpfuc_c" compartment="C_c" boundaryCondition="false" />
        <species id="M_btn_c" name="btn_c" compartment="C_c" boundaryCondition="false" />
        <species id="M_akg_e" name="akg_e" compartment="C_e" boundaryCondition="false" />
        <species id="M_dmso_e" name="dmso_e" compartment="C_e" boundaryCondition="false" />
        <species id="M_udcpp_c" name="udcpp_c" compartment="C_c" boundaryCondition="false" />
        <species id="M_no2_b" name="no2_b" compartment="C_b" boundaryCondition="true" />
        <species id="M_12dgr_EC_c" name="12dgr_EC_c" compartment="C_c" boundaryCondition="false" />
        <species id="M_hemeO_c" name="hemeO_c" compartment="C_c" boundaryCondition="false" />
        <species id="M_cbl1_b" name="cbl1_b" compartment="C_b" boundaryCondition="true" />
        <species id="M_tsul_b" name="tsul_b" compartment="C_b" boundaryCondition="true" />
        <species id="M_glyc_DASH_R_c" name="glyc_DASH_R_c" compartment="C_c" boundaryCondition="false" />
        <species id="M_acgam_b" name="acgam_b" compartment="C_b" boundaryCondition="true" />
        <species id="M_apoACP_c" name="apoACP_c" compartment="C_c" boundaryCondition="false" />
        <species id="M_rmn_b" name="rmn_b" compartment="C_b" boundaryCondition="true" />
        <species id="M_ac_b" name="ac_b" compartment="C_b" boundaryCondition="true" />
        <species id="M_adn_e" name="adn_e" compartment="C_e" boundaryCondition="false" />
        <species id="M_fuc_DASH_L_e" name="fuc_DASH_L_e" compartment="C_e" boundaryCondition="false" />
        <species id="M_xyl_DASH_D_e" name="xyl_DASH_D_e" compartment="C_e" boundaryCondition="false" />
        <species id="M_cmp_c" name="cmp_c" compartment="C_c" boundaryCondition="false" />
        <species id="M_din_b" name="din_b" compartment="C_b" boundaryCondition="true" />
        <species id="M_utp_c" name="utp_c" compartment="C_c" boundaryCondition="false" />
        <species id="M_n8aspmd_c" name="n8aspmd_c" compartment="C_c" boundaryCondition="false" />
        <species id="M_dha_c" name="dha_c" compartment="C_c" boundaryCondition="false" />
        <species id="M_spmd_b" name="spmd_b" compartment="C_b" boundaryCondition="true" />
        <species id="M_g3pe_c" name="g3pe_c" compartment="C_c" boundaryCondition="false" />
        <species id="M_ppbng_c" name="ppbng_c" compartment="C_c" boundaryCondition="false" />
        <species id="M_alac_DASH_S_c" name="alac_DASH_S_c" compartment="C_c" boundaryCondition="false" />
        <species id="M_fad_c" name="fad_c" compartment="C_c" boundaryCondition="false" />
        <species id="M_ugmd_c" name="ugmd_c" compartment="C_c" boundaryCondition="false" />
        <species id="M_cit_c" name="cit_c" compartment="C_c" boundaryCondition="false" />
        <species id="M_glyclt_c" name="glyclt_c" compartment="C_c" boundaryCondition="false" />
        <species id="M_uacgam_c" name="uacgam_c" compartment="C_c" boundaryCondition="false" />
        <species id="M_prpp_c" name="prpp_c" compartment="C_c" boundaryCondition="false" />
        <species id="M_met_DASH_D_e" name="met_DASH_D_e" compartment="C_e" boundaryCondition="false" />
        <species id="M_succ_e" name="succ_e" compartment="C_e" boundaryCondition="false" />
        <species id="M_dkmpp_c" name="dkmpp_c" compartment="C_c" boundaryCondition="false" />
        <species id="M_gua_e" name="gua_e" compartment="C_e" boundaryCondition="false" />
        <species id="M_ac_e" name="ac_e" compartment="C_e" boundaryCondition="false" />
        <species id="M_trdrd_c" name="trdrd_c" compartment="C_c" boundaryCondition="false" />
        <species id="M_rmn_e" name="rmn_e" compartment="C_e" boundaryCondition="false" />
        <species id="M_g3pc_c" name="g3pc_c" compartment="C_c" boundaryCondition="false" />
        <species id="M_lipidAds_c" name="lipidAds_c" compartment="C_c" boundaryCondition="false" />
        <species id="M_mal_DASH_L_e" name="mal_DASH_L_e" compartment="C_e" boundaryCondition="false" />
        <species id="M_ctbt_c" name="ctbt_c" compartment="C_c" boundaryCondition="false" />
        <species id="M_xan_b" name="xan_b" compartment="C_b" boundaryCondition="true" />
        <species id="M_rml1p_c" name="rml1p_c" compartment="C_c" boundaryCondition="false" />
        <species id="M_peamn_c" name="peamn_c" compartment="C_c" boundaryCondition="false" />
        <species id="M_dann_c" name="dann_c" compartment="C_c" boundaryCondition="false" />
        <species id="M_op4en_c" name="op4en_c" compartment="C_c" boundaryCondition="false" />
        <species id="M_hxan_e" name="hxan_e" compartment="C_e" boundaryCondition="false" />
        <species id="M_cbasp_c" name="cbasp_c" compartment="C_c" boundaryCondition="false" />
        <species id="M_cdpea_c" name="cdpea_c" compartment="C_c" boundaryCondition="false" />
        <species id="M_galctn_DASH_D_e" name="galctn_DASH_D_e" compartment="C_e" boundaryCondition="false" />
        <species id="M_aacald_c" name="aacald_c" compartment="C_c" boundaryCondition="false" />
        <species id="M_co2_b" name="co2_b" compartment="C_b" boundaryCondition="true" />
        <species id="M_sbt6p_c" name="sbt6p_c" compartment="C_c" boundaryCondition="false" />
        <species id="M_3dhq_c" name="3dhq_c" compartment="C_c" boundaryCondition="false" />
        <species id="M_ile_DASH_L_c" name="ile_DASH_L_c" compartment="C_c" boundaryCondition="false" />
        <species id="M_ppp9_c" name="ppp9_c" compartment="C_c" boundaryCondition="false" />
        <species id="M_4abz_c" name="4abz_c" compartment="C_c" boundaryCondition="false" />
        <species id="M_fuc1p_DASH_L_c" name="fuc1p_DASH_L_c" compartment="C_c" boundaryCondition="false" />
        <species id="M_imacp_c" name="imacp_c" compartment="C_c" boundaryCondition="false" />
        <species id="M_galt_b" name="galt_b" compartment="C_b" boundaryCondition="true" />
        <species id="M_amob_c" name="amob_c" compartment="C_c" boundaryCondition="false" />
        <species id="M_thymd_e" name="thymd_e" compartment="C_e" boundaryCondition="false" />
        <species id="M_gln_DASH_L_e" name="gln_DASH_L_e" compartment="C_e" boundaryCondition="false" />
        <species id="M_dtdp4d6dm_c" name="dtdp4d6dm_c" compartment="C_c" boundaryCondition="false" />
        <species id="M_ttdcea_c" name="ttdcea_c" compartment="C_c" boundaryCondition="false" />
        <species id="M_sucsal_c" name="sucsal_c" compartment="C_c" boundaryCondition="false" />
        <species id="M_dhpppn_c" name="dhpppn_c" compartment="C_c" boundaryCondition="false" />
        <species id="M_4pasp_c" name="4pasp_c" compartment="C_c" boundaryCondition="false" />
        <species id="M_fuc_DASH_L_b" name="fuc_DASH_L_b" compartment="C_b" boundaryCondition="true" />
        <species id="M_23dhb_c" name="23dhb_c" compartment="C_c" boundaryCondition="false" />
        <species id="M_no3_e" name="no3_e" compartment="C_e" boundaryCondition="false" />
        <species id="M_malttr_e" name="malttr_e" compartment="C_e" boundaryCondition="false" />
        <species id="M_succoa_c" name="succoa_c" compartment="C_c" boundaryCondition="false" />
        <species id="M_gua_c" name="gua_c" compartment="C_c" boundaryCondition="false" />
        <species id="M_nh4_b" name="nh4_b" compartment="C_b" boundaryCondition="true" />
        <species id="M_acmana_c" name="acmana_c" compartment="C_c" boundaryCondition="false" />
        <species id="M_dnad_c" name="dnad_c" compartment="C_c" boundaryCondition="false" />
        <species id="M_q8_c" name="q8_c" compartment="C_c" boundaryCondition="false" />
        <species id="M_pnto_DASH_R_c" name="pnto_DASH_R_c" compartment="C_c" boundaryCondition="false" />
        <species id="M_adocbip_c" name="adocbip_c" compartment="C_c" boundaryCondition="false" />
        <species id="M_acac_e" name="acac_e" compartment="C_e" boundaryCondition="false" />
        <species id="M_dump_c" name="dump_c" compartment="C_c" boundaryCondition="false" />
        <species id="M_ttdca_e" name="ttdca_e" compartment="C_e" boundaryCondition="false" />
        <species id="M_rdmbzi_c" name="rdmbzi_c" compartment="C_c" boundaryCondition="false" />
        <species id="M_no2_c" name="no2_c" compartment="C_c" boundaryCondition="false" />
        <species id="M_cbi_c" name="cbi_c" compartment="C_c" boundaryCondition="false" />
        <species id="M_glycogen_c" name="glycogen_c" compartment="C_c" boundaryCondition="false" />
        <species id="M_dcmp_c" name="dcmp_c" compartment="C_c" boundaryCondition="false" />
        <species id="M_glyald_e" name="glyald_e" compartment="C_e" boundaryCondition="false" />
        <species id="M_leu_DASH_L_e" name="leu_DASH_L_e" compartment="C_e" boundaryCondition="false" />
        <species id="M_alltn_c" name="alltn_c" compartment="C_c" boundaryCondition="false" />
        <species id="M_myrsACP_c" name="myrsACP_c" compartment="C_c" boundaryCondition="false" />
        <species id="M_2shchc_c" name="2shchc_c" compartment="C_c" boundaryCondition="false" />
        <species id="M_malthp_c" name="malthp_c" compartment="C_c" boundaryCondition="false" />
        <species id="M_3hcinnm_e" name="3hcinnm_e" compartment="C_e" boundaryCondition="false" />
        <species id="M_26dap_DASH_LL_c" name="26dap_DASH_LL_c" compartment="C_c" boundaryCondition="false" />
        <species id="M_2pg_c" name="2pg_c" compartment="C_c" boundaryCondition="false" />
        <species id="M_gar_c" name="gar_c" compartment="C_c" boundaryCondition="false" />
        <species id="M_ins_b" name="ins_b" compartment="C_b" boundaryCondition="true" />
        <species id="M_duri_e" name="duri_e" compartment="C_e" boundaryCondition="false" />
        <species id="M_3ig3p_c" name="3ig3p_c" compartment="C_c" boundaryCondition="false" />
        <species id="M_kdo2lipid4p_c" name="kdo2lipid4p_c" compartment="C_c" boundaryCondition="false" />
        <species id="M_etoh_b" name="etoh_b" compartment="C_b" boundaryCondition="true" />
        <species id="M_sbt_DASH_D_b" name="sbt_DASH_D_b" compartment="C_b" boundaryCondition="true" />
        <species id="M_ala_DASH_B_c" name="ala_DASH_B_c" compartment="C_c" boundaryCondition="false" />
        <species id="M_4hthr_c" name="4hthr_c" compartment="C_c" boundaryCondition="false" />
        <species id="M_acser_c" name="acser_c" compartment="C_c" boundaryCondition="false" />
        <species id="M_2dh3dgal_c" name="2dh3dgal_c" compartment="C_c" boundaryCondition="false" />
        <species id="M_sheme_c" name="sheme_c" compartment="C_c" boundaryCondition="false" />
        <species id="M_pan4p_c" name="pan4p_c" compartment="C_c" boundaryCondition="false" />
        <species id="M_glyc_e" name="glyc_e" compartment="C_e" boundaryCondition="false" />
        <species id="M_damp_c" name="damp_c" compartment="C_c" boundaryCondition="false" />
        <species id="M_k_c" name="k_c" compartment="C_c" boundaryCondition="false" />
        <species id="M_gua_b" name="gua_b" compartment="C_b" boundaryCondition="true" />
        <species id="M_agm_c" name="agm_c" compartment="C_c" boundaryCondition="false" />
        <species id="M_acmana_e" name="acmana_e" compartment="C_e" boundaryCondition="false" />
        <species id="M_3php_c" name="3php_c" compartment="C_c" boundaryCondition="false" />
        <species id="M_dmbzid_c" name="dmbzid_c" compartment="C_c" boundaryCondition="false" />
        <species id="M_pyam5p_c" name="pyam5p_c" compartment="C_c" boundaryCondition="false" />
        <species id="M_tartr_DASH_L_b" name="tartr_DASH_L_b" compartment="C_b" boundaryCondition="true" />
        <species id="M_skm5p_c" name="skm5p_c" compartment="C_c" boundaryCondition="false" />
        <species id="M_3c3hmp_c" name="3c3hmp_c" compartment="C_c" boundaryCondition="false" />
        <species id="M_h2_c" name="h2_c" compartment="C_c" boundaryCondition="false" />
        <species id="M_ichor_c" name="ichor_c" compartment="C_c" boundaryCondition="false" />
        <species id="M_dhcinnm_c" name="dhcinnm_c" compartment="C_c" boundaryCondition="false" />
        <species id="M_tre6p_c" name="tre6p_c" compartment="C_c" boundaryCondition="false" />
        <species id="M_lys_DASH_L_e" name="lys_DASH_L_e" compartment="C_e" boundaryCondition="false" />
        <species id="M_met_DASH_L_b" name="met_DASH_L_b" compartment="C_b" boundaryCondition="true" />
        <species id="M_acmana_b" name="acmana_b" compartment="C_b" boundaryCondition="true" />
        <species id="M_chol_c" name="chol_c" compartment="C_c" boundaryCondition="false" />
        <species id="M_f6p_c" name="f6p_c" compartment="C_c" boundaryCondition="false" />
        <species id="M_23dhmb_c" name="23dhmb_c" compartment="C_c" boundaryCondition="false" />
        <species id="M_tmao_b" name="tmao_b" compartment="C_b" boundaryCondition="true" />
        <species id="M_5mdru1p_c" name="5mdru1p_c" compartment="C_c" boundaryCondition="false" />
        <species id="M_kdolipid4_c" name="kdolipid4_c" compartment="C_c" boundaryCondition="false" />
        <species id="M_phe_DASH_L_b" name="phe_DASH_L_b" compartment="C_b" boundaryCondition="true" />
        <species id="M_apg_EC_c" name="apg_EC_c" compartment="C_c" boundaryCondition="false" />
        <species id="M_12ppd_DASH_S_c" name="12ppd_DASH_S_c" compartment="C_c" boundaryCondition="false" />
        <species id="M_ppcoa_c" name="ppcoa_c" compartment="C_c" boundaryCondition="false" />
        <species id="M_cytd_e" name="cytd_e" compartment="C_e" boundaryCondition="false" />
        <species id="M_glucys_c" name="glucys_c" compartment="C_c" boundaryCondition="false" />
        <species id="M_adn_c" name="adn_c" compartment="C_c" boundaryCondition="false" />
        <species id="M_6hmhptpp_c" name="6hmhptpp_c" compartment="C_c" boundaryCondition="false" />
        <species id="M_4abut_b" name="4abut_b" compartment="C_b" boundaryCondition="true" />
        <species id="M_2h3oppan_c" name="2h3oppan_c" compartment="C_c" boundaryCondition="false" />
        <species id="M_galctn_DASH_D_c" name="galctn_DASH_D_c" compartment="C_c" boundaryCondition="false" />
        <species id="M_gmhep1p_c" name="gmhep1p_c" compartment="C_c" boundaryCondition="false" />
        <species id="M_12ppd_DASH_S_e" name="12ppd_DASH_S_e" compartment="C_e" boundaryCondition="false" />
        <species id="M_mqn8_c" name="mqn8_c" compartment="C_c" boundaryCondition="false" />
        <species id="M_akg_c" name="akg_c" compartment="C_c" boundaryCondition="false" />
        <species id="M_ser_DASH_D_b" name="ser_DASH_D_b" compartment="C_b" boundaryCondition="true" />
        <species id="M_asn_DASH_L_e" name="asn_DASH_L_e" compartment="C_e" boundaryCondition="false" />
        <species id="M_cynt_c" name="cynt_c" compartment="C_c" boundaryCondition="false" />
    </listOfSpecies>
    <listOfReactions>
        <reaction id="R_12PPDt" name="12PPDt" reversible="true">
          <listOfReactants>
              <speciesReference species="M_12ppd_DASH_S_e" stoichiometry="1" />
          </listOfReactants>
          <listOfProducts>
              <speciesReference species="M_12ppd_DASH_S_c" stoichiometry="1.0000" />
          </listOfProducts>
          <kineticLaw>
          <math xmlns="http://www.w3.org/1998/Math/MathML">
          <ci>FLUX_VALUE</ci>
          </math>
          <listOfParameters>
          <parameter id="LOWER_BOUND" value="-99999" units="mmol_per_gDW_per_hr"/>
          <parameter id="UPPER_BOUND" value="99999" units="mmol_per_gDW_per_hr"/>
          <parameter id="OBJECTIVE_COEFFICIENT" value="0" />
          <parameter id="FLUX_VALUE" value="0" units="mmol_per_gDW_per_hr"/>
          </listOfParameters>
          </kineticLaw>
        </reaction>
        <reaction id="R_2DGLCNRx" name="2DGLCNRx" reversible="false">
          <listOfReactants>
              <speciesReference species="M_2dhglcn_c" stoichiometry="1" />
              <speciesReference species="M_h_c" stoichiometry="1" />
              <speciesReference species="M_nadh_c" stoichiometry="1" />
          </listOfReactants>
          <listOfProducts>
              <speciesReference species="M_glcn_c" stoichiometry="1.0000" />
              <speciesReference species="M_nad_c" stoichiometry="1.0000" />
          </listOfProducts>
          <kineticLaw>
          <math xmlns="http://www.w3.org/1998/Math/MathML">
          <ci>FLUX_VALUE</ci>
          </math>
          <listOfParameters>
          <parameter id="LOWER_BOUND" value="0" units="mmol_per_gDW_per_hr"/>
          <parameter id="UPPER_BOUND" value="99999" units="mmol_per_gDW_per_hr"/>
          <parameter id="OBJECTIVE_COEFFICIENT" value="0" />
          <parameter id="FLUX_VALUE" value="0" units="mmol_per_gDW_per_hr"/>
          </listOfParameters>
          </kineticLaw>
        </reaction>
        <reaction id="R_2DGLCNRy" name="2DGLCNRy" reversible="false">
          <listOfReactants>
              <speciesReference species="M_2dhglcn_c" stoichiometry="1" />
              <speciesReference species="M_h_c" stoichiometry="1" />
              <speciesReference species="M_nadph_c" stoichiometry="1" />
          </listOfReactants>
          <listOfProducts>
              <speciesReference species="M_nadp_c" stoichiometry="1.0000" />
              <speciesReference species="M_glcn_c" stoichiometry="1.0000" />
          </listOfProducts>
          <kineticLaw>
          <math xmlns="http://www.w3.org/1998/Math/MathML">
          <ci>FLUX_VALUE</ci>
          </math>
          <listOfParameters>
          <parameter id="LOWER_BOUND" value="0" units="mmol_per_gDW_per_hr"/>
          <parameter id="UPPER_BOUND" value="99999" units="mmol_per_gDW_per_hr"/>
          <parameter id="OBJECTIVE_COEFFICIENT" value="0" />
          <parameter id="FLUX_VALUE" value="0" units="mmol_per_gDW_per_hr"/>
          </listOfParameters>
          </kineticLaw>
        </reaction>
        <reaction id="R_2DGULRx" name="2DGULRx" reversible="false">
          <listOfReactants>
              <speciesReference species="M_2dhguln_c" stoichiometry="1" />
              <speciesReference species="M_h_c" stoichiometry="1" />
              <speciesReference species="M_nadh_c" stoichiometry="1" />
          </listOfReactants>
          <listOfProducts>
              <speciesReference species="M_idon_DASH_L_c" stoichiometry="1.0000" />
              <speciesReference species="M_nad_c" stoichiometry="1.0000" />
          </listOfProducts>
          <kineticLaw>
          <math xmlns="http://www.w3.org/1998/Math/MathML">
          <ci>FLUX_VALUE</ci>
          </math>
          <listOfParameters>
          <parameter id="LOWER_BOUND" value="0" units="mmol_per_gDW_per_hr"/>
          <parameter id="UPPER_BOUND" value="99999" units="mmol_per_gDW_per_hr"/>
          <parameter id="OBJECTIVE_COEFFICIENT" value="0" />
          <parameter id="FLUX_VALUE" value="0" units="mmol_per_gDW_per_hr"/>
          </listOfParameters>
          </kineticLaw>
        </reaction>
        <reaction id="R_2DGULRy" name="2DGULRy" reversible="false">
          <listOfReactants>
              <speciesReference species="M_2dhguln_c" stoichiometry="1" />
              <speciesReference species="M_h_c" stoichiometry="1" />
              <speciesReference species="M_nadph_c" stoichiometry="1" />
          </listOfReactants>
          <listOfProducts>
              <speciesReference species="M_nadp_c" stoichiometry="1.0000" />
              <speciesReference species="M_idon_DASH_L_c" stoichiometry="1.0000" />
          </listOfProducts>
          <kineticLaw>
          <math xmlns="http://www.w3.org/1998/Math/MathML">
          <ci>FLUX_VALUE</ci>
          </math>
          <listOfParameters>
          <parameter id="LOWER_BOUND" value="0" units="mmol_per_gDW_per_hr"/>
          <parameter id="UPPER_BOUND" value="99999" units="mmol_per_gDW_per_hr"/>
          <parameter id="OBJECTIVE_COEFFICIENT" value="0" />
          <parameter id="FLUX_VALUE" value="0" units="mmol_per_gDW_per_hr"/>
          </listOfParameters>
          </kineticLaw>
        </reaction>
        <reaction id="R_3HCINNMH" name="3HCINNMH" reversible="false">
          <listOfReactants>
              <speciesReference species="M_3hcinnm_c" stoichiometry="1" />
              <speciesReference species="M_h_c" stoichiometry="1" />
              <speciesReference species="M_nadh_c" stoichiometry="1" />
              <speciesReference species="M_o2_c" stoichiometry="1" />
          </listOfReactants>
          <listOfProducts>
              <speciesReference species="M_dhcinnm_c" stoichiometry="1.0000" />
              <speciesReference species="M_h2o_c" stoichiometry="1.0000" />
              <speciesReference species="M_nad_c" stoichiometry="1.0000" />
          </listOfProducts>
          <kineticLaw>
          <math xmlns="http://www.w3.org/1998/Math/MathML">
          <ci>FLUX_VALUE</ci>
          </math>
          <listOfParameters>
          <parameter id="LOWER_BOUND" value="0" units="mmol_per_gDW_per_hr"/>
          <parameter id="UPPER_BOUND" value="99999" units="mmol_per_gDW_per_hr"/>
          <parameter id="OBJECTIVE_COEFFICIENT" value="0" />
          <parameter id="FLUX_VALUE" value="0" units="mmol_per_gDW_per_hr"/>
          </listOfParameters>
          </kineticLaw>
        </reaction>
        <reaction id="R_3HPPPNH" name="3HPPPNH" reversible="false">
          <listOfReactants>
              <speciesReference species="M_3hpppn_c" stoichiometry="1" />
              <speciesReference species="M_h_c" stoichiometry="1" />
              <speciesReference species="M_nadh_c" stoichiometry="1" />
              <speciesReference species="M_o2_c" stoichiometry="1" />
          </listOfReactants>
          <listOfProducts>
              <speciesReference species="M_h2o_c" stoichiometry="1.0000" />
              <speciesReference species="M_nad_c" stoichiometry="1.0000" />
              <speciesReference species="M_dhpppn_c" stoichiometry="1.0000" />
          </listOfProducts>
          <kineticLaw>
          <math xmlns="http://www.w3.org/1998/Math/MathML">
          <ci>FLUX_VALUE</ci>
          </math>
          <listOfParameters>
          <parameter id="LOWER_BOUND" value="0" units="mmol_per_gDW_per_hr"/>
          <parameter id="UPPER_BOUND" value="99999" units="mmol_per_gDW_per_hr"/>
          <parameter id="OBJECTIVE_COEFFICIENT" value="0" />
          <parameter id="FLUX_VALUE" value="0" units="mmol_per_gDW_per_hr"/>
          </listOfParameters>
          </kineticLaw>
        </reaction>
        <reaction id="R_4HTHRS" name="4HTHRS" reversible="false">
          <listOfReactants>
              <speciesReference species="M_h2o_c" stoichiometry="1" />
              <speciesReference species="M_phthr_c" stoichiometry="1" />
          </listOfReactants>
          <listOfProducts>
              <speciesReference species="M_4hthr_c" stoichiometry="1.0000" />
              <speciesReference species="M_pi_c" stoichiometry="1.0000" />
          </listOfProducts>
          <kineticLaw>
          <math xmlns="http://www.w3.org/1998/Math/MathML">
          <ci>FLUX_VALUE</ci>
          </math>
          <listOfParameters>
          <parameter id="LOWER_BOUND" value="0" units="mmol_per_gDW_per_hr"/>
          <parameter id="UPPER_BOUND" value="99999" units="mmol_per_gDW_per_hr"/>
          <parameter id="OBJECTIVE_COEFFICIENT" value="0" />
          <parameter id="FLUX_VALUE" value="0" units="mmol_per_gDW_per_hr"/>
          </listOfParameters>
          </kineticLaw>
        </reaction>
        <reaction id="R_5DGLCNR" name="5DGLCNR" reversible="true">
          <listOfReactants>
              <speciesReference species="M_5dglcn_c" stoichiometry="1" />
              <speciesReference species="M_h_c" stoichiometry="1" />
              <speciesReference species="M_nadph_c" stoichiometry="1" />
          </listOfReactants>
          <listOfProducts>
              <speciesReference species="M_nadp_c" stoichiometry="1.0000" />
              <speciesReference species="M_glcn_c" stoichiometry="1.0000" />
          </listOfProducts>
          <kineticLaw>
          <math xmlns="http://www.w3.org/1998/Math/MathML">
          <ci>FLUX_VALUE</ci>
          </math>
          <listOfParameters>
          <parameter id="LOWER_BOUND" value="-99999" units="mmol_per_gDW_per_hr"/>
          <parameter id="UPPER_BOUND" value="99999" units="mmol_per_gDW_per_hr"/>
          <parameter id="OBJECTIVE_COEFFICIENT" value="0" />
          <parameter id="FLUX_VALUE" value="0" units="mmol_per_gDW_per_hr"/>
          </listOfParameters>
          </kineticLaw>
        </reaction>
        <reaction id="R_A5PISO" name="A5PISO" reversible="true">
          <listOfReactants>
              <speciesReference species="M_ru5p_DASH_D_c" stoichiometry="1" />
          </listOfReactants>
          <listOfProducts>
              <speciesReference species="M_ara5p_c" stoichiometry="1.0000" />
          </listOfProducts>
          <kineticLaw>
          <math xmlns="http://www.w3.org/1998/Math/MathML">
          <ci>FLUX_VALUE</ci>
          </math>
          <listOfParameters>
          <parameter id="LOWER_BOUND" value="-99999" units="mmol_per_gDW_per_hr"/>
          <parameter id="UPPER_BOUND" value="99999" units="mmol_per_gDW_per_hr"/>
          <parameter id="OBJECTIVE_COEFFICIENT" value="0" />
          <parameter id="FLUX_VALUE" value="0" units="mmol_per_gDW_per_hr"/>
          </listOfParameters>
          </kineticLaw>
        </reaction>
        <reaction id="R_AACPS1" name="AACPS1" reversible="false">
          <listOfReactants>
              <speciesReference species="M_ACP_c" stoichiometry="1" />
              <speciesReference species="M_atp_c" stoichiometry="1" />
              <speciesReference species="M_ttdca_c" stoichiometry="1" />
          </listOfReactants>
          <listOfProducts>
              <speciesReference species="M_ppi_c" stoichiometry="1.0000" />
              <speciesReference species="M_myrsACP_c" stoichiometry="1.0000" />
              <speciesReference species="M_amp_c" stoichiometry="1.0000" />
          </listOfProducts>
          <kineticLaw>
          <math xmlns="http://www.w3.org/1998/Math/MathML">
          <ci>FLUX_VALUE</ci>
          </math>
          <listOfParameters>
          <parameter id="LOWER_BOUND" value="0" units="mmol_per_gDW_per_hr"/>
          <parameter id="UPPER_BOUND" value="99999" units="mmol_per_gDW_per_hr"/>
          <parameter id="OBJECTIVE_COEFFICIENT" value="0" />
          <parameter id="FLUX_VALUE" value="0" units="mmol_per_gDW_per_hr"/>
          </listOfParameters>
          </kineticLaw>
        </reaction>
        <reaction id="R_AACPS2" name="AACPS2" reversible="false">
          <listOfReactants>
              <speciesReference species="M_ACP_c" stoichiometry="1" />
              <speciesReference species="M_atp_c" stoichiometry="1" />
              <speciesReference species="M_ttdcea_c" stoichiometry="1" />
          </listOfReactants>
          <listOfProducts>
              <speciesReference species="M_tdeACP_c" stoichiometry="1.0000" />
              <speciesReference species="M_ppi_c" stoichiometry="1.0000" />
              <speciesReference species="M_amp_c" stoichiometry="1.0000" />
          </listOfProducts>
          <kineticLaw>
          <math xmlns="http://www.w3.org/1998/Math/MathML">
          <ci>FLUX_VALUE</ci>
          </math>
          <listOfParameters>
          <parameter id="LOWER_BOUND" value="0" units="mmol_per_gDW_per_hr"/>
          <parameter id="UPPER_BOUND" value="99999" units="mmol_per_gDW_per_hr"/>
          <parameter id="OBJECTIVE_COEFFICIENT" value="0" />
          <parameter id="FLUX_VALUE" value="0" units="mmol_per_gDW_per_hr"/>
          </listOfParameters>
          </kineticLaw>
        </reaction>
        <reaction id="R_AACPS3" name="AACPS3" reversible="false">
          <listOfReactants>
              <speciesReference species="M_ACP_c" stoichiometry="1" />
              <speciesReference species="M_atp_c" stoichiometry="1" />
              <speciesReference species="M_hdca_c" stoichiometry="1" />
          </listOfReactants>
          <listOfProducts>
              <speciesReference species="M_palmACP_c" stoichiometry="1.0000" />
              <speciesReference species="M_ppi_c" stoichiometry="1.0000" />
              <speciesReference species="M_amp_c" stoichiometry="1.0000" />
          </listOfProducts>
          <kineticLaw>
          <math xmlns="http://www.w3.org/1998/Math/MathML">
          <ci>FLUX_VALUE</ci>
          </math>
          <listOfParameters>
          <parameter id="LOWER_BOUND" value="0" units="mmol_per_gDW_per_hr"/>
          <parameter id="UPPER_BOUND" value="99999" units="mmol_per_gDW_per_hr"/>
          <parameter id="OBJECTIVE_COEFFICIENT" value="0" />
          <parameter id="FLUX_VALUE" value="0" units="mmol_per_gDW_per_hr"/>
          </listOfParameters>
          </kineticLaw>
        </reaction>
        <reaction id="R_AACPS4" name="AACPS4" reversible="false">
          <listOfReactants>
              <speciesReference species="M_ACP_c" stoichiometry="1" />
              <speciesReference species="M_atp_c" stoichiometry="1" />
              <speciesReference species="M_hdcea_c" stoichiometry="1" />
          </listOfReactants>
          <listOfProducts>
              <speciesReference species="M_hdeACP_c" stoichiometry="1.0000" />
              <speciesReference species="M_ppi_c" stoichiometry="1.0000" />
              <speciesReference species="M_amp_c" stoichiometry="1.0000" />
          </listOfProducts>
          <kineticLaw>
          <math xmlns="http://www.w3.org/1998/Math/MathML">
          <ci>FLUX_VALUE</ci>
          </math>
          <listOfParameters>
          <parameter id="LOWER_BOUND" value="0" units="mmol_per_gDW_per_hr"/>
          <parameter id="UPPER_BOUND" value="99999" units="mmol_per_gDW_per_hr"/>
          <parameter id="OBJECTIVE_COEFFICIENT" value="0" />
          <parameter id="FLUX_VALUE" value="0" units="mmol_per_gDW_per_hr"/>
          </listOfParameters>
          </kineticLaw>
        </reaction>
        <reaction id="R_AACPS5" name="AACPS5" reversible="false">
          <listOfReactants>
              <speciesReference species="M_ACP_c" stoichiometry="1" />
              <speciesReference species="M_atp_c" stoichiometry="1" />
              <speciesReference species="M_ocdcea_c" stoichiometry="1" />
          </listOfReactants>
          <listOfProducts>
              <speciesReference species="M_octeACP_c" stoichiometry="1.0000" />
              <speciesReference species="M_ppi_c" stoichiometry="1.0000" />
              <speciesReference species="M_amp_c" stoichiometry="1.0000" />
          </listOfProducts>
          <kineticLaw>
          <math xmlns="http://www.w3.org/1998/Math/MathML">
          <ci>FLUX_VALUE</ci>
          </math>
          <listOfParameters>
          <parameter id="LOWER_BOUND" value="0" units="mmol_per_gDW_per_hr"/>
          <parameter id="UPPER_BOUND" value="99999" units="mmol_per_gDW_per_hr"/>
          <parameter id="OBJECTIVE_COEFFICIENT" value="0" />
          <parameter id="FLUX_VALUE" value="0" units="mmol_per_gDW_per_hr"/>
          </listOfParameters>
          </kineticLaw>
        </reaction>
        <reaction id="R_AADDGT" name="AADDGT" reversible="false">
          <listOfReactants>
              <speciesReference species="M_dtdp4aaddg_c" stoichiometry="1" />
              <speciesReference species="M_unagamu_c" stoichiometry="1" />
          </listOfReactants>
          <listOfProducts>
              <speciesReference species="M_h_c" stoichiometry="1.0000" />
              <speciesReference species="M_dtdp_c" stoichiometry="1.0000" />
              <speciesReference species="M_unagamuf_c" stoichiometry="1.0000" />
          </listOfProducts>
          <kineticLaw>
          <math xmlns="http://www.w3.org/1998/Math/MathML">
          <ci>FLUX_VALUE</ci>
          </math>
          <listOfParameters>
          <parameter id="LOWER_BOUND" value="0" units="mmol_per_gDW_per_hr"/>
          <parameter id="UPPER_BOUND" value="99999" units="mmol_per_gDW_per_hr"/>
          <parameter id="OBJECTIVE_COEFFICIENT" value="0" />
          <parameter id="FLUX_VALUE" value="0" units="mmol_per_gDW_per_hr"/>
          </listOfParameters>
          </kineticLaw>
        </reaction>
        <reaction id="R_AB6PGH" name="AB6PGH" reversible="false">
          <listOfReactants>
              <speciesReference species="M_arbt6p_c" stoichiometry="1" />
              <speciesReference species="M_h2o_c" stoichiometry="1" />
          </listOfReactants>
          <listOfProducts>
              <speciesReference species="M_g6p_c" stoichiometry="1.0000" />
              <speciesReference species="M_hqn_c" stoichiometry="1.0000" />
          </listOfProducts>
          <kineticLaw>
          <math xmlns="http://www.w3.org/1998/Math/MathML">
          <ci>FLUX_VALUE</ci>
          </math>
          <listOfParameters>
          <parameter id="LOWER_BOUND" value="0" units="mmol_per_gDW_per_hr"/>
          <parameter id="UPPER_BOUND" value="99999" units="mmol_per_gDW_per_hr"/>
          <parameter id="OBJECTIVE_COEFFICIENT" value="0" />
          <parameter id="FLUX_VALUE" value="0" units="mmol_per_gDW_per_hr"/>
          </listOfParameters>
          </kineticLaw>
        </reaction>
        <reaction id="R_ABTA" name="ABTA" reversible="false">
          <listOfReactants>
              <speciesReference species="M_4abut_c" stoichiometry="1" />
              <speciesReference species="M_akg_c" stoichiometry="1" />
          </listOfReactants>
          <listOfProducts>
              <speciesReference species="M_glu_DASH_L_c" stoichiometry="1.0000" />
              <speciesReference species="M_sucsal_c" stoichiometry="1.0000" />
          </listOfProducts>
          <kineticLaw>
          <math xmlns="http://www.w3.org/1998/Math/MathML">
          <ci>FLUX_VALUE</ci>
          </math>
          <listOfParameters>
          <parameter id="LOWER_BOUND" value="0" units="mmol_per_gDW_per_hr"/>
          <parameter id="UPPER_BOUND" value="99999" units="mmol_per_gDW_per_hr"/>
          <parameter id="OBJECTIVE_COEFFICIENT" value="0" />
          <parameter id="FLUX_VALUE" value="0" units="mmol_per_gDW_per_hr"/>
          </listOfParameters>
          </kineticLaw>
        </reaction>
        <reaction id="R_ABUTD" name="ABUTD" reversible="false">
          <listOfReactants>
              <speciesReference species="M_4abutn_c" stoichiometry="1" />
              <speciesReference species="M_h2o_c" stoichiometry="1" />
              <speciesReference species="M_nad_c" stoichiometry="1" />
          </listOfReactants>
          <listOfProducts>
              <speciesReference species="M_h_c" stoichiometry="2.0000" />
              <speciesReference species="M_4abut_c" stoichiometry="1.0000" />
              <speciesReference species="M_nadh_c" stoichiometry="1.0000" />
          </listOfProducts>
          <kineticLaw>
          <math xmlns="http://www.w3.org/1998/Math/MathML">
          <ci>FLUX_VALUE</ci>
          </math>
          <listOfParameters>
          <parameter id="LOWER_BOUND" value="0" units="mmol_per_gDW_per_hr"/>
          <parameter id="UPPER_BOUND" value="99999" units="mmol_per_gDW_per_hr"/>
          <parameter id="OBJECTIVE_COEFFICIENT" value="0" />
          <parameter id="FLUX_VALUE" value="0" units="mmol_per_gDW_per_hr"/>
          </listOfParameters>
          </kineticLaw>
        </reaction>
        <reaction id="R_ABUTt2" name="ABUTt2" reversible="false">
          <listOfReactants>
              <speciesReference species="M_4abut_e" stoichiometry="1" />
              <speciesReference species="M_h_e" stoichiometry="1" />
          </listOfReactants>
          <listOfProducts>
              <speciesReference species="M_h_c" stoichiometry="1.0000" />
              <speciesReference species="M_4abut_c" stoichiometry="1.0000" />
          </listOfProducts>
          <kineticLaw>
          <math xmlns="http://www.w3.org/1998/Math/MathML">
          <ci>FLUX_VALUE</ci>
          </math>
          <listOfParameters>
          <parameter id="LOWER_BOUND" value="0" units="mmol_per_gDW_per_hr"/>
          <parameter id="UPPER_BOUND" value="99999" units="mmol_per_gDW_per_hr"/>
          <parameter id="OBJECTIVE_COEFFICIENT" value="0" />
          <parameter id="FLUX_VALUE" value="0" units="mmol_per_gDW_per_hr"/>
          </listOfParameters>
          </kineticLaw>
        </reaction>
        <reaction id="R_ACACCT" name="ACACCT" reversible="false">
          <listOfReactants>
              <speciesReference species="M_acac_c" stoichiometry="1" />
              <speciesReference species="M_accoa_c" stoichiometry="1" />
          </listOfReactants>
          <listOfProducts>
              <speciesReference species="M_ac_c" stoichiometry="1.0000" />
              <speciesReference species="M_aacoa_c" stoichiometry="1.0000" />
          </listOfProducts>
          <kineticLaw>
          <math xmlns="http://www.w3.org/1998/Math/MathML">
          <ci>FLUX_VALUE</ci>
          </math>
          <listOfParameters>
          <parameter id="LOWER_BOUND" value="0" units="mmol_per_gDW_per_hr"/>
          <parameter id="UPPER_BOUND" value="99999" units="mmol_per_gDW_per_hr"/>
          <parameter id="OBJECTIVE_COEFFICIENT" value="0" />
          <parameter id="FLUX_VALUE" value="0" units="mmol_per_gDW_per_hr"/>
          </listOfParameters>
          </kineticLaw>
        </reaction>
        <reaction id="R_ACACT1r" name="ACACT1r" reversible="true">
          <listOfReactants>
              <speciesReference species="M_accoa_c" stoichiometry="2" />
          </listOfReactants>
          <listOfProducts>
              <speciesReference species="M_coa_c" stoichiometry="1.0000" />
              <speciesReference species="M_aacoa_c" stoichiometry="1.0000" />
          </listOfProducts>
          <kineticLaw>
          <math xmlns="http://www.w3.org/1998/Math/MathML">
          <ci>FLUX_VALUE</ci>
          </math>
          <listOfParameters>
          <parameter id="LOWER_BOUND" value="-99999" units="mmol_per_gDW_per_hr"/>
          <parameter id="UPPER_BOUND" value="99999" units="mmol_per_gDW_per_hr"/>
          <parameter id="OBJECTIVE_COEFFICIENT" value="0" />
          <parameter id="FLUX_VALUE" value="0" units="mmol_per_gDW_per_hr"/>
          </listOfParameters>
          </kineticLaw>
        </reaction>
        <reaction id="R_ACACt2" name="ACACt2" reversible="true">
          <listOfReactants>
              <speciesReference species="M_acac_e" stoichiometry="1" />
              <speciesReference species="M_h_e" stoichiometry="1" />
          </listOfReactants>
          <listOfProducts>
              <speciesReference species="M_h_c" stoichiometry="1.0000" />
              <speciesReference species="M_acac_c" stoichiometry="1.0000" />
          </listOfProducts>
          <kineticLaw>
          <math xmlns="http://www.w3.org/1998/Math/MathML">
          <ci>FLUX_VALUE</ci>
          </math>
          <listOfParameters>
          <parameter id="LOWER_BOUND" value="-99999" units="mmol_per_gDW_per_hr"/>
          <parameter id="UPPER_BOUND" value="99999" units="mmol_per_gDW_per_hr"/>
          <parameter id="OBJECTIVE_COEFFICIENT" value="0" />
          <parameter id="FLUX_VALUE" value="0" units="mmol_per_gDW_per_hr"/>
          </listOfParameters>
          </kineticLaw>
        </reaction>
        <reaction id="R_ACALDi" name="ACALDi" reversible="false">
          <listOfReactants>
              <speciesReference species="M_acald_c" stoichiometry="1" />
              <speciesReference species="M_coa_c" stoichiometry="1" />
              <speciesReference species="M_nad_c" stoichiometry="1" />
          </listOfReactants>
          <listOfProducts>
              <speciesReference species="M_h_c" stoichiometry="1.0000" />
              <speciesReference species="M_accoa_c" stoichiometry="1.0000" />
              <speciesReference species="M_nadh_c" stoichiometry="1.0000" />
          </listOfProducts>
          <kineticLaw>
          <math xmlns="http://www.w3.org/1998/Math/MathML">
          <ci>FLUX_VALUE</ci>
          </math>
          <listOfParameters>
          <parameter id="LOWER_BOUND" value="0" units="mmol_per_gDW_per_hr"/>
          <parameter id="UPPER_BOUND" value="99999" units="mmol_per_gDW_per_hr"/>
          <parameter id="OBJECTIVE_COEFFICIENT" value="0" />
          <parameter id="FLUX_VALUE" value="0" units="mmol_per_gDW_per_hr"/>
          </listOfParameters>
          </kineticLaw>
        </reaction>
        <reaction id="R_ACALDt" name="ACALDt" reversible="true">
          <listOfReactants>
              <speciesReference species="M_acald_e" stoichiometry="1" />
          </listOfReactants>
          <listOfProducts>
              <speciesReference species="M_acald_c" stoichiometry="1.0000" />
          </listOfProducts>
          <kineticLaw>
          <math xmlns="http://www.w3.org/1998/Math/MathML">
          <ci>FLUX_VALUE</ci>
          </math>
          <listOfParameters>
          <parameter id="LOWER_BOUND" value="-99999" units="mmol_per_gDW_per_hr"/>
          <parameter id="UPPER_BOUND" value="99999" units="mmol_per_gDW_per_hr"/>
          <parameter id="OBJECTIVE_COEFFICIENT" value="0" />
          <parameter id="FLUX_VALUE" value="0" units="mmol_per_gDW_per_hr"/>
          </listOfParameters>
          </kineticLaw>
        </reaction>
        <reaction id="R_ACBIPGT" name="ACBIPGT" reversible="false">
          <listOfReactants>
              <speciesReference species="M_adocbip_c" stoichiometry="1" />
              <speciesReference species="M_gtp_c" stoichiometry="1" />
              <speciesReference species="M_h_c" stoichiometry="1" />
          </listOfReactants>
          <listOfProducts>
              <speciesReference species="M_agdpcbi_c" stoichiometry="1.0000" />
              <speciesReference species="M_ppi_c" stoichiometry="1.0000" />
          </listOfProducts>
          <kineticLaw>
          <math xmlns="http://www.w3.org/1998/Math/MathML">
          <ci>FLUX_VALUE</ci>
          </math>
          <listOfParameters>
          <parameter id="LOWER_BOUND" value="0" units="mmol_per_gDW_per_hr"/>
          <parameter id="UPPER_BOUND" value="99999" units="mmol_per_gDW_per_hr"/>
          <parameter id="OBJECTIVE_COEFFICIENT" value="0" />
          <parameter id="FLUX_VALUE" value="0" units="mmol_per_gDW_per_hr"/>
          </listOfParameters>
          </kineticLaw>
        </reaction>
        <reaction id="R_ACCOACr" name="ACCOACr" reversible="true">
          <listOfReactants>
              <speciesReference species="M_accoa_c" stoichiometry="1" />
              <speciesReference species="M_atp_c" stoichiometry="1" />
              <speciesReference species="M_hco3_c" stoichiometry="1" />
          </listOfReactants>
          <listOfProducts>
              <speciesReference species="M_adp_c" stoichiometry="1.0000" />
              <speciesReference species="M_malcoa_c" stoichiometry="1.0000" />
              <speciesReference species="M_h_c" stoichiometry="1.0000" />
              <speciesReference species="M_pi_c" stoichiometry="1.0000" />
          </listOfProducts>
          <kineticLaw>
          <math xmlns="http://www.w3.org/1998/Math/MathML">
          <ci>FLUX_VALUE</ci>
          </math>
          <listOfParameters>
          <parameter id="LOWER_BOUND" value="-99999" units="mmol_per_gDW_per_hr"/>
          <parameter id="UPPER_BOUND" value="99999" units="mmol_per_gDW_per_hr"/>
          <parameter id="OBJECTIVE_COEFFICIENT" value="0" />
          <parameter id="FLUX_VALUE" value="0" units="mmol_per_gDW_per_hr"/>
          </listOfParameters>
          </kineticLaw>
        </reaction>
        <reaction id="R_ACCOAL" name="ACCOAL" reversible="false">
          <listOfReactants>
              <speciesReference species="M_atp_c" stoichiometry="1" />
              <speciesReference species="M_coa_c" stoichiometry="1" />
              <speciesReference species="M_ppa_c" stoichiometry="1" />
          </listOfReactants>
          <listOfProducts>
              <speciesReference species="M_adp_c" stoichiometry="1.0000" />
              <speciesReference species="M_ppcoa_c" stoichiometry="1.0000" />
              <speciesReference species="M_pi_c" stoichiometry="1.0000" />
          </listOfProducts>
          <kineticLaw>
          <math xmlns="http://www.w3.org/1998/Math/MathML">
          <ci>FLUX_VALUE</ci>
          </math>
          <listOfParameters>
          <parameter id="LOWER_BOUND" value="0" units="mmol_per_gDW_per_hr"/>
          <parameter id="UPPER_BOUND" value="99999" units="mmol_per_gDW_per_hr"/>
          <parameter id="OBJECTIVE_COEFFICIENT" value="0" />
          <parameter id="FLUX_VALUE" value="0" units="mmol_per_gDW_per_hr"/>
          </listOfParameters>
          </kineticLaw>
        </reaction>
        <reaction id="R_ACGAMT" name="ACGAMT" reversible="false">
          <listOfReactants>
              <speciesReference species="M_uacgam_c" stoichiometry="1" />
              <speciesReference species="M_udcpp_c" stoichiometry="1" />
          </listOfReactants>
          <listOfProducts>
              <speciesReference species="M_unaga_c" stoichiometry="1.0000" />
              <speciesReference species="M_ump_c" stoichiometry="1.0000" />
          </listOfProducts>
          <kineticLaw>
          <math xmlns="http://www.w3.org/1998/Math/MathML">
          <ci>FLUX_VALUE</ci>
          </math>
          <listOfParameters>
          <parameter id="LOWER_BOUND" value="0" units="mmol_per_gDW_per_hr"/>
          <parameter id="UPPER_BOUND" value="99999" units="mmol_per_gDW_per_hr"/>
          <parameter id="OBJECTIVE_COEFFICIENT" value="0" />
          <parameter id="FLUX_VALUE" value="0" units="mmol_per_gDW_per_hr"/>
          </listOfParameters>
          </kineticLaw>
        </reaction>
        <reaction id="R_ACGApts" name="ACGApts" reversible="false">
          <listOfReactants>
              <speciesReference species="M_acgam_e" stoichiometry="1" />
              <speciesReference species="M_pep_c" stoichiometry="1" />
          </listOfReactants>
          <listOfProducts>
              <speciesReference species="M_pyr_c" stoichiometry="1.0000" />
              <speciesReference species="M_acgam6p_c" stoichiometry="1.0000" />
          </listOfProducts>
          <kineticLaw>
          <math xmlns="http://www.w3.org/1998/Math/MathML">
          <ci>FLUX_VALUE</ci>
          </math>
          <listOfParameters>
          <parameter id="LOWER_BOUND" value="0" units="mmol_per_gDW_per_hr"/>
          <parameter id="UPPER_BOUND" value="99999" units="mmol_per_gDW_per_hr"/>
          <parameter id="OBJECTIVE_COEFFICIENT" value="0" />
          <parameter id="FLUX_VALUE" value="0" units="mmol_per_gDW_per_hr"/>
          </listOfParameters>
          </kineticLaw>
        </reaction>
        <reaction id="R_ACGK" name="ACGK" reversible="false">
          <listOfReactants>
              <speciesReference species="M_acglu_c" stoichiometry="1" />
              <speciesReference species="M_atp_c" stoichiometry="1" />
          </listOfReactants>
          <listOfProducts>
              <speciesReference species="M_adp_c" stoichiometry="1.0000" />
              <speciesReference species="M_acg5p_c" stoichiometry="1.0000" />
          </listOfProducts>
          <kineticLaw>
          <math xmlns="http://www.w3.org/1998/Math/MathML">
          <ci>FLUX_VALUE</ci>
          </math>
          <listOfParameters>
          <parameter id="LOWER_BOUND" value="0" units="mmol_per_gDW_per_hr"/>
          <parameter id="UPPER_BOUND" value="99999" units="mmol_per_gDW_per_hr"/>
          <parameter id="OBJECTIVE_COEFFICIENT" value="0" />
          <parameter id="FLUX_VALUE" value="0" units="mmol_per_gDW_per_hr"/>
          </listOfParameters>
          </kineticLaw>
        </reaction>
        <reaction id="R_ACGS" name="ACGS" reversible="false">
          <listOfReactants>
              <speciesReference species="M_accoa_c" stoichiometry="1" />
              <speciesReference species="M_glu_DASH_L_c" stoichiometry="1" />
          </listOfReactants>
          <listOfProducts>
              <speciesReference species="M_h_c" stoichiometry="1.0000" />
              <speciesReference species="M_acglu_c" stoichiometry="1.0000" />
              <speciesReference species="M_coa_c" stoichiometry="1.0000" />
          </listOfProducts>
          <kineticLaw>
          <math xmlns="http://www.w3.org/1998/Math/MathML">
          <ci>FLUX_VALUE</ci>
          </math>
          <listOfParameters>
          <parameter id="LOWER_BOUND" value="0" units="mmol_per_gDW_per_hr"/>
          <parameter id="UPPER_BOUND" value="99999" units="mmol_per_gDW_per_hr"/>
          <parameter id="OBJECTIVE_COEFFICIENT" value="0" />
          <parameter id="FLUX_VALUE" value="0" units="mmol_per_gDW_per_hr"/>
          </listOfParameters>
          </kineticLaw>
        </reaction>
        <reaction id="R_ACHBS" name="ACHBS" reversible="false">
          <listOfReactants>
              <speciesReference species="M_2obut_c" stoichiometry="1" />
              <speciesReference species="M_h_c" stoichiometry="1" />
              <speciesReference species="M_pyr_c" stoichiometry="1" />
          </listOfReactants>
          <listOfProducts>
              <speciesReference species="M_co2_c" stoichiometry="1.0000" />
              <speciesReference species="M_2ahbut_c" stoichiometry="1.0000" />
          </listOfProducts>
          <kineticLaw>
          <math xmlns="http://www.w3.org/1998/Math/MathML">
          <ci>FLUX_VALUE</ci>
          </math>
          <listOfParameters>
          <parameter id="LOWER_BOUND" value="0" units="mmol_per_gDW_per_hr"/>
          <parameter id="UPPER_BOUND" value="99999" units="mmol_per_gDW_per_hr"/>
          <parameter id="OBJECTIVE_COEFFICIENT" value="0" />
          <parameter id="FLUX_VALUE" value="0" units="mmol_per_gDW_per_hr"/>
          </listOfParameters>
          </kineticLaw>
        </reaction>
        <reaction id="R_ACKr" name="ACKr" reversible="true">
          <listOfReactants>
              <speciesReference species="M_ac_c" stoichiometry="1" />
              <speciesReference species="M_atp_c" stoichiometry="1" />
          </listOfReactants>
          <listOfProducts>
              <speciesReference species="M_adp_c" stoichiometry="1.0000" />
              <speciesReference species="M_actp_c" stoichiometry="1.0000" />
          </listOfProducts>
          <kineticLaw>
          <math xmlns="http://www.w3.org/1998/Math/MathML">
          <ci>FLUX_VALUE</ci>
          </math>
          <listOfParameters>
          <parameter id="LOWER_BOUND" value="-99999" units="mmol_per_gDW_per_hr"/>
          <parameter id="UPPER_BOUND" value="99999" units="mmol_per_gDW_per_hr"/>
          <parameter id="OBJECTIVE_COEFFICIENT" value="0" />
          <parameter id="FLUX_VALUE" value="0" units="mmol_per_gDW_per_hr"/>
          </listOfParameters>
          </kineticLaw>
        </reaction>
        <reaction id="R_ACLS" name="ACLS" reversible="false">
          <listOfReactants>
              <speciesReference species="M_h_c" stoichiometry="1" />
              <speciesReference species="M_pyr_c" stoichiometry="2" />
          </listOfReactants>
          <listOfProducts>
              <speciesReference species="M_co2_c" stoichiometry="1.0000" />
              <speciesReference species="M_alac_DASH_S_c" stoichiometry="1.0000" />
          </listOfProducts>
          <kineticLaw>
          <math xmlns="http://www.w3.org/1998/Math/MathML">
          <ci>FLUX_VALUE</ci>
          </math>
          <listOfParameters>
          <parameter id="LOWER_BOUND" value="0" units="mmol_per_gDW_per_hr"/>
          <parameter id="UPPER_BOUND" value="99999" units="mmol_per_gDW_per_hr"/>
          <parameter id="OBJECTIVE_COEFFICIENT" value="0" />
          <parameter id="FLUX_VALUE" value="0" units="mmol_per_gDW_per_hr"/>
          </listOfParameters>
          </kineticLaw>
        </reaction>
        <reaction id="R_ACMAMUT" name="ACMAMUT" reversible="false">
          <listOfReactants>
              <speciesReference species="M_uacmamu_c" stoichiometry="1" />
              <speciesReference species="M_unaga_c" stoichiometry="1" />
          </listOfReactants>
          <listOfProducts>
              <speciesReference species="M_h_c" stoichiometry="1.0000" />
              <speciesReference species="M_unagamu_c" stoichiometry="1.0000" />
              <speciesReference species="M_udp_c" stoichiometry="1.0000" />
          </listOfProducts>
          <kineticLaw>
          <math xmlns="http://www.w3.org/1998/Math/MathML">
          <ci>FLUX_VALUE</ci>
          </math>
          <listOfParameters>
          <parameter id="LOWER_BOUND" value="0" units="mmol_per_gDW_per_hr"/>
          <parameter id="UPPER_BOUND" value="99999" units="mmol_per_gDW_per_hr"/>
          <parameter id="OBJECTIVE_COEFFICIENT" value="0" />
          <parameter id="FLUX_VALUE" value="0" units="mmol_per_gDW_per_hr"/>
          </listOfParameters>
          </kineticLaw>
        </reaction>
        <reaction id="R_ACMANApts" name="ACMANApts" reversible="false">
          <listOfReactants>
              <speciesReference species="M_acmana_e" stoichiometry="1" />
              <speciesReference species="M_pep_c" stoichiometry="1" />
          </listOfReactants>
          <listOfProducts>
              <speciesReference species="M_pyr_c" stoichiometry="1.0000" />
              <speciesReference species="M_acmanap_c" stoichiometry="1.0000" />
          </listOfProducts>
          <kineticLaw>
          <math xmlns="http://www.w3.org/1998/Math/MathML">
          <ci>FLUX_VALUE</ci>
          </math>
          <listOfParameters>
          <parameter id="LOWER_BOUND" value="0" units="mmol_per_gDW_per_hr"/>
          <parameter id="UPPER_BOUND" value="99999" units="mmol_per_gDW_per_hr"/>
          <parameter id="OBJECTIVE_COEFFICIENT" value="0" />
          <parameter id="FLUX_VALUE" value="0" units="mmol_per_gDW_per_hr"/>
          </listOfParameters>
          </kineticLaw>
        </reaction>
        <reaction id="R_ACNAMt2" name="ACNAMt2" reversible="false">
          <listOfReactants>
              <speciesReference species="M_acnam_e" stoichiometry="1" />
              <speciesReference species="M_h_e" stoichiometry="1" />
          </listOfReactants>
          <listOfProducts>
              <speciesReference species="M_h_c" stoichiometry="1.0000" />
              <speciesReference species="M_acnam_c" stoichiometry="1.0000" />
          </listOfProducts>
          <kineticLaw>
          <math xmlns="http://www.w3.org/1998/Math/MathML">
          <ci>FLUX_VALUE</ci>
          </math>
          <listOfParameters>
          <parameter id="LOWER_BOUND" value="0" units="mmol_per_gDW_per_hr"/>
          <parameter id="UPPER_BOUND" value="99999" units="mmol_per_gDW_per_hr"/>
          <parameter id="OBJECTIVE_COEFFICIENT" value="0" />
          <parameter id="FLUX_VALUE" value="0" units="mmol_per_gDW_per_hr"/>
          </listOfParameters>
          </kineticLaw>
        </reaction>
        <reaction id="R_ACNML" name="ACNML" reversible="false">
          <listOfReactants>
              <speciesReference species="M_acnam_c" stoichiometry="1" />
          </listOfReactants>
          <listOfProducts>
              <speciesReference species="M_pyr_c" stoichiometry="1.0000" />
              <speciesReference species="M_acmana_c" stoichiometry="1.0000" />
          </listOfProducts>
          <kineticLaw>
          <math xmlns="http://www.w3.org/1998/Math/MathML">
          <ci>FLUX_VALUE</ci>
          </math>
          <listOfParameters>
          <parameter id="LOWER_BOUND" value="0" units="mmol_per_gDW_per_hr"/>
          <parameter id="UPPER_BOUND" value="99999" units="mmol_per_gDW_per_hr"/>
          <parameter id="OBJECTIVE_COEFFICIENT" value="0" />
          <parameter id="FLUX_VALUE" value="0" units="mmol_per_gDW_per_hr"/>
          </listOfParameters>
          </kineticLaw>
        </reaction>
        <reaction id="R_ACOATA" name="ACOATA" reversible="true">
          <listOfReactants>
              <speciesReference species="M_ACP_c" stoichiometry="1" />
              <speciesReference species="M_accoa_c" stoichiometry="1" />
          </listOfReactants>
          <listOfProducts>
              <speciesReference species="M_acACP_c" stoichiometry="1.0000" />
              <speciesReference species="M_coa_c" stoichiometry="1.0000" />
          </listOfProducts>
          <kineticLaw>
          <math xmlns="http://www.w3.org/1998/Math/MathML">
          <ci>FLUX_VALUE</ci>
          </math>
          <listOfParameters>
          <parameter id="LOWER_BOUND" value="-99999" units="mmol_per_gDW_per_hr"/>
          <parameter id="UPPER_BOUND" value="99999" units="mmol_per_gDW_per_hr"/>
          <parameter id="OBJECTIVE_COEFFICIENT" value="0" />
          <parameter id="FLUX_VALUE" value="0" units="mmol_per_gDW_per_hr"/>
          </listOfParameters>
          </kineticLaw>
        </reaction>
        <reaction id="R_ACODA" name="ACODA" reversible="false">
          <listOfReactants>
              <speciesReference species="M_acorn_c" stoichiometry="1" />
              <speciesReference species="M_h2o_c" stoichiometry="1" />
          </listOfReactants>
          <listOfProducts>
              <speciesReference species="M_ac_c" stoichiometry="1.0000" />
              <speciesReference species="M_orn_c" stoichiometry="1.0000" />
          </listOfProducts>
          <kineticLaw>
          <math xmlns="http://www.w3.org/1998/Math/MathML">
          <ci>FLUX_VALUE</ci>
          </math>
          <listOfParameters>
          <parameter id="LOWER_BOUND" value="0" units="mmol_per_gDW_per_hr"/>
          <parameter id="UPPER_BOUND" value="99999" units="mmol_per_gDW_per_hr"/>
          <parameter id="OBJECTIVE_COEFFICIENT" value="0" />
          <parameter id="FLUX_VALUE" value="0" units="mmol_per_gDW_per_hr"/>
          </listOfParameters>
          </kineticLaw>
        </reaction>
        <reaction id="R_ACONMT" name="ACONMT" reversible="false">
          <listOfReactants>
              <speciesReference species="M_acon_DASH_T_c" stoichiometry="1" />
              <speciesReference species="M_amet_c" stoichiometry="1" />
          </listOfReactants>
          <listOfProducts>
              <speciesReference species="M_aconm_c" stoichiometry="1.0000" />
              <speciesReference species="M_ahcys_c" stoichiometry="1.0000" />
          </listOfProducts>
          <kineticLaw>
          <math xmlns="http://www.w3.org/1998/Math/MathML">
          <ci>FLUX_VALUE</ci>
          </math>
          <listOfParameters>
          <parameter id="LOWER_BOUND" value="0" units="mmol_per_gDW_per_hr"/>
          <parameter id="UPPER_BOUND" value="99999" units="mmol_per_gDW_per_hr"/>
          <parameter id="OBJECTIVE_COEFFICIENT" value="0" />
          <parameter id="FLUX_VALUE" value="0" units="mmol_per_gDW_per_hr"/>
          </listOfParameters>
          </kineticLaw>
        </reaction>
        <reaction id="R_ACONT" name="ACONT" reversible="true">
          <listOfReactants>
              <speciesReference species="M_cit_c" stoichiometry="1" />
          </listOfReactants>
          <listOfProducts>
              <speciesReference species="M_icit_c" stoichiometry="1.0000" />
          </listOfProducts>
          <kineticLaw>
          <math xmlns="http://www.w3.org/1998/Math/MathML">
          <ci>FLUX_VALUE</ci>
          </math>
          <listOfParameters>
          <parameter id="LOWER_BOUND" value="-99999" units="mmol_per_gDW_per_hr"/>
          <parameter id="UPPER_BOUND" value="99999" units="mmol_per_gDW_per_hr"/>
          <parameter id="OBJECTIVE_COEFFICIENT" value="0" />
          <parameter id="FLUX_VALUE" value="0" units="mmol_per_gDW_per_hr"/>
          </listOfParameters>
          </kineticLaw>
        </reaction>
        <reaction id="R_ACOTA" name="ACOTA" reversible="true">
          <listOfReactants>
              <speciesReference species="M_acorn_c" stoichiometry="1" />
              <speciesReference species="M_akg_c" stoichiometry="1" />
          </listOfReactants>
          <listOfProducts>
              <speciesReference species="M_glu_DASH_L_c" stoichiometry="1.0000" />
              <speciesReference species="M_acg5sa_c" stoichiometry="1.0000" />
          </listOfProducts>
          <kineticLaw>
          <math xmlns="http://www.w3.org/1998/Math/MathML">
          <ci>FLUX_VALUE</ci>
          </math>
          <listOfParameters>
          <parameter id="LOWER_BOUND" value="-99999" units="mmol_per_gDW_per_hr"/>
          <parameter id="UPPER_BOUND" value="99999" units="mmol_per_gDW_per_hr"/>
          <parameter id="OBJECTIVE_COEFFICIENT" value="0" />
          <parameter id="FLUX_VALUE" value="0" units="mmol_per_gDW_per_hr"/>
          </listOfParameters>
          </kineticLaw>
        </reaction>
        <reaction id="R_ACPS1" name="ACPS1" reversible="false">
          <listOfReactants>
              <speciesReference species="M_apoACP_c" stoichiometry="1" />
              <speciesReference species="M_coa_c" stoichiometry="1" />
          </listOfReactants>
          <listOfProducts>
              <speciesReference species="M_h_c" stoichiometry="1.0000" />
              <speciesReference species="M_ACP_c" stoichiometry="1.0000" />
              <speciesReference species="M_pap_c" stoichiometry="1.0000" />
          </listOfProducts>
          <kineticLaw>
          <math xmlns="http://www.w3.org/1998/Math/MathML">
          <ci>FLUX_VALUE</ci>
          </math>
          <listOfParameters>
          <parameter id="LOWER_BOUND" value="0" units="mmol_per_gDW_per_hr"/>
          <parameter id="UPPER_BOUND" value="99999" units="mmol_per_gDW_per_hr"/>
          <parameter id="OBJECTIVE_COEFFICIENT" value="0" />
          <parameter id="FLUX_VALUE" value="0" units="mmol_per_gDW_per_hr"/>
          </listOfParameters>
          </kineticLaw>
        </reaction>
        <reaction id="R_ACS" name="ACS" reversible="false">
          <listOfReactants>
              <speciesReference species="M_ac_c" stoichiometry="1" />
              <speciesReference species="M_atp_c" stoichiometry="1" />
              <speciesReference species="M_coa_c" stoichiometry="1" />
          </listOfReactants>
          <listOfProducts>
              <speciesReference species="M_ppi_c" stoichiometry="1.0000" />
              <speciesReference species="M_amp_c" stoichiometry="1.0000" />
              <speciesReference species="M_accoa_c" stoichiometry="1.0000" />
          </listOfProducts>
          <kineticLaw>
          <math xmlns="http://www.w3.org/1998/Math/MathML">
          <ci>FLUX_VALUE</ci>
          </math>
          <listOfParameters>
          <parameter id="LOWER_BOUND" value="0" units="mmol_per_gDW_per_hr"/>
          <parameter id="UPPER_BOUND" value="99999" units="mmol_per_gDW_per_hr"/>
          <parameter id="OBJECTIVE_COEFFICIENT" value="0" />
          <parameter id="FLUX_VALUE" value="0" units="mmol_per_gDW_per_hr"/>
          </listOfParameters>
          </kineticLaw>
        </reaction>
        <reaction id="R_ACt2r" name="ACt2r" reversible="true">
          <listOfReactants>
              <speciesReference species="M_ac_e" stoichiometry="1" />
              <speciesReference species="M_h_e" stoichiometry="1" />
          </listOfReactants>
          <listOfProducts>
              <speciesReference species="M_ac_c" stoichiometry="1.0000" />
              <speciesReference species="M_h_c" stoichiometry="1.0000" />
          </listOfProducts>
          <kineticLaw>
          <math xmlns="http://www.w3.org/1998/Math/MathML">
          <ci>FLUX_VALUE</ci>
          </math>
          <listOfParameters>
          <parameter id="LOWER_BOUND" value="-99999" units="mmol_per_gDW_per_hr"/>
          <parameter id="UPPER_BOUND" value="99999" units="mmol_per_gDW_per_hr"/>
          <parameter id="OBJECTIVE_COEFFICIENT" value="0" />
          <parameter id="FLUX_VALUE" value="0" units="mmol_per_gDW_per_hr"/>
          </listOfParameters>
          </kineticLaw>
        </reaction>
        <reaction id="R_ADA" name="ADA" reversible="false">
          <listOfReactants>
              <speciesReference species="M_adn_c" stoichiometry="1" />
              <speciesReference species="M_h2o_c" stoichiometry="1" />
              <speciesReference species="M_h_c" stoichiometry="1" />
          </listOfReactants>
          <listOfProducts>
              <speciesReference species="M_ins_c" stoichiometry="1.0000" />
              <speciesReference species="M_nh4_c" stoichiometry="1.0000" />
          </listOfProducts>
          <kineticLaw>
          <math xmlns="http://www.w3.org/1998/Math/MathML">
          <ci>FLUX_VALUE</ci>
          </math>
          <listOfParameters>
          <parameter id="LOWER_BOUND" value="0" units="mmol_per_gDW_per_hr"/>
          <parameter id="UPPER_BOUND" value="99999" units="mmol_per_gDW_per_hr"/>
          <parameter id="OBJECTIVE_COEFFICIENT" value="0" />
          <parameter id="FLUX_VALUE" value="0" units="mmol_per_gDW_per_hr"/>
          </listOfParameters>
          </kineticLaw>
        </reaction>
        <reaction id="R_ADCL" name="ADCL" reversible="false">
          <listOfReactants>
              <speciesReference species="M_4adcho_c" stoichiometry="1" />
          </listOfReactants>
          <listOfProducts>
              <speciesReference species="M_pyr_c" stoichiometry="1.0000" />
              <speciesReference species="M_h_c" stoichiometry="1.0000" />
              <speciesReference species="M_4abz_c" stoichiometry="1.0000" />
          </listOfProducts>
          <kineticLaw>
          <math xmlns="http://www.w3.org/1998/Math/MathML">
          <ci>FLUX_VALUE</ci>
          </math>
          <listOfParameters>
          <parameter id="LOWER_BOUND" value="0" units="mmol_per_gDW_per_hr"/>
          <parameter id="UPPER_BOUND" value="99999" units="mmol_per_gDW_per_hr"/>
          <parameter id="OBJECTIVE_COEFFICIENT" value="0" />
          <parameter id="FLUX_VALUE" value="0" units="mmol_per_gDW_per_hr"/>
          </listOfParameters>
          </kineticLaw>
        </reaction>
        <reaction id="R_ADCS" name="ADCS" reversible="false">
          <listOfReactants>
              <speciesReference species="M_chor_c" stoichiometry="1" />
              <speciesReference species="M_gln_DASH_L_c" stoichiometry="1" />
          </listOfReactants>
          <listOfProducts>
              <speciesReference species="M_glu_DASH_L_c" stoichiometry="1.0000" />
              <speciesReference species="M_4adcho_c" stoichiometry="1.0000" />
          </listOfProducts>
          <kineticLaw>
          <math xmlns="http://www.w3.org/1998/Math/MathML">
          <ci>FLUX_VALUE</ci>
          </math>
          <listOfParameters>
          <parameter id="LOWER_BOUND" value="0" units="mmol_per_gDW_per_hr"/>
          <parameter id="UPPER_BOUND" value="99999" units="mmol_per_gDW_per_hr"/>
          <parameter id="OBJECTIVE_COEFFICIENT" value="0" />
          <parameter id="FLUX_VALUE" value="0" units="mmol_per_gDW_per_hr"/>
          </listOfParameters>
          </kineticLaw>
        </reaction>
        <reaction id="R_ADD" name="ADD" reversible="false">
          <listOfReactants>
              <speciesReference species="M_ade_c" stoichiometry="1" />
              <speciesReference species="M_h2o_c" stoichiometry="1" />
              <speciesReference species="M_h_c" stoichiometry="1" />
          </listOfReactants>
          <listOfProducts>
              <speciesReference species="M_hxan_c" stoichiometry="1.0000" />
              <speciesReference species="M_nh4_c" stoichiometry="1.0000" />
          </listOfProducts>
          <kineticLaw>
          <math xmlns="http://www.w3.org/1998/Math/MathML">
          <ci>FLUX_VALUE</ci>
          </math>
          <listOfParameters>
          <parameter id="LOWER_BOUND" value="0" units="mmol_per_gDW_per_hr"/>
          <parameter id="UPPER_BOUND" value="99999" units="mmol_per_gDW_per_hr"/>
          <parameter id="OBJECTIVE_COEFFICIENT" value="0" />
          <parameter id="FLUX_VALUE" value="0" units="mmol_per_gDW_per_hr"/>
          </listOfParameters>
          </kineticLaw>
        </reaction>
        <reaction id="R_ADEt2r" name="ADEt2r" reversible="true">
          <listOfReactants>
              <speciesReference species="M_ade_e" stoichiometry="1" />
              <speciesReference species="M_h_e" stoichiometry="1" />
          </listOfReactants>
          <listOfProducts>
              <speciesReference species="M_h_c" stoichiometry="1.0000" />
              <speciesReference species="M_ade_c" stoichiometry="1.0000" />
          </listOfProducts>
          <kineticLaw>
          <math xmlns="http://www.w3.org/1998/Math/MathML">
          <ci>FLUX_VALUE</ci>
          </math>
          <listOfParameters>
          <parameter id="LOWER_BOUND" value="-99999" units="mmol_per_gDW_per_hr"/>
          <parameter id="UPPER_BOUND" value="99999" units="mmol_per_gDW_per_hr"/>
          <parameter id="OBJECTIVE_COEFFICIENT" value="0" />
          <parameter id="FLUX_VALUE" value="0" units="mmol_per_gDW_per_hr"/>
          </listOfParameters>
          </kineticLaw>
        </reaction>
        <reaction id="R_ADHEr" name="ADHEr" reversible="true">
          <listOfReactants>
              <speciesReference species="M_accoa_c" stoichiometry="1" />
              <speciesReference species="M_h_c" stoichiometry="2" />
              <speciesReference species="M_nadh_c" stoichiometry="2" />
          </listOfReactants>
          <listOfProducts>
              <speciesReference species="M_nad_c" stoichiometry="2.0000" />
              <speciesReference species="M_etoh_c" stoichiometry="1.0000" />
              <speciesReference species="M_coa_c" stoichiometry="1.0000" />
          </listOfProducts>
          <kineticLaw>
          <math xmlns="http://www.w3.org/1998/Math/MathML">
          <ci>FLUX_VALUE</ci>
          </math>
          <listOfParameters>
          <parameter id="LOWER_BOUND" value="-99999" units="mmol_per_gDW_per_hr"/>
          <parameter id="UPPER_BOUND" value="99999" units="mmol_per_gDW_per_hr"/>
          <parameter id="OBJECTIVE_COEFFICIENT" value="0" />
          <parameter id="FLUX_VALUE" value="0" units="mmol_per_gDW_per_hr"/>
          </listOfParameters>
          </kineticLaw>
        </reaction>
        <reaction id="R_ADK1" name="ADK1" reversible="true">
          <listOfReactants>
              <speciesReference species="M_amp_c" stoichiometry="1" />
              <speciesReference species="M_atp_c" stoichiometry="1" />
          </listOfReactants>
          <listOfProducts>
              <speciesReference species="M_adp_c" stoichiometry="2.0000" />
          </listOfProducts>
          <kineticLaw>
          <math xmlns="http://www.w3.org/1998/Math/MathML">
          <ci>FLUX_VALUE</ci>
          </math>
          <listOfParameters>
          <parameter id="LOWER_BOUND" value="-99999" units="mmol_per_gDW_per_hr"/>
          <parameter id="UPPER_BOUND" value="99999" units="mmol_per_gDW_per_hr"/>
          <parameter id="OBJECTIVE_COEFFICIENT" value="0" />
          <parameter id="FLUX_VALUE" value="0" units="mmol_per_gDW_per_hr"/>
          </listOfParameters>
          </kineticLaw>
        </reaction>
        <reaction id="R_ADK3" name="ADK3" reversible="true">
          <listOfReactants>
              <speciesReference species="M_amp_c" stoichiometry="1" />
              <speciesReference species="M_gtp_c" stoichiometry="1" />
          </listOfReactants>
          <listOfProducts>
              <speciesReference species="M_adp_c" stoichiometry="1.0000" />
              <speciesReference species="M_gdp_c" stoichiometry="1.0000" />
          </listOfProducts>
          <kineticLaw>
          <math xmlns="http://www.w3.org/1998/Math/MathML">
          <ci>FLUX_VALUE</ci>
          </math>
          <listOfParameters>
          <parameter id="LOWER_BOUND" value="-99999" units="mmol_per_gDW_per_hr"/>
          <parameter id="UPPER_BOUND" value="99999" units="mmol_per_gDW_per_hr"/>
          <parameter id="OBJECTIVE_COEFFICIENT" value="0" />
          <parameter id="FLUX_VALUE" value="0" units="mmol_per_gDW_per_hr"/>
          </listOfParameters>
          </kineticLaw>
        </reaction>
        <reaction id="R_ADK4" name="ADK4" reversible="true">
          <listOfReactants>
              <speciesReference species="M_amp_c" stoichiometry="1" />
              <speciesReference species="M_itp_c" stoichiometry="1" />
          </listOfReactants>
          <listOfProducts>
              <speciesReference species="M_adp_c" stoichiometry="1.0000" />
              <speciesReference species="M_idp_c" stoichiometry="1.0000" />
          </listOfProducts>
          <kineticLaw>
          <math xmlns="http://www.w3.org/1998/Math/MathML">
          <ci>FLUX_VALUE</ci>
          </math>
          <listOfParameters>
          <parameter id="LOWER_BOUND" value="-99999" units="mmol_per_gDW_per_hr"/>
          <parameter id="UPPER_BOUND" value="99999" units="mmol_per_gDW_per_hr"/>
          <parameter id="OBJECTIVE_COEFFICIENT" value="0" />
          <parameter id="FLUX_VALUE" value="0" units="mmol_per_gDW_per_hr"/>
          </listOfParameters>
          </kineticLaw>
        </reaction>
        <reaction id="R_ADMDCr" name="ADMDCr" reversible="true">
          <listOfReactants>
              <speciesReference species="M_amet_c" stoichiometry="1" />
              <speciesReference species="M_h_c" stoichiometry="1" />
          </listOfReactants>
          <listOfProducts>
              <speciesReference species="M_co2_c" stoichiometry="1.0000" />
              <speciesReference species="M_ametam_c" stoichiometry="1.0000" />
          </listOfProducts>
          <kineticLaw>
          <math xmlns="http://www.w3.org/1998/Math/MathML">
          <ci>FLUX_VALUE</ci>
          </math>
          <listOfParameters>
          <parameter id="LOWER_BOUND" value="-99999" units="mmol_per_gDW_per_hr"/>
          <parameter id="UPPER_BOUND" value="99999" units="mmol_per_gDW_per_hr"/>
          <parameter id="OBJECTIVE_COEFFICIENT" value="0" />
          <parameter id="FLUX_VALUE" value="0" units="mmol_per_gDW_per_hr"/>
          </listOfParameters>
          </kineticLaw>
        </reaction>
        <reaction id="R_ADNCYC" name="ADNCYC" reversible="false">
          <listOfReactants>
              <speciesReference species="M_atp_c" stoichiometry="1" />
          </listOfReactants>
          <listOfProducts>
              <speciesReference species="M_camp_c" stoichiometry="1.0000" />
              <speciesReference species="M_ppi_c" stoichiometry="1.0000" />
          </listOfProducts>
          <kineticLaw>
          <math xmlns="http://www.w3.org/1998/Math/MathML">
          <ci>FLUX_VALUE</ci>
          </math>
          <listOfParameters>
          <parameter id="LOWER_BOUND" value="0" units="mmol_per_gDW_per_hr"/>
          <parameter id="UPPER_BOUND" value="99999" units="mmol_per_gDW_per_hr"/>
          <parameter id="OBJECTIVE_COEFFICIENT" value="0" />
          <parameter id="FLUX_VALUE" value="0" units="mmol_per_gDW_per_hr"/>
          </listOfParameters>
          </kineticLaw>
        </reaction>
        <reaction id="R_ADNK1" name="ADNK1" reversible="false">
          <listOfReactants>
              <speciesReference species="M_adn_c" stoichiometry="1" />
              <speciesReference species="M_atp_c" stoichiometry="1" />
          </listOfReactants>
          <listOfProducts>
              <speciesReference species="M_adp_c" stoichiometry="1.0000" />
              <speciesReference species="M_h_c" stoichiometry="1.0000" />
              <speciesReference species="M_amp_c" stoichiometry="1.0000" />
          </listOfProducts>
          <kineticLaw>
          <math xmlns="http://www.w3.org/1998/Math/MathML">
          <ci>FLUX_VALUE</ci>
          </math>
          <listOfParameters>
          <parameter id="LOWER_BOUND" value="0" units="mmol_per_gDW_per_hr"/>
          <parameter id="UPPER_BOUND" value="99999" units="mmol_per_gDW_per_hr"/>
          <parameter id="OBJECTIVE_COEFFICIENT" value="0" />
          <parameter id="FLUX_VALUE" value="0" units="mmol_per_gDW_per_hr"/>
          </listOfParameters>
          </kineticLaw>
        </reaction>
        <reaction id="R_ADNt2" name="ADNt2" reversible="false">
          <listOfReactants>
              <speciesReference species="M_adn_e" stoichiometry="1" />
              <speciesReference species="M_h_e" stoichiometry="1" />
          </listOfReactants>
          <listOfProducts>
              <speciesReference species="M_h_c" stoichiometry="1.0000" />
              <speciesReference species="M_adn_c" stoichiometry="1.0000" />
          </listOfProducts>
          <kineticLaw>
          <math xmlns="http://www.w3.org/1998/Math/MathML">
          <ci>FLUX_VALUE</ci>
          </math>
          <listOfParameters>
          <parameter id="LOWER_BOUND" value="0" units="mmol_per_gDW_per_hr"/>
          <parameter id="UPPER_BOUND" value="99999" units="mmol_per_gDW_per_hr"/>
          <parameter id="OBJECTIVE_COEFFICIENT" value="0" />
          <parameter id="FLUX_VALUE" value="0" units="mmol_per_gDW_per_hr"/>
          </listOfParameters>
          </kineticLaw>
        </reaction>
        <reaction id="R_ADNt2r" name="ADNt2r" reversible="true">
          <listOfReactants>
              <speciesReference species="M_adn_e" stoichiometry="1" />
              <speciesReference species="M_h_e" stoichiometry="1" />
          </listOfReactants>
          <listOfProducts>
              <speciesReference species="M_h_c" stoichiometry="1.0000" />
              <speciesReference species="M_adn_c" stoichiometry="1.0000" />
          </listOfProducts>
          <kineticLaw>
          <math xmlns="http://www.w3.org/1998/Math/MathML">
          <ci>FLUX_VALUE</ci>
          </math>
          <listOfParameters>
          <parameter id="LOWER_BOUND" value="-99999" units="mmol_per_gDW_per_hr"/>
          <parameter id="UPPER_BOUND" value="99999" units="mmol_per_gDW_per_hr"/>
          <parameter id="OBJECTIVE_COEFFICIENT" value="0" />
          <parameter id="FLUX_VALUE" value="0" units="mmol_per_gDW_per_hr"/>
          </listOfParameters>
          </kineticLaw>
        </reaction>
        <reaction id="R_ADOCBIK" name="ADOCBIK" reversible="false">
          <listOfReactants>
              <speciesReference species="M_adocbi_c" stoichiometry="1" />
              <speciesReference species="M_atp_c" stoichiometry="1" />
          </listOfReactants>
          <listOfProducts>
              <speciesReference species="M_adp_c" stoichiometry="1.0000" />
              <speciesReference species="M_h_c" stoichiometry="1.0000" />
              <speciesReference species="M_adocbip_c" stoichiometry="1.0000" />
          </listOfProducts>
          <kineticLaw>
          <math xmlns="http://www.w3.org/1998/Math/MathML">
          <ci>FLUX_VALUE</ci>
          </math>
          <listOfParameters>
          <parameter id="LOWER_BOUND" value="0" units="mmol_per_gDW_per_hr"/>
          <parameter id="UPPER_BOUND" value="99999" units="mmol_per_gDW_per_hr"/>
          <parameter id="OBJECTIVE_COEFFICIENT" value="0" />
          <parameter id="FLUX_VALUE" value="0" units="mmol_per_gDW_per_hr"/>
          </listOfParameters>
          </kineticLaw>
        </reaction>
        <reaction id="R_ADOCBLS" name="ADOCBLS" reversible="false">
          <listOfReactants>
              <speciesReference species="M_agdpcbi_c" stoichiometry="1" />
              <speciesReference species="M_rdmbzi_c" stoichiometry="1" />
          </listOfReactants>
          <listOfProducts>
              <speciesReference species="M_h_c" stoichiometry="1.0000" />
              <speciesReference species="M_gmp_c" stoichiometry="1.0000" />
              <speciesReference species="M_adocbl_c" stoichiometry="1.0000" />
          </listOfProducts>
          <kineticLaw>
          <math xmlns="http://www.w3.org/1998/Math/MathML">
          <ci>FLUX_VALUE</ci>
          </math>
          <listOfParameters>
          <parameter id="LOWER_BOUND" value="0" units="mmol_per_gDW_per_hr"/>
          <parameter id="UPPER_BOUND" value="99999" units="mmol_per_gDW_per_hr"/>
          <parameter id="OBJECTIVE_COEFFICIENT" value="0" />
          <parameter id="FLUX_VALUE" value="0" units="mmol_per_gDW_per_hr"/>
          </listOfParameters>
          </kineticLaw>
        </reaction>
        <reaction id="R_ADPT" name="ADPT" reversible="false">
          <listOfReactants>
              <speciesReference species="M_ade_c" stoichiometry="1" />
              <speciesReference species="M_prpp_c" stoichiometry="1" />
          </listOfReactants>
          <listOfProducts>
              <speciesReference species="M_ppi_c" stoichiometry="1.0000" />
              <speciesReference species="M_amp_c" stoichiometry="1.0000" />
          </listOfProducts>
          <kineticLaw>
          <math xmlns="http://www.w3.org/1998/Math/MathML">
          <ci>FLUX_VALUE</ci>
          </math>
          <listOfParameters>
          <parameter id="LOWER_BOUND" value="0" units="mmol_per_gDW_per_hr"/>
          <parameter id="UPPER_BOUND" value="99999" units="mmol_per_gDW_per_hr"/>
          <parameter id="OBJECTIVE_COEFFICIENT" value="0" />
          <parameter id="FLUX_VALUE" value="0" units="mmol_per_gDW_per_hr"/>
          </listOfParameters>
          </kineticLaw>
        </reaction>
        <reaction id="R_ADSK" name="ADSK" reversible="false">
          <listOfReactants>
              <speciesReference species="M_aps_c" stoichiometry="1" />
              <speciesReference species="M_atp_c" stoichiometry="1" />
          </listOfReactants>
          <listOfProducts>
              <speciesReference species="M_adp_c" stoichiometry="1.0000" />
              <speciesReference species="M_h_c" stoichiometry="1.0000" />
              <speciesReference species="M_paps_c" stoichiometry="1.0000" />
          </listOfProducts>
          <kineticLaw>
          <math xmlns="http://www.w3.org/1998/Math/MathML">
          <ci>FLUX_VALUE</ci>
          </math>
          <listOfParameters>
          <parameter id="LOWER_BOUND" value="0" units="mmol_per_gDW_per_hr"/>
          <parameter id="UPPER_BOUND" value="99999" units="mmol_per_gDW_per_hr"/>
          <parameter id="OBJECTIVE_COEFFICIENT" value="0" />
          <parameter id="FLUX_VALUE" value="0" units="mmol_per_gDW_per_hr"/>
          </listOfParameters>
          </kineticLaw>
        </reaction>
        <reaction id="R_ADSL1r" name="ADSL1r" reversible="true">
          <listOfReactants>
              <speciesReference species="M_dcamp_c" stoichiometry="1" />
          </listOfReactants>
          <listOfProducts>
              <speciesReference species="M_fum_c" stoichiometry="1.0000" />
              <speciesReference species="M_amp_c" stoichiometry="1.0000" />
          </listOfProducts>
          <kineticLaw>
          <math xmlns="http://www.w3.org/1998/Math/MathML">
          <ci>FLUX_VALUE</ci>
          </math>
          <listOfParameters>
          <parameter id="LOWER_BOUND" value="-99999" units="mmol_per_gDW_per_hr"/>
          <parameter id="UPPER_BOUND" value="99999" units="mmol_per_gDW_per_hr"/>
          <parameter id="OBJECTIVE_COEFFICIENT" value="0" />
          <parameter id="FLUX_VALUE" value="0" units="mmol_per_gDW_per_hr"/>
          </listOfParameters>
          </kineticLaw>
        </reaction>
        <reaction id="R_ADSL2r" name="ADSL2r" reversible="true">
          <listOfReactants>
              <speciesReference species="M_25aics_c" stoichiometry="1" />
          </listOfReactants>
          <listOfProducts>
              <speciesReference species="M_aicar_c" stoichiometry="1.0000" />
              <speciesReference species="M_fum_c" stoichiometry="1.0000" />
          </listOfProducts>
          <kineticLaw>
          <math xmlns="http://www.w3.org/1998/Math/MathML">
          <ci>FLUX_VALUE</ci>
          </math>
          <listOfParameters>
          <parameter id="LOWER_BOUND" value="-99999" units="mmol_per_gDW_per_hr"/>
          <parameter id="UPPER_BOUND" value="99999" units="mmol_per_gDW_per_hr"/>
          <parameter id="OBJECTIVE_COEFFICIENT" value="0" />
          <parameter id="FLUX_VALUE" value="0" units="mmol_per_gDW_per_hr"/>
          </listOfParameters>
          </kineticLaw>
        </reaction>
        <reaction id="R_ADSS" name="ADSS" reversible="false">
          <listOfReactants>
              <speciesReference species="M_asp_DASH_L_c" stoichiometry="1" />
              <speciesReference species="M_gtp_c" stoichiometry="1" />
              <speciesReference species="M_imp_c" stoichiometry="1" />
          </listOfReactants>
          <listOfProducts>
              <speciesReference species="M_h_c" stoichiometry="2.0000" />
              <speciesReference species="M_pi_c" stoichiometry="1.0000" />
              <speciesReference species="M_dcamp_c" stoichiometry="1.0000" />
              <speciesReference species="M_gdp_c" stoichiometry="1.0000" />
          </listOfProducts>
          <kineticLaw>
          <math xmlns="http://www.w3.org/1998/Math/MathML">
          <ci>FLUX_VALUE</ci>
          </math>
          <listOfParameters>
          <parameter id="LOWER_BOUND" value="0" units="mmol_per_gDW_per_hr"/>
          <parameter id="UPPER_BOUND" value="99999" units="mmol_per_gDW_per_hr"/>
          <parameter id="OBJECTIVE_COEFFICIENT" value="0" />
          <parameter id="FLUX_VALUE" value="0" units="mmol_per_gDW_per_hr"/>
          </listOfParameters>
          </kineticLaw>
        </reaction>
        <reaction id="R_AGDC" name="AGDC" reversible="false">
          <listOfReactants>
              <speciesReference species="M_acgam6p_c" stoichiometry="1" />
              <speciesReference species="M_h2o_c" stoichiometry="1" />
          </listOfReactants>
          <listOfProducts>
              <speciesReference species="M_ac_c" stoichiometry="1.0000" />
              <speciesReference species="M_gam6p_c" stoichiometry="1.0000" />
          </listOfProducts>
          <kineticLaw>
          <math xmlns="http://www.w3.org/1998/Math/MathML">
          <ci>FLUX_VALUE</ci>
          </math>
          <listOfParameters>
          <parameter id="LOWER_BOUND" value="0" units="mmol_per_gDW_per_hr"/>
          <parameter id="UPPER_BOUND" value="99999" units="mmol_per_gDW_per_hr"/>
          <parameter id="OBJECTIVE_COEFFICIENT" value="0" />
          <parameter id="FLUX_VALUE" value="0" units="mmol_per_gDW_per_hr"/>
          </listOfParameters>
          </kineticLaw>
        </reaction>
        <reaction id="R_AGMHE" name="AGMHE" reversible="false">
          <listOfReactants>
              <speciesReference species="M_adphep_DASH_DD_c" stoichiometry="1" />
          </listOfReactants>
          <listOfProducts>
              <speciesReference species="M_adphep_DASH_LD_c" stoichiometry="1.0000" />
          </listOfProducts>
          <kineticLaw>
          <math xmlns="http://www.w3.org/1998/Math/MathML">
          <ci>FLUX_VALUE</ci>
          </math>
          <listOfParameters>
          <parameter id="LOWER_BOUND" value="0" units="mmol_per_gDW_per_hr"/>
          <parameter id="UPPER_BOUND" value="99999" units="mmol_per_gDW_per_hr"/>
          <parameter id="OBJECTIVE_COEFFICIENT" value="0" />
          <parameter id="FLUX_VALUE" value="0" units="mmol_per_gDW_per_hr"/>
          </listOfParameters>
          </kineticLaw>
        </reaction>
        <reaction id="R_AGMT" name="AGMT" reversible="false">
          <listOfReactants>
              <speciesReference species="M_agm_c" stoichiometry="1" />
              <speciesReference species="M_h2o_c" stoichiometry="1" />
          </listOfReactants>
          <listOfProducts>
              <speciesReference species="M_urea_c" stoichiometry="1.0000" />
              <speciesReference species="M_ptrc_c" stoichiometry="1.0000" />
          </listOfProducts>
          <kineticLaw>
          <math xmlns="http://www.w3.org/1998/Math/MathML">
          <ci>FLUX_VALUE</ci>
          </math>
          <listOfParameters>
          <parameter id="LOWER_BOUND" value="0" units="mmol_per_gDW_per_hr"/>
          <parameter id="UPPER_BOUND" value="99999" units="mmol_per_gDW_per_hr"/>
          <parameter id="OBJECTIVE_COEFFICIENT" value="0" />
          <parameter id="FLUX_VALUE" value="0" units="mmol_per_gDW_per_hr"/>
          </listOfParameters>
          </kineticLaw>
        </reaction>
        <reaction id="R_AGPR" name="AGPR" reversible="true">
          <listOfReactants>
              <speciesReference species="M_acg5sa_c" stoichiometry="1" />
              <speciesReference species="M_nadp_c" stoichiometry="1" />
              <speciesReference species="M_pi_c" stoichiometry="1" />
          </listOfReactants>
          <listOfProducts>
              <speciesReference species="M_h_c" stoichiometry="1.0000" />
              <speciesReference species="M_nadph_c" stoichiometry="1.0000" />
              <speciesReference species="M_acg5p_c" stoichiometry="1.0000" />
          </listOfProducts>
          <kineticLaw>
          <math xmlns="http://www.w3.org/1998/Math/MathML">
          <ci>FLUX_VALUE</ci>
          </math>
          <listOfParameters>
          <parameter id="LOWER_BOUND" value="-99999" units="mmol_per_gDW_per_hr"/>
          <parameter id="UPPER_BOUND" value="99999" units="mmol_per_gDW_per_hr"/>
          <parameter id="OBJECTIVE_COEFFICIENT" value="0" />
          <parameter id="FLUX_VALUE" value="0" units="mmol_per_gDW_per_hr"/>
          </listOfParameters>
          </kineticLaw>
        </reaction>
        <reaction id="R_AHC" name="AHC" reversible="true">
          <listOfReactants>
              <speciesReference species="M_ahcys_c" stoichiometry="1" />
              <speciesReference species="M_h2o_c" stoichiometry="1" />
          </listOfReactants>
          <listOfProducts>
              <speciesReference species="M_hcys_DASH_L_c" stoichiometry="1.0000" />
              <speciesReference species="M_adn_c" stoichiometry="1.0000" />
          </listOfProducts>
          <kineticLaw>
          <math xmlns="http://www.w3.org/1998/Math/MathML">
          <ci>FLUX_VALUE</ci>
          </math>
          <listOfParameters>
          <parameter id="LOWER_BOUND" value="-99999" units="mmol_per_gDW_per_hr"/>
          <parameter id="UPPER_BOUND" value="99999" units="mmol_per_gDW_per_hr"/>
          <parameter id="OBJECTIVE_COEFFICIENT" value="0" />
          <parameter id="FLUX_VALUE" value="0" units="mmol_per_gDW_per_hr"/>
          </listOfParameters>
          </kineticLaw>
        </reaction>
        <reaction id="R_AHCYSNS" name="AHCYSNS" reversible="false">
          <listOfReactants>
              <speciesReference species="M_ahcys_c" stoichiometry="1" />
              <speciesReference species="M_h2o_c" stoichiometry="1" />
          </listOfReactants>
          <listOfProducts>
              <speciesReference species="M_rhcys_c" stoichiometry="1.0000" />
              <speciesReference species="M_ade_c" stoichiometry="1.0000" />
          </listOfProducts>
          <kineticLaw>
          <math xmlns="http://www.w3.org/1998/Math/MathML">
          <ci>FLUX_VALUE</ci>
          </math>
          <listOfParameters>
          <parameter id="LOWER_BOUND" value="0" units="mmol_per_gDW_per_hr"/>
          <parameter id="UPPER_BOUND" value="99999" units="mmol_per_gDW_per_hr"/>
          <parameter id="OBJECTIVE_COEFFICIENT" value="0" />
          <parameter id="FLUX_VALUE" value="0" units="mmol_per_gDW_per_hr"/>
          </listOfParameters>
          </kineticLaw>
        </reaction>
        <reaction id="R_AICART" name="AICART" reversible="true">
          <listOfReactants>
              <speciesReference species="M_10fthf_c" stoichiometry="1" />
              <speciesReference species="M_aicar_c" stoichiometry="1" />
          </listOfReactants>
          <listOfProducts>
              <speciesReference species="M_thf_c" stoichiometry="1.0000" />
              <speciesReference species="M_fprica_c" stoichiometry="1.0000" />
          </listOfProducts>
          <kineticLaw>
          <math xmlns="http://www.w3.org/1998/Math/MathML">
          <ci>FLUX_VALUE</ci>
          </math>
          <listOfParameters>
          <parameter id="LOWER_BOUND" value="-99999" units="mmol_per_gDW_per_hr"/>
          <parameter id="UPPER_BOUND" value="99999" units="mmol_per_gDW_per_hr"/>
          <parameter id="OBJECTIVE_COEFFICIENT" value="0" />
          <parameter id="FLUX_VALUE" value="0" units="mmol_per_gDW_per_hr"/>
          </listOfParameters>
          </kineticLaw>
        </reaction>
        <reaction id="R_AIRC2" name="AIRC2" reversible="false">
          <listOfReactants>
              <speciesReference species="M_air_c" stoichiometry="1" />
              <speciesReference species="M_atp_c" stoichiometry="1" />
              <speciesReference species="M_hco3_c" stoichiometry="1" />
          </listOfReactants>
          <listOfProducts>
              <speciesReference species="M_adp_c" stoichiometry="1.0000" />
              <speciesReference species="M_h_c" stoichiometry="1.0000" />
              <speciesReference species="M_pi_c" stoichiometry="1.0000" />
              <speciesReference species="M_5caiz_c" stoichiometry="1.0000" />
          </listOfProducts>
          <kineticLaw>
          <math xmlns="http://www.w3.org/1998/Math/MathML">
          <ci>FLUX_VALUE</ci>
          </math>
          <listOfParameters>
          <parameter id="LOWER_BOUND" value="0" units="mmol_per_gDW_per_hr"/>
          <parameter id="UPPER_BOUND" value="99999" units="mmol_per_gDW_per_hr"/>
          <parameter id="OBJECTIVE_COEFFICIENT" value="0" />
          <parameter id="FLUX_VALUE" value="0" units="mmol_per_gDW_per_hr"/>
          </listOfParameters>
          </kineticLaw>
        </reaction>
        <reaction id="R_AIRC3" name="AIRC3" reversible="true">
          <listOfReactants>
              <speciesReference species="M_5aizc_c" stoichiometry="1" />
          </listOfReactants>
          <listOfProducts>
              <speciesReference species="M_5caiz_c" stoichiometry="1.0000" />
          </listOfProducts>
          <kineticLaw>
          <math xmlns="http://www.w3.org/1998/Math/MathML">
          <ci>FLUX_VALUE</ci>
          </math>
          <listOfParameters>
          <parameter id="LOWER_BOUND" value="-99999" units="mmol_per_gDW_per_hr"/>
          <parameter id="UPPER_BOUND" value="99999" units="mmol_per_gDW_per_hr"/>
          <parameter id="OBJECTIVE_COEFFICIENT" value="0" />
          <parameter id="FLUX_VALUE" value="0" units="mmol_per_gDW_per_hr"/>
          </listOfParameters>
          </kineticLaw>
        </reaction>
        <reaction id="R_AKGDH" name="AKGDH" reversible="false">
          <listOfReactants>
              <speciesReference species="M_akg_c" stoichiometry="1" />
              <speciesReference species="M_coa_c" stoichiometry="1" />
              <speciesReference species="M_nad_c" stoichiometry="1" />
          </listOfReactants>
          <listOfProducts>
              <speciesReference species="M_co2_c" stoichiometry="1.0000" />
              <speciesReference species="M_succoa_c" stoichiometry="1.0000" />
              <speciesReference species="M_nadh_c" stoichiometry="1.0000" />
          </listOfProducts>
          <kineticLaw>
          <math xmlns="http://www.w3.org/1998/Math/MathML">
          <ci>FLUX_VALUE</ci>
          </math>
          <listOfParameters>
          <parameter id="LOWER_BOUND" value="0" units="mmol_per_gDW_per_hr"/>
          <parameter id="UPPER_BOUND" value="99999" units="mmol_per_gDW_per_hr"/>
          <parameter id="OBJECTIVE_COEFFICIENT" value="0" />
          <parameter id="FLUX_VALUE" value="0" units="mmol_per_gDW_per_hr"/>
          </listOfParameters>
          </kineticLaw>
        </reaction>
        <reaction id="R_AKGt2r" name="AKGt2r" reversible="true">
          <listOfReactants>
              <speciesReference species="M_akg_e" stoichiometry="1" />
              <speciesReference species="M_h_e" stoichiometry="1" />
          </listOfReactants>
          <listOfProducts>
              <speciesReference species="M_h_c" stoichiometry="1.0000" />
              <speciesReference species="M_akg_c" stoichiometry="1.0000" />
          </listOfProducts>
          <kineticLaw>
          <math xmlns="http://www.w3.org/1998/Math/MathML">
          <ci>FLUX_VALUE</ci>
          </math>
          <listOfParameters>
          <parameter id="LOWER_BOUND" value="-99999" units="mmol_per_gDW_per_hr"/>
          <parameter id="UPPER_BOUND" value="99999" units="mmol_per_gDW_per_hr"/>
          <parameter id="OBJECTIVE_COEFFICIENT" value="0" />
          <parameter id="FLUX_VALUE" value="0" units="mmol_per_gDW_per_hr"/>
          </listOfParameters>
          </kineticLaw>
        </reaction>
        <reaction id="R_ALAALAr" name="ALAALAr" reversible="true">
          <listOfReactants>
              <speciesReference species="M_ala_DASH_D_c" stoichiometry="2" />
              <speciesReference species="M_atp_c" stoichiometry="1" />
          </listOfReactants>
          <listOfProducts>
              <speciesReference species="M_adp_c" stoichiometry="1.0000" />
              <speciesReference species="M_h_c" stoichiometry="1.0000" />
              <speciesReference species="M_alaala_c" stoichiometry="1.0000" />
              <speciesReference species="M_pi_c" stoichiometry="1.0000" />
          </listOfProducts>
          <kineticLaw>
          <math xmlns="http://www.w3.org/1998/Math/MathML">
          <ci>FLUX_VALUE</ci>
          </math>
          <listOfParameters>
          <parameter id="LOWER_BOUND" value="-99999" units="mmol_per_gDW_per_hr"/>
          <parameter id="UPPER_BOUND" value="99999" units="mmol_per_gDW_per_hr"/>
          <parameter id="OBJECTIVE_COEFFICIENT" value="0" />
          <parameter id="FLUX_VALUE" value="0" units="mmol_per_gDW_per_hr"/>
          </listOfParameters>
          </kineticLaw>
        </reaction>
        <reaction id="R_ALAR" name="ALAR" reversible="true">
          <listOfReactants>
              <speciesReference species="M_ala_DASH_L_c" stoichiometry="1" />
          </listOfReactants>
          <listOfProducts>
              <speciesReference species="M_ala_DASH_D_c" stoichiometry="1.0000" />
          </listOfProducts>
          <kineticLaw>
          <math xmlns="http://www.w3.org/1998/Math/MathML">
          <ci>FLUX_VALUE</ci>
          </math>
          <listOfParameters>
          <parameter id="LOWER_BOUND" value="-99999" units="mmol_per_gDW_per_hr"/>
          <parameter id="UPPER_BOUND" value="99999" units="mmol_per_gDW_per_hr"/>
          <parameter id="OBJECTIVE_COEFFICIENT" value="0" />
          <parameter id="FLUX_VALUE" value="0" units="mmol_per_gDW_per_hr"/>
          </listOfParameters>
          </kineticLaw>
        </reaction>
        <reaction id="R_ALARi" name="ALARi" reversible="false">
          <listOfReactants>
              <speciesReference species="M_ala_DASH_L_c" stoichiometry="1" />
          </listOfReactants>
          <listOfProducts>
              <speciesReference species="M_ala_DASH_D_c" stoichiometry="1.0000" />
          </listOfProducts>
          <kineticLaw>
          <math xmlns="http://www.w3.org/1998/Math/MathML">
          <ci>FLUX_VALUE</ci>
          </math>
          <listOfParameters>
          <parameter id="LOWER_BOUND" value="0" units="mmol_per_gDW_per_hr"/>
          <parameter id="UPPER_BOUND" value="99999" units="mmol_per_gDW_per_hr"/>
          <parameter id="OBJECTIVE_COEFFICIENT" value="0" />
          <parameter id="FLUX_VALUE" value="0" units="mmol_per_gDW_per_hr"/>
          </listOfParameters>
          </kineticLaw>
        </reaction>
        <reaction id="R_ALATA_D2" name="ALATA_D2" reversible="false">
          <listOfReactants>
              <speciesReference species="M_ala_DASH_D_c" stoichiometry="1" />
              <speciesReference species="M_pydx5p_c" stoichiometry="1" />
          </listOfReactants>
          <listOfProducts>
              <speciesReference species="M_pyr_c" stoichiometry="1.0000" />
              <speciesReference species="M_pyam5p_c" stoichiometry="1.0000" />
          </listOfProducts>
          <kineticLaw>
          <math xmlns="http://www.w3.org/1998/Math/MathML">
          <ci>FLUX_VALUE</ci>
          </math>
          <listOfParameters>
          <parameter id="LOWER_BOUND" value="0" units="mmol_per_gDW_per_hr"/>
          <parameter id="UPPER_BOUND" value="99999" units="mmol_per_gDW_per_hr"/>
          <parameter id="OBJECTIVE_COEFFICIENT" value="0" />
          <parameter id="FLUX_VALUE" value="0" units="mmol_per_gDW_per_hr"/>
          </listOfParameters>
          </kineticLaw>
        </reaction>
        <reaction id="R_ALATA_L" name="ALATA_L" reversible="true">
          <listOfReactants>
              <speciesReference species="M_akg_c" stoichiometry="1" />
              <speciesReference species="M_ala_DASH_L_c" stoichiometry="1" />
          </listOfReactants>
          <listOfProducts>
              <speciesReference species="M_pyr_c" stoichiometry="1.0000" />
              <speciesReference species="M_glu_DASH_L_c" stoichiometry="1.0000" />
          </listOfProducts>
          <kineticLaw>
          <math xmlns="http://www.w3.org/1998/Math/MathML">
          <ci>FLUX_VALUE</ci>
          </math>
          <listOfParameters>
          <parameter id="LOWER_BOUND" value="-99999" units="mmol_per_gDW_per_hr"/>
          <parameter id="UPPER_BOUND" value="99999" units="mmol_per_gDW_per_hr"/>
          <parameter id="OBJECTIVE_COEFFICIENT" value="0" />
          <parameter id="FLUX_VALUE" value="0" units="mmol_per_gDW_per_hr"/>
          </listOfParameters>
          </kineticLaw>
        </reaction>
        <reaction id="R_ALATA_L2" name="ALATA_L2" reversible="false">
          <listOfReactants>
              <speciesReference species="M_ala_DASH_L_c" stoichiometry="1" />
              <speciesReference species="M_pydx5p_c" stoichiometry="1" />
          </listOfReactants>
          <listOfProducts>
              <speciesReference species="M_pyr_c" stoichiometry="1.0000" />
              <speciesReference species="M_pyam5p_c" stoichiometry="1.0000" />
          </listOfProducts>
          <kineticLaw>
          <math xmlns="http://www.w3.org/1998/Math/MathML">
          <ci>FLUX_VALUE</ci>
          </math>
          <listOfParameters>
          <parameter id="LOWER_BOUND" value="0" units="mmol_per_gDW_per_hr"/>
          <parameter id="UPPER_BOUND" value="99999" units="mmol_per_gDW_per_hr"/>
          <parameter id="OBJECTIVE_COEFFICIENT" value="0" />
          <parameter id="FLUX_VALUE" value="0" units="mmol_per_gDW_per_hr"/>
          </listOfParameters>
          </kineticLaw>
        </reaction>
        <reaction id="R_ALAabc" name="ALAabc" reversible="false">
          <listOfReactants>
              <speciesReference species="M_ala_DASH_L_e" stoichiometry="1" />
              <speciesReference species="M_atp_c" stoichiometry="1" />
              <speciesReference species="M_h2o_c" stoichiometry="1" />
          </listOfReactants>
          <listOfProducts>
              <speciesReference species="M_adp_c" stoichiometry="1.0000" />
              <speciesReference species="M_h_c" stoichiometry="1.0000" />
              <speciesReference species="M_ala_DASH_L_c" stoichiometry="1.0000" />
              <speciesReference species="M_pi_c" stoichiometry="1.0000" />
          </listOfProducts>
          <kineticLaw>
          <math xmlns="http://www.w3.org/1998/Math/MathML">
          <ci>FLUX_VALUE</ci>
          </math>
          <listOfParameters>
          <parameter id="LOWER_BOUND" value="0" units="mmol_per_gDW_per_hr"/>
          <parameter id="UPPER_BOUND" value="99999" units="mmol_per_gDW_per_hr"/>
          <parameter id="OBJECTIVE_COEFFICIENT" value="0" />
          <parameter id="FLUX_VALUE" value="0" units="mmol_per_gDW_per_hr"/>
          </listOfParameters>
          </kineticLaw>
        </reaction>
        <reaction id="R_ALAt2r" name="ALAt2r" reversible="true">
          <listOfReactants>
              <speciesReference species="M_ala_DASH_L_e" stoichiometry="1" />
              <speciesReference species="M_h_e" stoichiometry="1" />
          </listOfReactants>
          <listOfProducts>
              <speciesReference species="M_h_c" stoichiometry="1.0000" />
              <speciesReference species="M_ala_DASH_L_c" stoichiometry="1.0000" />
          </listOfProducts>
          <kineticLaw>
          <math xmlns="http://www.w3.org/1998/Math/MathML">
          <ci>FLUX_VALUE</ci>
          </math>
          <listOfParameters>
          <parameter id="LOWER_BOUND" value="-99999" units="mmol_per_gDW_per_hr"/>
          <parameter id="UPPER_BOUND" value="99999" units="mmol_per_gDW_per_hr"/>
          <parameter id="OBJECTIVE_COEFFICIENT" value="0" />
          <parameter id="FLUX_VALUE" value="0" units="mmol_per_gDW_per_hr"/>
          </listOfParameters>
          </kineticLaw>
        </reaction>
        <reaction id="R_ALCD19" name="ALCD19" reversible="true">
          <listOfReactants>
              <speciesReference species="M_glyald_c" stoichiometry="1" />
              <speciesReference species="M_h_c" stoichiometry="1" />
              <speciesReference species="M_nadh_c" stoichiometry="1" />
          </listOfReactants>
          <listOfProducts>
              <speciesReference species="M_nad_c" stoichiometry="1.0000" />
              <speciesReference species="M_glyc_c" stoichiometry="1.0000" />
          </listOfProducts>
          <kineticLaw>
          <math xmlns="http://www.w3.org/1998/Math/MathML">
          <ci>FLUX_VALUE</ci>
          </math>
          <listOfParameters>
          <parameter id="LOWER_BOUND" value="-99999" units="mmol_per_gDW_per_hr"/>
          <parameter id="UPPER_BOUND" value="99999" units="mmol_per_gDW_per_hr"/>
          <parameter id="OBJECTIVE_COEFFICIENT" value="0" />
          <parameter id="FLUX_VALUE" value="0" units="mmol_per_gDW_per_hr"/>
          </listOfParameters>
          </kineticLaw>
        </reaction>
        <reaction id="R_ALDD19x" name="ALDD19x" reversible="false">
          <listOfReactants>
              <speciesReference species="M_h2o_c" stoichiometry="1" />
              <speciesReference species="M_nad_c" stoichiometry="1" />
              <speciesReference species="M_pacald_c" stoichiometry="1" />
          </listOfReactants>
          <listOfProducts>
              <speciesReference species="M_h_c" stoichiometry="2.0000" />
              <speciesReference species="M_pac_c" stoichiometry="1.0000" />
              <speciesReference species="M_nadh_c" stoichiometry="1.0000" />
          </listOfProducts>
          <kineticLaw>
          <math xmlns="http://www.w3.org/1998/Math/MathML">
          <ci>FLUX_VALUE</ci>
          </math>
          <listOfParameters>
          <parameter id="LOWER_BOUND" value="0" units="mmol_per_gDW_per_hr"/>
          <parameter id="UPPER_BOUND" value="99999" units="mmol_per_gDW_per_hr"/>
          <parameter id="OBJECTIVE_COEFFICIENT" value="0" />
          <parameter id="FLUX_VALUE" value="0" units="mmol_per_gDW_per_hr"/>
          </listOfParameters>
          </kineticLaw>
        </reaction>
        <reaction id="R_ALDD2x" name="ALDD2x" reversible="false">
          <listOfReactants>
              <speciesReference species="M_acald_c" stoichiometry="1" />
              <speciesReference species="M_h2o_c" stoichiometry="1" />
              <speciesReference species="M_nad_c" stoichiometry="1" />
          </listOfReactants>
          <listOfProducts>
              <speciesReference species="M_ac_c" stoichiometry="1.0000" />
              <speciesReference species="M_h_c" stoichiometry="2.0000" />
              <speciesReference species="M_nadh_c" stoichiometry="1.0000" />
          </listOfProducts>
          <kineticLaw>
          <math xmlns="http://www.w3.org/1998/Math/MathML">
          <ci>FLUX_VALUE</ci>
          </math>
          <listOfParameters>
          <parameter id="LOWER_BOUND" value="0" units="mmol_per_gDW_per_hr"/>
          <parameter id="UPPER_BOUND" value="99999" units="mmol_per_gDW_per_hr"/>
          <parameter id="OBJECTIVE_COEFFICIENT" value="0" />
          <parameter id="FLUX_VALUE" value="0" units="mmol_per_gDW_per_hr"/>
          </listOfParameters>
          </kineticLaw>
        </reaction>
        <reaction id="R_ALLTAH" name="ALLTAH" reversible="false">
          <listOfReactants>
              <speciesReference species="M_alltt_c" stoichiometry="1" />
              <speciesReference species="M_h2o_c" stoichiometry="1" />
          </listOfReactants>
          <listOfProducts>
              <speciesReference species="M_urea_c" stoichiometry="1.0000" />
              <speciesReference species="M_urdglyc_c" stoichiometry="1.0000" />
          </listOfProducts>
          <kineticLaw>
          <math xmlns="http://www.w3.org/1998/Math/MathML">
          <ci>FLUX_VALUE</ci>
          </math>
          <listOfParameters>
          <parameter id="LOWER_BOUND" value="0" units="mmol_per_gDW_per_hr"/>
          <parameter id="UPPER_BOUND" value="99999" units="mmol_per_gDW_per_hr"/>
          <parameter id="OBJECTIVE_COEFFICIENT" value="0" />
          <parameter id="FLUX_VALUE" value="0" units="mmol_per_gDW_per_hr"/>
          </listOfParameters>
          </kineticLaw>
        </reaction>
        <reaction id="R_ALLTN" name="ALLTN" reversible="false">
          <listOfReactants>
              <speciesReference species="M_alltn_c" stoichiometry="1" />
              <speciesReference species="M_h2o_c" stoichiometry="1" />
          </listOfReactants>
          <listOfProducts>
              <speciesReference species="M_h_c" stoichiometry="1.0000" />
              <speciesReference species="M_alltt_c" stoichiometry="1.0000" />
          </listOfProducts>
          <kineticLaw>
          <math xmlns="http://www.w3.org/1998/Math/MathML">
          <ci>FLUX_VALUE</ci>
          </math>
          <listOfParameters>
          <parameter id="LOWER_BOUND" value="0" units="mmol_per_gDW_per_hr"/>
          <parameter id="UPPER_BOUND" value="99999" units="mmol_per_gDW_per_hr"/>
          <parameter id="OBJECTIVE_COEFFICIENT" value="0" />
          <parameter id="FLUX_VALUE" value="0" units="mmol_per_gDW_per_hr"/>
          </listOfParameters>
          </kineticLaw>
        </reaction>
        <reaction id="R_ALLTNt2r" name="ALLTNt2r" reversible="true">
          <listOfReactants>
              <speciesReference species="M_alltn_e" stoichiometry="1" />
              <speciesReference species="M_h_e" stoichiometry="1" />
          </listOfReactants>
          <listOfProducts>
              <speciesReference species="M_h_c" stoichiometry="1.0000" />
              <speciesReference species="M_alltn_c" stoichiometry="1.0000" />
          </listOfProducts>
          <kineticLaw>
          <math xmlns="http://www.w3.org/1998/Math/MathML">
          <ci>FLUX_VALUE</ci>
          </math>
          <listOfParameters>
          <parameter id="LOWER_BOUND" value="-99999" units="mmol_per_gDW_per_hr"/>
          <parameter id="UPPER_BOUND" value="99999" units="mmol_per_gDW_per_hr"/>
          <parameter id="OBJECTIVE_COEFFICIENT" value="0" />
          <parameter id="FLUX_VALUE" value="0" units="mmol_per_gDW_per_hr"/>
          </listOfParameters>
          </kineticLaw>
        </reaction>
        <reaction id="R_ALTRH" name="ALTRH" reversible="false">
          <listOfReactants>
              <speciesReference species="M_altrn_c" stoichiometry="1" />
          </listOfReactants>
          <listOfProducts>
              <speciesReference species="M_2ddglcn_c" stoichiometry="1.0000" />
              <speciesReference species="M_h2o_c" stoichiometry="1.0000" />
          </listOfProducts>
          <kineticLaw>
          <math xmlns="http://www.w3.org/1998/Math/MathML">
          <ci>FLUX_VALUE</ci>
          </math>
          <listOfParameters>
          <parameter id="LOWER_BOUND" value="0" units="mmol_per_gDW_per_hr"/>
          <parameter id="UPPER_BOUND" value="99999" units="mmol_per_gDW_per_hr"/>
          <parameter id="OBJECTIVE_COEFFICIENT" value="0" />
          <parameter id="FLUX_VALUE" value="0" units="mmol_per_gDW_per_hr"/>
          </listOfParameters>
          </kineticLaw>
        </reaction>
        <reaction id="R_AMALT1" name="AMALT1" reversible="false">
          <listOfReactants>
              <speciesReference species="M_malt_c" stoichiometry="1" />
              <speciesReference species="M_malttr_c" stoichiometry="1" />
          </listOfReactants>
          <listOfProducts>
              <speciesReference species="M_maltttr_c" stoichiometry="1.0000" />
              <speciesReference species="M_glc_DASH_D_c" stoichiometry="1.0000" />
          </listOfProducts>
          <kineticLaw>
          <math xmlns="http://www.w3.org/1998/Math/MathML">
          <ci>FLUX_VALUE</ci>
          </math>
          <listOfParameters>
          <parameter id="LOWER_BOUND" value="0" units="mmol_per_gDW_per_hr"/>
          <parameter id="UPPER_BOUND" value="99999" units="mmol_per_gDW_per_hr"/>
          <parameter id="OBJECTIVE_COEFFICIENT" value="0" />
          <parameter id="FLUX_VALUE" value="0" units="mmol_per_gDW_per_hr"/>
          </listOfParameters>
          </kineticLaw>
        </reaction>
        <reaction id="R_AMALT2" name="AMALT2" reversible="false">
          <listOfReactants>
              <speciesReference species="M_malt_c" stoichiometry="1" />
              <speciesReference species="M_maltttr_c" stoichiometry="1" />
          </listOfReactants>
          <listOfProducts>
              <speciesReference species="M_glc_DASH_D_c" stoichiometry="1.0000" />
              <speciesReference species="M_maltpt_c" stoichiometry="1.0000" />
          </listOfProducts>
          <kineticLaw>
          <math xmlns="http://www.w3.org/1998/Math/MathML">
          <ci>FLUX_VALUE</ci>
          </math>
          <listOfParameters>
          <parameter id="LOWER_BOUND" value="0" units="mmol_per_gDW_per_hr"/>
          <parameter id="UPPER_BOUND" value="99999" units="mmol_per_gDW_per_hr"/>
          <parameter id="OBJECTIVE_COEFFICIENT" value="0" />
          <parameter id="FLUX_VALUE" value="0" units="mmol_per_gDW_per_hr"/>
          </listOfParameters>
          </kineticLaw>
        </reaction>
        <reaction id="R_AMALT3" name="AMALT3" reversible="false">
          <listOfReactants>
              <speciesReference species="M_malt_c" stoichiometry="1" />
              <speciesReference species="M_maltpt_c" stoichiometry="1" />
          </listOfReactants>
          <listOfProducts>
              <speciesReference species="M_malthx_c" stoichiometry="1.0000" />
              <speciesReference species="M_glc_DASH_D_c" stoichiometry="1.0000" />
          </listOfProducts>
          <kineticLaw>
          <math xmlns="http://www.w3.org/1998/Math/MathML">
          <ci>FLUX_VALUE</ci>
          </math>
          <listOfParameters>
          <parameter id="LOWER_BOUND" value="0" units="mmol_per_gDW_per_hr"/>
          <parameter id="UPPER_BOUND" value="99999" units="mmol_per_gDW_per_hr"/>
          <parameter id="OBJECTIVE_COEFFICIENT" value="0" />
          <parameter id="FLUX_VALUE" value="0" units="mmol_per_gDW_per_hr"/>
          </listOfParameters>
          </kineticLaw>
        </reaction>
        <reaction id="R_AMALT4" name="AMALT4" reversible="false">
          <listOfReactants>
              <speciesReference species="M_malt_c" stoichiometry="1" />
              <speciesReference species="M_malthx_c" stoichiometry="1" />
          </listOfReactants>
          <listOfProducts>
              <speciesReference species="M_glc_DASH_D_c" stoichiometry="1.0000" />
              <speciesReference species="M_malthp_c" stoichiometry="1.0000" />
          </listOfProducts>
          <kineticLaw>
          <math xmlns="http://www.w3.org/1998/Math/MathML">
          <ci>FLUX_VALUE</ci>
          </math>
          <listOfParameters>
          <parameter id="LOWER_BOUND" value="0" units="mmol_per_gDW_per_hr"/>
          <parameter id="UPPER_BOUND" value="99999" units="mmol_per_gDW_per_hr"/>
          <parameter id="OBJECTIVE_COEFFICIENT" value="0" />
          <parameter id="FLUX_VALUE" value="0" units="mmol_per_gDW_per_hr"/>
          </listOfParameters>
          </kineticLaw>
        </reaction>
        <reaction id="R_AMANAPE" name="AMANAPE" reversible="false">
          <listOfReactants>
              <speciesReference species="M_acmanap_c" stoichiometry="1" />
          </listOfReactants>
          <listOfProducts>
              <speciesReference species="M_acgam6p_c" stoichiometry="1.0000" />
          </listOfProducts>
          <kineticLaw>
          <math xmlns="http://www.w3.org/1998/Math/MathML">
          <ci>FLUX_VALUE</ci>
          </math>
          <listOfParameters>
          <parameter id="LOWER_BOUND" value="0" units="mmol_per_gDW_per_hr"/>
          <parameter id="UPPER_BOUND" value="99999" units="mmol_per_gDW_per_hr"/>
          <parameter id="OBJECTIVE_COEFFICIENT" value="0" />
          <parameter id="FLUX_VALUE" value="0" units="mmol_per_gDW_per_hr"/>
          </listOfParameters>
          </kineticLaw>
        </reaction>
        <reaction id="R_AMANK" name="AMANK" reversible="false">
          <listOfReactants>
              <speciesReference species="M_acmana_c" stoichiometry="1" />
              <speciesReference species="M_atp_c" stoichiometry="1" />
          </listOfReactants>
          <listOfProducts>
              <speciesReference species="M_adp_c" stoichiometry="1.0000" />
              <speciesReference species="M_h_c" stoichiometry="1.0000" />
              <speciesReference species="M_acmanap_c" stoichiometry="1.0000" />
          </listOfProducts>
          <kineticLaw>
          <math xmlns="http://www.w3.org/1998/Math/MathML">
          <ci>FLUX_VALUE</ci>
          </math>
          <listOfParameters>
          <parameter id="LOWER_BOUND" value="0" units="mmol_per_gDW_per_hr"/>
          <parameter id="UPPER_BOUND" value="99999" units="mmol_per_gDW_per_hr"/>
          <parameter id="OBJECTIVE_COEFFICIENT" value="0" />
          <parameter id="FLUX_VALUE" value="0" units="mmol_per_gDW_per_hr"/>
          </listOfParameters>
          </kineticLaw>
        </reaction>
        <reaction id="R_AMAOTr" name="AMAOTr" reversible="true">
          <listOfReactants>
              <speciesReference species="M_8aonn_c" stoichiometry="1" />
              <speciesReference species="M_amet_c" stoichiometry="1" />
          </listOfReactants>
          <listOfProducts>
              <speciesReference species="M_dann_c" stoichiometry="1.0000" />
              <speciesReference species="M_amob_c" stoichiometry="1.0000" />
          </listOfProducts>
          <kineticLaw>
          <math xmlns="http://www.w3.org/1998/Math/MathML">
          <ci>FLUX_VALUE</ci>
          </math>
          <listOfParameters>
          <parameter id="LOWER_BOUND" value="-99999" units="mmol_per_gDW_per_hr"/>
          <parameter id="UPPER_BOUND" value="99999" units="mmol_per_gDW_per_hr"/>
          <parameter id="OBJECTIVE_COEFFICIENT" value="0" />
          <parameter id="FLUX_VALUE" value="0" units="mmol_per_gDW_per_hr"/>
          </listOfParameters>
          </kineticLaw>
        </reaction>
        <reaction id="R_AMMQT8_2" name="AMMQT8_2" reversible="false">
          <listOfReactants>
              <speciesReference species="M_2dmmq8_c" stoichiometry="1" />
              <speciesReference species="M_amet_c" stoichiometry="1" />
          </listOfReactants>
          <listOfProducts>
              <speciesReference species="M_h_c" stoichiometry="1.0000" />
              <speciesReference species="M_mqn8_c" stoichiometry="1.0000" />
              <speciesReference species="M_ahcys_c" stoichiometry="1.0000" />
          </listOfProducts>
          <kineticLaw>
          <math xmlns="http://www.w3.org/1998/Math/MathML">
          <ci>FLUX_VALUE</ci>
          </math>
          <listOfParameters>
          <parameter id="LOWER_BOUND" value="0" units="mmol_per_gDW_per_hr"/>
          <parameter id="UPPER_BOUND" value="99999" units="mmol_per_gDW_per_hr"/>
          <parameter id="OBJECTIVE_COEFFICIENT" value="0" />
          <parameter id="FLUX_VALUE" value="0" units="mmol_per_gDW_per_hr"/>
          </listOfParameters>
          </kineticLaw>
        </reaction>
        <reaction id="R_AMPMS" name="AMPMS" reversible="false">
          <listOfReactants>
              <speciesReference species="M_air_c" stoichiometry="1" />
              <speciesReference species="M_h2o_c" stoichiometry="1" />
          </listOfReactants>
          <listOfProducts>
              <speciesReference species="M_h_c" stoichiometry="4.0000" />
              <speciesReference species="M_4ampm_c" stoichiometry="1.0000" />
              <speciesReference species="M_for_c" stoichiometry="2.0000" />
          </listOfProducts>
          <kineticLaw>
          <math xmlns="http://www.w3.org/1998/Math/MathML">
          <ci>FLUX_VALUE</ci>
          </math>
          <listOfParameters>
          <parameter id="LOWER_BOUND" value="0" units="mmol_per_gDW_per_hr"/>
          <parameter id="UPPER_BOUND" value="99999" units="mmol_per_gDW_per_hr"/>
          <parameter id="OBJECTIVE_COEFFICIENT" value="0" />
          <parameter id="FLUX_VALUE" value="0" units="mmol_per_gDW_per_hr"/>
          </listOfParameters>
          </kineticLaw>
        </reaction>
        <reaction id="R_AMPN" name="AMPN" reversible="false">
          <listOfReactants>
              <speciesReference species="M_amp_c" stoichiometry="1" />
              <speciesReference species="M_h2o_c" stoichiometry="1" />
          </listOfReactants>
          <listOfProducts>
              <speciesReference species="M_r5p_c" stoichiometry="1.0000" />
              <speciesReference species="M_ade_c" stoichiometry="1.0000" />
          </listOfProducts>
          <kineticLaw>
          <math xmlns="http://www.w3.org/1998/Math/MathML">
          <ci>FLUX_VALUE</ci>
          </math>
          <listOfParameters>
          <parameter id="LOWER_BOUND" value="0" units="mmol_per_gDW_per_hr"/>
          <parameter id="UPPER_BOUND" value="99999" units="mmol_per_gDW_per_hr"/>
          <parameter id="OBJECTIVE_COEFFICIENT" value="0" />
          <parameter id="FLUX_VALUE" value="0" units="mmol_per_gDW_per_hr"/>
          </listOfParameters>
          </kineticLaw>
        </reaction>
        <reaction id="R_ANPRT" name="ANPRT" reversible="false">
          <listOfReactants>
              <speciesReference species="M_anth_c" stoichiometry="1" />
              <speciesReference species="M_prpp_c" stoichiometry="1" />
          </listOfReactants>
          <listOfProducts>
              <speciesReference species="M_pran_c" stoichiometry="1.0000" />
              <speciesReference species="M_ppi_c" stoichiometry="1.0000" />
          </listOfProducts>
          <kineticLaw>
          <math xmlns="http://www.w3.org/1998/Math/MathML">
          <ci>FLUX_VALUE</ci>
          </math>
          <listOfParameters>
          <parameter id="LOWER_BOUND" value="0" units="mmol_per_gDW_per_hr"/>
          <parameter id="UPPER_BOUND" value="99999" units="mmol_per_gDW_per_hr"/>
          <parameter id="OBJECTIVE_COEFFICIENT" value="0" />
          <parameter id="FLUX_VALUE" value="0" units="mmol_per_gDW_per_hr"/>
          </listOfParameters>
          </kineticLaw>
        </reaction>
        <reaction id="R_ANS" name="ANS" reversible="false">
          <listOfReactants>
              <speciesReference species="M_chor_c" stoichiometry="1" />
              <speciesReference species="M_gln_DASH_L_c" stoichiometry="1" />
          </listOfReactants>
          <listOfProducts>
              <speciesReference species="M_pyr_c" stoichiometry="1.0000" />
              <speciesReference species="M_h_c" stoichiometry="1.0000" />
              <speciesReference species="M_glu_DASH_L_c" stoichiometry="1.0000" />
              <speciesReference species="M_anth_c" stoichiometry="1.0000" />
          </listOfProducts>
          <kineticLaw>
          <math xmlns="http://www.w3.org/1998/Math/MathML">
          <ci>FLUX_VALUE</ci>
          </math>
          <listOfParameters>
          <parameter id="LOWER_BOUND" value="0" units="mmol_per_gDW_per_hr"/>
          <parameter id="UPPER_BOUND" value="99999" units="mmol_per_gDW_per_hr"/>
          <parameter id="OBJECTIVE_COEFFICIENT" value="0" />
          <parameter id="FLUX_VALUE" value="0" units="mmol_per_gDW_per_hr"/>
          </listOfParameters>
          </kineticLaw>
        </reaction>
        <reaction id="R_AOXSr" name="AOXSr" reversible="true">
          <listOfReactants>
              <speciesReference species="M_ala_DASH_L_c" stoichiometry="1" />
              <speciesReference species="M_h_c" stoichiometry="1" />
              <speciesReference species="M_pmcoa_c" stoichiometry="1" />
          </listOfReactants>
          <listOfProducts>
              <speciesReference species="M_co2_c" stoichiometry="1.0000" />
              <speciesReference species="M_coa_c" stoichiometry="1.0000" />
              <speciesReference species="M_8aonn_c" stoichiometry="1.0000" />
          </listOfProducts>
          <kineticLaw>
          <math xmlns="http://www.w3.org/1998/Math/MathML">
          <ci>FLUX_VALUE</ci>
          </math>
          <listOfParameters>
          <parameter id="LOWER_BOUND" value="-99999" units="mmol_per_gDW_per_hr"/>
          <parameter id="UPPER_BOUND" value="99999" units="mmol_per_gDW_per_hr"/>
          <parameter id="OBJECTIVE_COEFFICIENT" value="0" />
          <parameter id="FLUX_VALUE" value="0" units="mmol_per_gDW_per_hr"/>
          </listOfParameters>
          </kineticLaw>
        </reaction>
        <reaction id="R_AP4AH" name="AP4AH" reversible="false">
          <listOfReactants>
              <speciesReference species="M_ap4a_c" stoichiometry="1" />
              <speciesReference species="M_h2o_c" stoichiometry="1" />
          </listOfReactants>
          <listOfProducts>
              <speciesReference species="M_adp_c" stoichiometry="2.0000" />
              <speciesReference species="M_h_c" stoichiometry="2.0000" />
          </listOfProducts>
          <kineticLaw>
          <math xmlns="http://www.w3.org/1998/Math/MathML">
          <ci>FLUX_VALUE</ci>
          </math>
          <listOfParameters>
          <parameter id="LOWER_BOUND" value="0" units="mmol_per_gDW_per_hr"/>
          <parameter id="UPPER_BOUND" value="99999" units="mmol_per_gDW_per_hr"/>
          <parameter id="OBJECTIVE_COEFFICIENT" value="0" />
          <parameter id="FLUX_VALUE" value="0" units="mmol_per_gDW_per_hr"/>
          </listOfParameters>
          </kineticLaw>
        </reaction>
        <reaction id="R_AP5AH" name="AP5AH" reversible="false">
          <listOfReactants>
              <speciesReference species="M_ap5a_c" stoichiometry="1" />
              <speciesReference species="M_h2o_c" stoichiometry="1" />
          </listOfReactants>
          <listOfProducts>
              <speciesReference species="M_atp_c" stoichiometry="1.0000" />
              <speciesReference species="M_adp_c" stoichiometry="1.0000" />
              <speciesReference species="M_h_c" stoichiometry="2.0000" />
          </listOfProducts>
          <kineticLaw>
          <math xmlns="http://www.w3.org/1998/Math/MathML">
          <ci>FLUX_VALUE</ci>
          </math>
          <listOfParameters>
          <parameter id="LOWER_BOUND" value="0" units="mmol_per_gDW_per_hr"/>
          <parameter id="UPPER_BOUND" value="99999" units="mmol_per_gDW_per_hr"/>
          <parameter id="OBJECTIVE_COEFFICIENT" value="0" />
          <parameter id="FLUX_VALUE" value="0" units="mmol_per_gDW_per_hr"/>
          </listOfParameters>
          </kineticLaw>
        </reaction>
        <reaction id="R_APRAUR" name="APRAUR" reversible="false">
          <listOfReactants>
              <speciesReference species="M_5apru_c" stoichiometry="1" />
              <speciesReference species="M_h_c" stoichiometry="1" />
              <speciesReference species="M_nadph_c" stoichiometry="1" />
          </listOfReactants>
          <listOfProducts>
              <speciesReference species="M_nadp_c" stoichiometry="1.0000" />
              <speciesReference species="M_5aprbu_c" stoichiometry="1.0000" />
          </listOfProducts>
          <kineticLaw>
          <math xmlns="http://www.w3.org/1998/Math/MathML">
          <ci>FLUX_VALUE</ci>
          </math>
          <listOfParameters>
          <parameter id="LOWER_BOUND" value="0" units="mmol_per_gDW_per_hr"/>
          <parameter id="UPPER_BOUND" value="99999" units="mmol_per_gDW_per_hr"/>
          <parameter id="OBJECTIVE_COEFFICIENT" value="0" />
          <parameter id="FLUX_VALUE" value="0" units="mmol_per_gDW_per_hr"/>
          </listOfParameters>
          </kineticLaw>
        </reaction>
        <reaction id="R_ARAI" name="ARAI" reversible="true">
          <listOfReactants>
              <speciesReference species="M_arab_DASH_L_c" stoichiometry="1" />
          </listOfReactants>
          <listOfProducts>
              <speciesReference species="M_rbl_DASH_L_c" stoichiometry="1.0000" />
          </listOfProducts>
          <kineticLaw>
          <math xmlns="http://www.w3.org/1998/Math/MathML">
          <ci>FLUX_VALUE</ci>
          </math>
          <listOfParameters>
          <parameter id="LOWER_BOUND" value="-99999" units="mmol_per_gDW_per_hr"/>
          <parameter id="UPPER_BOUND" value="99999" units="mmol_per_gDW_per_hr"/>
          <parameter id="OBJECTIVE_COEFFICIENT" value="0" />
          <parameter id="FLUX_VALUE" value="0" units="mmol_per_gDW_per_hr"/>
          </listOfParameters>
          </kineticLaw>
        </reaction>
        <reaction id="R_ARBabc" name="ARBabc" reversible="false">
          <listOfReactants>
              <speciesReference species="M_arab_DASH_L_e" stoichiometry="1" />
              <speciesReference species="M_atp_c" stoichiometry="1" />
              <speciesReference species="M_h2o_c" stoichiometry="1" />
          </listOfReactants>
          <listOfProducts>
              <speciesReference species="M_adp_c" stoichiometry="1.0000" />
              <speciesReference species="M_h_c" stoichiometry="1.0000" />
              <speciesReference species="M_pi_c" stoichiometry="1.0000" />
              <speciesReference species="M_arab_DASH_L_c" stoichiometry="1.0000" />
          </listOfProducts>
          <kineticLaw>
          <math xmlns="http://www.w3.org/1998/Math/MathML">
          <ci>FLUX_VALUE</ci>
          </math>
          <listOfParameters>
          <parameter id="LOWER_BOUND" value="0" units="mmol_per_gDW_per_hr"/>
          <parameter id="UPPER_BOUND" value="99999" units="mmol_per_gDW_per_hr"/>
          <parameter id="OBJECTIVE_COEFFICIENT" value="0" />
          <parameter id="FLUX_VALUE" value="0" units="mmol_per_gDW_per_hr"/>
          </listOfParameters>
          </kineticLaw>
        </reaction>
        <reaction id="R_ARBt2r" name="ARBt2r" reversible="true">
          <listOfReactants>
              <speciesReference species="M_arab_DASH_L_e" stoichiometry="1" />
              <speciesReference species="M_h_e" stoichiometry="1" />
          </listOfReactants>
          <listOfProducts>
              <speciesReference species="M_h_c" stoichiometry="1.0000" />
              <speciesReference species="M_arab_DASH_L_c" stoichiometry="1.0000" />
          </listOfProducts>
          <kineticLaw>
          <math xmlns="http://www.w3.org/1998/Math/MathML">
          <ci>FLUX_VALUE</ci>
          </math>
          <listOfParameters>
          <parameter id="LOWER_BOUND" value="-99999" units="mmol_per_gDW_per_hr"/>
          <parameter id="UPPER_BOUND" value="99999" units="mmol_per_gDW_per_hr"/>
          <parameter id="OBJECTIVE_COEFFICIENT" value="0" />
          <parameter id="FLUX_VALUE" value="0" units="mmol_per_gDW_per_hr"/>
          </listOfParameters>
          </kineticLaw>
        </reaction>
        <reaction id="R_ARGDC" name="ARGDC" reversible="false">
          <listOfReactants>
              <speciesReference species="M_arg_DASH_L_c" stoichiometry="1" />
              <speciesReference species="M_h_c" stoichiometry="1" />
          </listOfReactants>
          <listOfProducts>
              <speciesReference species="M_co2_c" stoichiometry="1.0000" />
              <speciesReference species="M_agm_c" stoichiometry="1.0000" />
          </listOfProducts>
          <kineticLaw>
          <math xmlns="http://www.w3.org/1998/Math/MathML">
          <ci>FLUX_VALUE</ci>
          </math>
          <listOfParameters>
          <parameter id="LOWER_BOUND" value="0" units="mmol_per_gDW_per_hr"/>
          <parameter id="UPPER_BOUND" value="99999" units="mmol_per_gDW_per_hr"/>
          <parameter id="OBJECTIVE_COEFFICIENT" value="0" />
          <parameter id="FLUX_VALUE" value="0" units="mmol_per_gDW_per_hr"/>
          </listOfParameters>
          </kineticLaw>
        </reaction>
        <reaction id="R_ARGORNt7" name="ARGORNt7" reversible="true">
          <listOfReactants>
              <speciesReference species="M_arg_DASH_L_e" stoichiometry="1" />
              <speciesReference species="M_orn_c" stoichiometry="1" />
          </listOfReactants>
          <listOfProducts>
              <speciesReference species="M_orn_e" stoichiometry="1.0000" />
              <speciesReference species="M_arg_DASH_L_c" stoichiometry="1.0000" />
          </listOfProducts>
          <kineticLaw>
          <math xmlns="http://www.w3.org/1998/Math/MathML">
          <ci>FLUX_VALUE</ci>
          </math>
          <listOfParameters>
          <parameter id="LOWER_BOUND" value="-99999" units="mmol_per_gDW_per_hr"/>
          <parameter id="UPPER_BOUND" value="99999" units="mmol_per_gDW_per_hr"/>
          <parameter id="OBJECTIVE_COEFFICIENT" value="0" />
          <parameter id="FLUX_VALUE" value="0" units="mmol_per_gDW_per_hr"/>
          </listOfParameters>
          </kineticLaw>
        </reaction>
        <reaction id="R_ARGSL" name="ARGSL" reversible="true">
          <listOfReactants>
              <speciesReference species="M_argsuc_c" stoichiometry="1" />
          </listOfReactants>
          <listOfProducts>
              <speciesReference species="M_arg_DASH_L_c" stoichiometry="1.0000" />
              <speciesReference species="M_fum_c" stoichiometry="1.0000" />
          </listOfProducts>
          <kineticLaw>
          <math xmlns="http://www.w3.org/1998/Math/MathML">
          <ci>FLUX_VALUE</ci>
          </math>
          <listOfParameters>
          <parameter id="LOWER_BOUND" value="-99999" units="mmol_per_gDW_per_hr"/>
          <parameter id="UPPER_BOUND" value="99999" units="mmol_per_gDW_per_hr"/>
          <parameter id="OBJECTIVE_COEFFICIENT" value="0" />
          <parameter id="FLUX_VALUE" value="0" units="mmol_per_gDW_per_hr"/>
          </listOfParameters>
          </kineticLaw>
        </reaction>
        <reaction id="R_ARGSS" name="ARGSS" reversible="false">
          <listOfReactants>
              <speciesReference species="M_asp_DASH_L_c" stoichiometry="1" />
              <speciesReference species="M_atp_c" stoichiometry="1" />
              <speciesReference species="M_citr_DASH_L_c" stoichiometry="1" />
          </listOfReactants>
          <listOfProducts>
              <speciesReference species="M_h_c" stoichiometry="1.0000" />
              <speciesReference species="M_ppi_c" stoichiometry="1.0000" />
              <speciesReference species="M_argsuc_c" stoichiometry="1.0000" />
              <speciesReference species="M_amp_c" stoichiometry="1.0000" />
          </listOfProducts>
          <kineticLaw>
          <math xmlns="http://www.w3.org/1998/Math/MathML">
          <ci>FLUX_VALUE</ci>
          </math>
          <listOfParameters>
          <parameter id="LOWER_BOUND" value="0" units="mmol_per_gDW_per_hr"/>
          <parameter id="UPPER_BOUND" value="99999" units="mmol_per_gDW_per_hr"/>
          <parameter id="OBJECTIVE_COEFFICIENT" value="0" />
          <parameter id="FLUX_VALUE" value="0" units="mmol_per_gDW_per_hr"/>
          </listOfParameters>
          </kineticLaw>
        </reaction>
        <reaction id="R_ARGabc" name="ARGabc" reversible="false">
          <listOfReactants>
              <speciesReference species="M_arg_DASH_L_e" stoichiometry="1" />
              <speciesReference species="M_atp_c" stoichiometry="1" />
              <speciesReference species="M_h2o_c" stoichiometry="1" />
          </listOfReactants>
          <listOfProducts>
              <speciesReference species="M_adp_c" stoichiometry="1.0000" />
              <speciesReference species="M_h_c" stoichiometry="1.0000" />
              <speciesReference species="M_arg_DASH_L_c" stoichiometry="1.0000" />
              <speciesReference species="M_pi_c" stoichiometry="1.0000" />
          </listOfProducts>
          <kineticLaw>
          <math xmlns="http://www.w3.org/1998/Math/MathML">
          <ci>FLUX_VALUE</ci>
          </math>
          <listOfParameters>
          <parameter id="LOWER_BOUND" value="0" units="mmol_per_gDW_per_hr"/>
          <parameter id="UPPER_BOUND" value="99999" units="mmol_per_gDW_per_hr"/>
          <parameter id="OBJECTIVE_COEFFICIENT" value="0" />
          <parameter id="FLUX_VALUE" value="0" units="mmol_per_gDW_per_hr"/>
          </listOfParameters>
          </kineticLaw>
        </reaction>
        <reaction id="R_ASAD" name="ASAD" reversible="true">
          <listOfReactants>
              <speciesReference species="M_aspsa_c" stoichiometry="1" />
              <speciesReference species="M_nadp_c" stoichiometry="1" />
              <speciesReference species="M_pi_c" stoichiometry="1" />
          </listOfReactants>
          <listOfProducts>
              <speciesReference species="M_h_c" stoichiometry="1.0000" />
              <speciesReference species="M_nadph_c" stoichiometry="1.0000" />
              <speciesReference species="M_4pasp_c" stoichiometry="1.0000" />
          </listOfProducts>
          <kineticLaw>
          <math xmlns="http://www.w3.org/1998/Math/MathML">
          <ci>FLUX_VALUE</ci>
          </math>
          <listOfParameters>
          <parameter id="LOWER_BOUND" value="-99999" units="mmol_per_gDW_per_hr"/>
          <parameter id="UPPER_BOUND" value="99999" units="mmol_per_gDW_per_hr"/>
          <parameter id="OBJECTIVE_COEFFICIENT" value="0" />
          <parameter id="FLUX_VALUE" value="0" units="mmol_per_gDW_per_hr"/>
          </listOfParameters>
          </kineticLaw>
        </reaction>
        <reaction id="R_ASNN" name="ASNN" reversible="false">
          <listOfReactants>
              <speciesReference species="M_asn_DASH_L_c" stoichiometry="1" />
              <speciesReference species="M_h2o_c" stoichiometry="1" />
          </listOfReactants>
          <listOfProducts>
              <speciesReference species="M_asp_DASH_L_c" stoichiometry="1.0000" />
              <speciesReference species="M_nh4_c" stoichiometry="1.0000" />
          </listOfProducts>
          <kineticLaw>
          <math xmlns="http://www.w3.org/1998/Math/MathML">
          <ci>FLUX_VALUE</ci>
          </math>
          <listOfParameters>
          <parameter id="LOWER_BOUND" value="0" units="mmol_per_gDW_per_hr"/>
          <parameter id="UPPER_BOUND" value="99999" units="mmol_per_gDW_per_hr"/>
          <parameter id="OBJECTIVE_COEFFICIENT" value="0" />
          <parameter id="FLUX_VALUE" value="0" units="mmol_per_gDW_per_hr"/>
          </listOfParameters>
          </kineticLaw>
        </reaction>
        <reaction id="R_ASNS1" name="ASNS1" reversible="false">
          <listOfReactants>
              <speciesReference species="M_asp_DASH_L_c" stoichiometry="1" />
              <speciesReference species="M_atp_c" stoichiometry="1" />
              <speciesReference species="M_gln_DASH_L_c" stoichiometry="1" />
              <speciesReference species="M_h2o_c" stoichiometry="1" />
          </listOfReactants>
          <listOfProducts>
              <speciesReference species="M_h_c" stoichiometry="1.0000" />
              <speciesReference species="M_glu_DASH_L_c" stoichiometry="1.0000" />
              <speciesReference species="M_ppi_c" stoichiometry="1.0000" />
              <speciesReference species="M_asn_DASH_L_c" stoichiometry="1.0000" />
              <speciesReference species="M_amp_c" stoichiometry="1.0000" />
          </listOfProducts>
          <kineticLaw>
          <math xmlns="http://www.w3.org/1998/Math/MathML">
          <ci>FLUX_VALUE</ci>
          </math>
          <listOfParameters>
          <parameter id="LOWER_BOUND" value="0" units="mmol_per_gDW_per_hr"/>
          <parameter id="UPPER_BOUND" value="99999" units="mmol_per_gDW_per_hr"/>
          <parameter id="OBJECTIVE_COEFFICIENT" value="0" />
          <parameter id="FLUX_VALUE" value="0" units="mmol_per_gDW_per_hr"/>
          </listOfParameters>
          </kineticLaw>
        </reaction>
        <reaction id="R_ASNS2" name="ASNS2" reversible="false">
          <listOfReactants>
              <speciesReference species="M_asp_DASH_L_c" stoichiometry="1" />
              <speciesReference species="M_atp_c" stoichiometry="1" />
              <speciesReference species="M_nh4_c" stoichiometry="1" />
          </listOfReactants>
          <listOfProducts>
              <speciesReference species="M_h_c" stoichiometry="1.0000" />
              <speciesReference species="M_ppi_c" stoichiometry="1.0000" />
              <speciesReference species="M_asn_DASH_L_c" stoichiometry="1.0000" />
              <speciesReference species="M_amp_c" stoichiometry="1.0000" />
          </listOfProducts>
          <kineticLaw>
          <math xmlns="http://www.w3.org/1998/Math/MathML">
          <ci>FLUX_VALUE</ci>
          </math>
          <listOfParameters>
          <parameter id="LOWER_BOUND" value="0" units="mmol_per_gDW_per_hr"/>
          <parameter id="UPPER_BOUND" value="99999" units="mmol_per_gDW_per_hr"/>
          <parameter id="OBJECTIVE_COEFFICIENT" value="0" />
          <parameter id="FLUX_VALUE" value="0" units="mmol_per_gDW_per_hr"/>
          </listOfParameters>
          </kineticLaw>
        </reaction>
        <reaction id="R_ASNabc" name="ASNabc" reversible="false">
          <listOfReactants>
              <speciesReference species="M_asn_DASH_L_e" stoichiometry="1" />
              <speciesReference species="M_atp_c" stoichiometry="1" />
              <speciesReference species="M_h2o_c" stoichiometry="1" />
          </listOfReactants>
          <listOfProducts>
              <speciesReference species="M_adp_c" stoichiometry="1.0000" />
              <speciesReference species="M_h_c" stoichiometry="1.0000" />
              <speciesReference species="M_pi_c" stoichiometry="1.0000" />
              <speciesReference species="M_asn_DASH_L_c" stoichiometry="1.0000" />
          </listOfProducts>
          <kineticLaw>
          <math xmlns="http://www.w3.org/1998/Math/MathML">
          <ci>FLUX_VALUE</ci>
          </math>
          <listOfParameters>
          <parameter id="LOWER_BOUND" value="0" units="mmol_per_gDW_per_hr"/>
          <parameter id="UPPER_BOUND" value="99999" units="mmol_per_gDW_per_hr"/>
          <parameter id="OBJECTIVE_COEFFICIENT" value="0" />
          <parameter id="FLUX_VALUE" value="0" units="mmol_per_gDW_per_hr"/>
          </listOfParameters>
          </kineticLaw>
        </reaction>
        <reaction id="R_ASNt2r" name="ASNt2r" reversible="true">
          <listOfReactants>
              <speciesReference species="M_asn_DASH_L_e" stoichiometry="1" />
              <speciesReference species="M_h_e" stoichiometry="1" />
          </listOfReactants>
          <listOfProducts>
              <speciesReference species="M_h_c" stoichiometry="1.0000" />
              <speciesReference species="M_asn_DASH_L_c" stoichiometry="1.0000" />
          </listOfProducts>
          <kineticLaw>
          <math xmlns="http://www.w3.org/1998/Math/MathML">
          <ci>FLUX_VALUE</ci>
          </math>
          <listOfParameters>
          <parameter id="LOWER_BOUND" value="-99999" units="mmol_per_gDW_per_hr"/>
          <parameter id="UPPER_BOUND" value="99999" units="mmol_per_gDW_per_hr"/>
          <parameter id="OBJECTIVE_COEFFICIENT" value="0" />
          <parameter id="FLUX_VALUE" value="0" units="mmol_per_gDW_per_hr"/>
          </listOfParameters>
          </kineticLaw>
        </reaction>
        <reaction id="R_ASP1DC" name="ASP1DC" reversible="false">
          <listOfReactants>
              <speciesReference species="M_asp_DASH_L_c" stoichiometry="1" />
              <speciesReference species="M_h_c" stoichiometry="1" />
          </listOfReactants>
          <listOfProducts>
              <speciesReference species="M_co2_c" stoichiometry="1.0000" />
              <speciesReference species="M_ala_DASH_B_c" stoichiometry="1.0000" />
          </listOfProducts>
          <kineticLaw>
          <math xmlns="http://www.w3.org/1998/Math/MathML">
          <ci>FLUX_VALUE</ci>
          </math>
          <listOfParameters>
          <parameter id="LOWER_BOUND" value="0" units="mmol_per_gDW_per_hr"/>
          <parameter id="UPPER_BOUND" value="99999" units="mmol_per_gDW_per_hr"/>
          <parameter id="OBJECTIVE_COEFFICIENT" value="0" />
          <parameter id="FLUX_VALUE" value="0" units="mmol_per_gDW_per_hr"/>
          </listOfParameters>
          </kineticLaw>
        </reaction>
        <reaction id="R_ASPCT" name="ASPCT" reversible="false">
          <listOfReactants>
              <speciesReference species="M_asp_DASH_L_c" stoichiometry="1" />
              <speciesReference species="M_cbp_c" stoichiometry="1" />
          </listOfReactants>
          <listOfProducts>
              <speciesReference species="M_h_c" stoichiometry="1.0000" />
              <speciesReference species="M_pi_c" stoichiometry="1.0000" />
              <speciesReference species="M_cbasp_c" stoichiometry="1.0000" />
          </listOfProducts>
          <kineticLaw>
          <math xmlns="http://www.w3.org/1998/Math/MathML">
          <ci>FLUX_VALUE</ci>
          </math>
          <listOfParameters>
          <parameter id="LOWER_BOUND" value="0" units="mmol_per_gDW_per_hr"/>
          <parameter id="UPPER_BOUND" value="99999" units="mmol_per_gDW_per_hr"/>
          <parameter id="OBJECTIVE_COEFFICIENT" value="0" />
          <parameter id="FLUX_VALUE" value="0" units="mmol_per_gDW_per_hr"/>
          </listOfParameters>
          </kineticLaw>
        </reaction>
        <reaction id="R_ASPK" name="ASPK" reversible="true">
          <listOfReactants>
              <speciesReference species="M_asp_DASH_L_c" stoichiometry="1" />
              <speciesReference species="M_atp_c" stoichiometry="1" />
          </listOfReactants>
          <listOfProducts>
              <speciesReference species="M_adp_c" stoichiometry="1.0000" />
              <speciesReference species="M_4pasp_c" stoichiometry="1.0000" />
          </listOfProducts>
          <kineticLaw>
          <math xmlns="http://www.w3.org/1998/Math/MathML">
          <ci>FLUX_VALUE</ci>
          </math>
          <listOfParameters>
          <parameter id="LOWER_BOUND" value="-99999" units="mmol_per_gDW_per_hr"/>
          <parameter id="UPPER_BOUND" value="99999" units="mmol_per_gDW_per_hr"/>
          <parameter id="OBJECTIVE_COEFFICIENT" value="0" />
          <parameter id="FLUX_VALUE" value="0" units="mmol_per_gDW_per_hr"/>
          </listOfParameters>
          </kineticLaw>
        </reaction>
        <reaction id="R_ASPO3" name="ASPO3" reversible="false">
          <listOfReactants>
              <speciesReference species="M_asp_DASH_L_c" stoichiometry="1" />
              <speciesReference species="M_q8_c" stoichiometry="1" />
          </listOfReactants>
          <listOfProducts>
              <speciesReference species="M_iasp_c" stoichiometry="1.0000" />
              <speciesReference species="M_q8h2_c" stoichiometry="1.0000" />
          </listOfProducts>
          <kineticLaw>
          <math xmlns="http://www.w3.org/1998/Math/MathML">
          <ci>FLUX_VALUE</ci>
          </math>
          <listOfParameters>
          <parameter id="LOWER_BOUND" value="0" units="mmol_per_gDW_per_hr"/>
          <parameter id="UPPER_BOUND" value="99999" units="mmol_per_gDW_per_hr"/>
          <parameter id="OBJECTIVE_COEFFICIENT" value="0" />
          <parameter id="FLUX_VALUE" value="0" units="mmol_per_gDW_per_hr"/>
          </listOfParameters>
          </kineticLaw>
        </reaction>
        <reaction id="R_ASPO4" name="ASPO4" reversible="false">
          <listOfReactants>
              <speciesReference species="M_asp_DASH_L_c" stoichiometry="1" />
              <speciesReference species="M_mqn8_c" stoichiometry="1" />
          </listOfReactants>
          <listOfProducts>
              <speciesReference species="M_mql8_c" stoichiometry="1.0000" />
              <speciesReference species="M_iasp_c" stoichiometry="1.0000" />
          </listOfProducts>
          <kineticLaw>
          <math xmlns="http://www.w3.org/1998/Math/MathML">
          <ci>FLUX_VALUE</ci>
          </math>
          <listOfParameters>
          <parameter id="LOWER_BOUND" value="0" units="mmol_per_gDW_per_hr"/>
          <parameter id="UPPER_BOUND" value="99999" units="mmol_per_gDW_per_hr"/>
          <parameter id="OBJECTIVE_COEFFICIENT" value="0" />
          <parameter id="FLUX_VALUE" value="0" units="mmol_per_gDW_per_hr"/>
          </listOfParameters>
          </kineticLaw>
        </reaction>
        <reaction id="R_ASPO5" name="ASPO5" reversible="false">
          <listOfReactants>
              <speciesReference species="M_asp_DASH_L_c" stoichiometry="1" />
              <speciesReference species="M_fum_c" stoichiometry="1" />
          </listOfReactants>
          <listOfProducts>
              <speciesReference species="M_succ_c" stoichiometry="1.0000" />
              <speciesReference species="M_iasp_c" stoichiometry="1.0000" />
          </listOfProducts>
          <kineticLaw>
          <math xmlns="http://www.w3.org/1998/Math/MathML">
          <ci>FLUX_VALUE</ci>
          </math>
          <listOfParameters>
          <parameter id="LOWER_BOUND" value="0" units="mmol_per_gDW_per_hr"/>
          <parameter id="UPPER_BOUND" value="99999" units="mmol_per_gDW_per_hr"/>
          <parameter id="OBJECTIVE_COEFFICIENT" value="0" />
          <parameter id="FLUX_VALUE" value="0" units="mmol_per_gDW_per_hr"/>
          </listOfParameters>
          </kineticLaw>
        </reaction>
        <reaction id="R_ASPO6" name="ASPO6" reversible="false">
          <listOfReactants>
              <speciesReference species="M_asp_DASH_L_c" stoichiometry="1" />
              <speciesReference species="M_o2_c" stoichiometry="1" />
          </listOfReactants>
          <listOfProducts>
              <speciesReference species="M_h2o2_c" stoichiometry="1.0000" />
              <speciesReference species="M_iasp_c" stoichiometry="1.0000" />
          </listOfProducts>
          <kineticLaw>
          <math xmlns="http://www.w3.org/1998/Math/MathML">
          <ci>FLUX_VALUE</ci>
          </math>
          <listOfParameters>
          <parameter id="LOWER_BOUND" value="0" units="mmol_per_gDW_per_hr"/>
          <parameter id="UPPER_BOUND" value="99999" units="mmol_per_gDW_per_hr"/>
          <parameter id="OBJECTIVE_COEFFICIENT" value="0" />
          <parameter id="FLUX_VALUE" value="0" units="mmol_per_gDW_per_hr"/>
          </listOfParameters>
          </kineticLaw>
        </reaction>
        <reaction id="R_ASPT" name="ASPT" reversible="false">
          <listOfReactants>
              <speciesReference species="M_asp_DASH_L_c" stoichiometry="1" />
          </listOfReactants>
          <listOfProducts>
              <speciesReference species="M_nh4_c" stoichiometry="1.0000" />
              <speciesReference species="M_fum_c" stoichiometry="1.0000" />
          </listOfProducts>
          <kineticLaw>
          <math xmlns="http://www.w3.org/1998/Math/MathML">
          <ci>FLUX_VALUE</ci>
          </math>
          <listOfParameters>
          <parameter id="LOWER_BOUND" value="0" units="mmol_per_gDW_per_hr"/>
          <parameter id="UPPER_BOUND" value="99999" units="mmol_per_gDW_per_hr"/>
          <parameter id="OBJECTIVE_COEFFICIENT" value="0" />
          <parameter id="FLUX_VALUE" value="0" units="mmol_per_gDW_per_hr"/>
          </listOfParameters>
          </kineticLaw>
        </reaction>
        <reaction id="R_ASPTA" name="ASPTA" reversible="true">
          <listOfReactants>
              <speciesReference species="M_akg_c" stoichiometry="1" />
              <speciesReference species="M_asp_DASH_L_c" stoichiometry="1" />
          </listOfReactants>
          <listOfProducts>
              <speciesReference species="M_glu_DASH_L_c" stoichiometry="1.0000" />
              <speciesReference species="M_oaa_c" stoichiometry="1.0000" />
          </listOfProducts>
          <kineticLaw>
          <math xmlns="http://www.w3.org/1998/Math/MathML">
          <ci>FLUX_VALUE</ci>
          </math>
          <listOfParameters>
          <parameter id="LOWER_BOUND" value="-99999" units="mmol_per_gDW_per_hr"/>
          <parameter id="UPPER_BOUND" value="99999" units="mmol_per_gDW_per_hr"/>
          <parameter id="OBJECTIVE_COEFFICIENT" value="0" />
          <parameter id="FLUX_VALUE" value="0" units="mmol_per_gDW_per_hr"/>
          </listOfParameters>
          </kineticLaw>
        </reaction>
        <reaction id="R_ASPabc" name="ASPabc" reversible="false">
          <listOfReactants>
              <speciesReference species="M_asp_DASH_L_e" stoichiometry="1" />
              <speciesReference species="M_atp_c" stoichiometry="1" />
              <speciesReference species="M_h2o_c" stoichiometry="1" />
          </listOfReactants>
          <listOfProducts>
              <speciesReference species="M_adp_c" stoichiometry="1.0000" />
              <speciesReference species="M_h_c" stoichiometry="1.0000" />
              <speciesReference species="M_asp_DASH_L_c" stoichiometry="1.0000" />
              <speciesReference species="M_pi_c" stoichiometry="1.0000" />
          </listOfProducts>
          <kineticLaw>
          <math xmlns="http://www.w3.org/1998/Math/MathML">
          <ci>FLUX_VALUE</ci>
          </math>
          <listOfParameters>
          <parameter id="LOWER_BOUND" value="0" units="mmol_per_gDW_per_hr"/>
          <parameter id="UPPER_BOUND" value="99999" units="mmol_per_gDW_per_hr"/>
          <parameter id="OBJECTIVE_COEFFICIENT" value="0" />
          <parameter id="FLUX_VALUE" value="0" units="mmol_per_gDW_per_hr"/>
          </listOfParameters>
          </kineticLaw>
        </reaction>
        <reaction id="R_ASPt2" name="ASPt2" reversible="false">
          <listOfReactants>
              <speciesReference species="M_asp_DASH_L_e" stoichiometry="1" />
              <speciesReference species="M_h_e" stoichiometry="1" />
          </listOfReactants>
          <listOfProducts>
              <speciesReference species="M_h_c" stoichiometry="1.0000" />
              <speciesReference species="M_asp_DASH_L_c" stoichiometry="1.0000" />
          </listOfProducts>
          <kineticLaw>
          <math xmlns="http://www.w3.org/1998/Math/MathML">
          <ci>FLUX_VALUE</ci>
          </math>
          <listOfParameters>
          <parameter id="LOWER_BOUND" value="0" units="mmol_per_gDW_per_hr"/>
          <parameter id="UPPER_BOUND" value="99999" units="mmol_per_gDW_per_hr"/>
          <parameter id="OBJECTIVE_COEFFICIENT" value="0" />
          <parameter id="FLUX_VALUE" value="0" units="mmol_per_gDW_per_hr"/>
          </listOfParameters>
          </kineticLaw>
        </reaction>
        <reaction id="R_ASPt2_2" name="ASPt2_2" reversible="false">
          <listOfReactants>
              <speciesReference species="M_asp_DASH_L_e" stoichiometry="1" />
              <speciesReference species="M_h_e" stoichiometry="2" />
          </listOfReactants>
          <listOfProducts>
              <speciesReference species="M_h_c" stoichiometry="2.0000" />
              <speciesReference species="M_asp_DASH_L_c" stoichiometry="1.0000" />
          </listOfProducts>
          <kineticLaw>
          <math xmlns="http://www.w3.org/1998/Math/MathML">
          <ci>FLUX_VALUE</ci>
          </math>
          <listOfParameters>
          <parameter id="LOWER_BOUND" value="0" units="mmol_per_gDW_per_hr"/>
          <parameter id="UPPER_BOUND" value="99999" units="mmol_per_gDW_per_hr"/>
          <parameter id="OBJECTIVE_COEFFICIENT" value="0" />
          <parameter id="FLUX_VALUE" value="0" units="mmol_per_gDW_per_hr"/>
          </listOfParameters>
          </kineticLaw>
        </reaction>
        <reaction id="R_ASPt2_3" name="ASPt2_3" reversible="false">
          <listOfReactants>
              <speciesReference species="M_asp_DASH_L_e" stoichiometry="1" />
              <speciesReference species="M_h_e" stoichiometry="3" />
          </listOfReactants>
          <listOfProducts>
              <speciesReference species="M_h_c" stoichiometry="3.0000" />
              <speciesReference species="M_asp_DASH_L_c" stoichiometry="1.0000" />
          </listOfProducts>
          <kineticLaw>
          <math xmlns="http://www.w3.org/1998/Math/MathML">
          <ci>FLUX_VALUE</ci>
          </math>
          <listOfParameters>
          <parameter id="LOWER_BOUND" value="0" units="mmol_per_gDW_per_hr"/>
          <parameter id="UPPER_BOUND" value="99999" units="mmol_per_gDW_per_hr"/>
          <parameter id="OBJECTIVE_COEFFICIENT" value="0" />
          <parameter id="FLUX_VALUE" value="0" units="mmol_per_gDW_per_hr"/>
          </listOfParameters>
          </kineticLaw>
        </reaction>
        <reaction id="R_AST" name="AST" reversible="false">
          <listOfReactants>
              <speciesReference species="M_arg_DASH_L_c" stoichiometry="1" />
              <speciesReference species="M_succoa_c" stoichiometry="1" />
          </listOfReactants>
          <listOfProducts>
              <speciesReference species="M_sucarg_c" stoichiometry="1.0000" />
              <speciesReference species="M_h_c" stoichiometry="1.0000" />
              <speciesReference species="M_coa_c" stoichiometry="1.0000" />
          </listOfProducts>
          <kineticLaw>
          <math xmlns="http://www.w3.org/1998/Math/MathML">
          <ci>FLUX_VALUE</ci>
          </math>
          <listOfParameters>
          <parameter id="LOWER_BOUND" value="0" units="mmol_per_gDW_per_hr"/>
          <parameter id="UPPER_BOUND" value="99999" units="mmol_per_gDW_per_hr"/>
          <parameter id="OBJECTIVE_COEFFICIENT" value="0" />
          <parameter id="FLUX_VALUE" value="0" units="mmol_per_gDW_per_hr"/>
          </listOfParameters>
          </kineticLaw>
        </reaction>
        <reaction id="R_ATPM" name="ATPM" reversible="false">
          <listOfReactants>
              <speciesReference species="M_atp_c" stoichiometry="1" />
              <speciesReference species="M_h2o_c" stoichiometry="1" />
          </listOfReactants>
          <listOfProducts>
              <speciesReference species="M_adp_c" stoichiometry="1.0000" />
              <speciesReference species="M_h_c" stoichiometry="1.0000" />
              <speciesReference species="M_pi_c" stoichiometry="1.0000" />
          </listOfProducts>
          <kineticLaw>
          <math xmlns="http://www.w3.org/1998/Math/MathML">
          <ci>FLUX_VALUE</ci>
          </math>
          <listOfParameters>
          <parameter id="LOWER_BOUND" value="0" units="mmol_per_gDW_per_hr"/>
          <parameter id="UPPER_BOUND" value="99999" units="mmol_per_gDW_per_hr"/>
          <parameter id="OBJECTIVE_COEFFICIENT" value="0" />
          <parameter id="FLUX_VALUE" value="0" units="mmol_per_gDW_per_hr"/>
          </listOfParameters>
          </kineticLaw>
        </reaction>
        <reaction id="R_ATPPRT" name="ATPPRT" reversible="false">
          <listOfReactants>
              <speciesReference species="M_atp_c" stoichiometry="1" />
              <speciesReference species="M_prpp_c" stoichiometry="1" />
          </listOfReactants>
          <listOfProducts>
              <speciesReference species="M_prbatp_c" stoichiometry="1.0000" />
              <speciesReference species="M_ppi_c" stoichiometry="1.0000" />
          </listOfProducts>
          <kineticLaw>
          <math xmlns="http://www.w3.org/1998/Math/MathML">
          <ci>FLUX_VALUE</ci>
          </math>
          <listOfParameters>
          <parameter id="LOWER_BOUND" value="0" units="mmol_per_gDW_per_hr"/>
          <parameter id="UPPER_BOUND" value="99999" units="mmol_per_gDW_per_hr"/>
          <parameter id="OBJECTIVE_COEFFICIENT" value="0" />
          <parameter id="FLUX_VALUE" value="0" units="mmol_per_gDW_per_hr"/>
          </listOfParameters>
          </kineticLaw>
        </reaction>
        <reaction id="R_ATPS4r" name="ATPS4r" reversible="true">
          <listOfReactants>
              <speciesReference species="M_adp_c" stoichiometry="1" />
              <speciesReference species="M_h_e" stoichiometry="4" />
              <speciesReference species="M_pi_c" stoichiometry="1" />
          </listOfReactants>
          <listOfProducts>
              <speciesReference species="M_atp_c" stoichiometry="1.0000" />
              <speciesReference species="M_h_c" stoichiometry="3.0000" />
              <speciesReference species="M_h2o_c" stoichiometry="1.0000" />
          </listOfProducts>
          <kineticLaw>
          <math xmlns="http://www.w3.org/1998/Math/MathML">
          <ci>FLUX_VALUE</ci>
          </math>
          <listOfParameters>
          <parameter id="LOWER_BOUND" value="-99999" units="mmol_per_gDW_per_hr"/>
          <parameter id="UPPER_BOUND" value="99999" units="mmol_per_gDW_per_hr"/>
          <parameter id="OBJECTIVE_COEFFICIENT" value="0" />
          <parameter id="FLUX_VALUE" value="0" units="mmol_per_gDW_per_hr"/>
          </listOfParameters>
          </kineticLaw>
        </reaction>
        <reaction id="R_BETALDHx" name="BETALDHx" reversible="false">
          <listOfReactants>
              <speciesReference species="M_betald_c" stoichiometry="1" />
              <speciesReference species="M_h2o_c" stoichiometry="1" />
              <speciesReference species="M_nad_c" stoichiometry="1" />
          </listOfReactants>
          <listOfProducts>
              <speciesReference species="M_h_c" stoichiometry="2.0000" />
              <speciesReference species="M_glyb_c" stoichiometry="1.0000" />
              <speciesReference species="M_nadh_c" stoichiometry="1.0000" />
          </listOfProducts>
          <kineticLaw>
          <math xmlns="http://www.w3.org/1998/Math/MathML">
          <ci>FLUX_VALUE</ci>
          </math>
          <listOfParameters>
          <parameter id="LOWER_BOUND" value="0" units="mmol_per_gDW_per_hr"/>
          <parameter id="UPPER_BOUND" value="99999" units="mmol_per_gDW_per_hr"/>
          <parameter id="OBJECTIVE_COEFFICIENT" value="0" />
          <parameter id="FLUX_VALUE" value="0" units="mmol_per_gDW_per_hr"/>
          </listOfParameters>
          </kineticLaw>
        </reaction>
        <reaction id="R_BETALDHy" name="BETALDHy" reversible="false">
          <listOfReactants>
              <speciesReference species="M_betald_c" stoichiometry="1" />
              <speciesReference species="M_h2o_c" stoichiometry="1" />
              <speciesReference species="M_nadp_c" stoichiometry="1" />
          </listOfReactants>
          <listOfProducts>
              <speciesReference species="M_h_c" stoichiometry="2.0000" />
              <speciesReference species="M_nadph_c" stoichiometry="1.0000" />
              <speciesReference species="M_glyb_c" stoichiometry="1.0000" />
          </listOfProducts>
          <kineticLaw>
          <math xmlns="http://www.w3.org/1998/Math/MathML">
          <ci>FLUX_VALUE</ci>
          </math>
          <listOfParameters>
          <parameter id="LOWER_BOUND" value="0" units="mmol_per_gDW_per_hr"/>
          <parameter id="UPPER_BOUND" value="99999" units="mmol_per_gDW_per_hr"/>
          <parameter id="OBJECTIVE_COEFFICIENT" value="0" />
          <parameter id="FLUX_VALUE" value="0" units="mmol_per_gDW_per_hr"/>
          </listOfParameters>
          </kineticLaw>
        </reaction>
        <reaction id="R_BPNT" name="BPNT" reversible="false">
          <listOfReactants>
              <speciesReference species="M_h2o_c" stoichiometry="1" />
              <speciesReference species="M_pap_c" stoichiometry="1" />
          </listOfReactants>
          <listOfProducts>
              <speciesReference species="M_pi_c" stoichiometry="1.0000" />
              <speciesReference species="M_amp_c" stoichiometry="1.0000" />
          </listOfProducts>
          <kineticLaw>
          <math xmlns="http://www.w3.org/1998/Math/MathML">
          <ci>FLUX_VALUE</ci>
          </math>
          <listOfParameters>
          <parameter id="LOWER_BOUND" value="0" units="mmol_per_gDW_per_hr"/>
          <parameter id="UPPER_BOUND" value="99999" units="mmol_per_gDW_per_hr"/>
          <parameter id="OBJECTIVE_COEFFICIENT" value="0" />
          <parameter id="FLUX_VALUE" value="0" units="mmol_per_gDW_per_hr"/>
          </listOfParameters>
          </kineticLaw>
        </reaction>
        <reaction id="R_BSORx" name="BSORx" reversible="false">
          <listOfReactants>
              <speciesReference species="M_btnso_c" stoichiometry="1" />
              <speciesReference species="M_h_c" stoichiometry="1" />
              <speciesReference species="M_nadh_c" stoichiometry="1" />
          </listOfReactants>
          <listOfProducts>
              <speciesReference species="M_h2o_c" stoichiometry="1.0000" />
              <speciesReference species="M_btn_c" stoichiometry="1.0000" />
              <speciesReference species="M_nad_c" stoichiometry="1.0000" />
          </listOfProducts>
          <kineticLaw>
          <math xmlns="http://www.w3.org/1998/Math/MathML">
          <ci>FLUX_VALUE</ci>
          </math>
          <listOfParameters>
          <parameter id="LOWER_BOUND" value="0" units="mmol_per_gDW_per_hr"/>
          <parameter id="UPPER_BOUND" value="99999" units="mmol_per_gDW_per_hr"/>
          <parameter id="OBJECTIVE_COEFFICIENT" value="0" />
          <parameter id="FLUX_VALUE" value="0" units="mmol_per_gDW_per_hr"/>
          </listOfParameters>
          </kineticLaw>
        </reaction>
        <reaction id="R_BSORy" name="BSORy" reversible="false">
          <listOfReactants>
              <speciesReference species="M_btnso_c" stoichiometry="1" />
              <speciesReference species="M_h_c" stoichiometry="1" />
              <speciesReference species="M_nadph_c" stoichiometry="1" />
          </listOfReactants>
          <listOfProducts>
              <speciesReference species="M_nadp_c" stoichiometry="1.0000" />
              <speciesReference species="M_h2o_c" stoichiometry="1.0000" />
              <speciesReference species="M_btn_c" stoichiometry="1.0000" />
          </listOfProducts>
          <kineticLaw>
          <math xmlns="http://www.w3.org/1998/Math/MathML">
          <ci>FLUX_VALUE</ci>
          </math>
          <listOfParameters>
          <parameter id="LOWER_BOUND" value="0" units="mmol_per_gDW_per_hr"/>
          <parameter id="UPPER_BOUND" value="99999" units="mmol_per_gDW_per_hr"/>
          <parameter id="OBJECTIVE_COEFFICIENT" value="0" />
          <parameter id="FLUX_VALUE" value="0" units="mmol_per_gDW_per_hr"/>
          </listOfParameters>
          </kineticLaw>
        </reaction>
        <reaction id="R_BTS2" name="BTS2" reversible="true">
          <listOfReactants>
              <speciesReference species="M_cys_DASH_L_c" stoichiometry="1" />
              <speciesReference species="M_dtbt_c" stoichiometry="1" />
          </listOfReactants>
          <listOfProducts>
              <speciesReference species="M_h_c" stoichiometry="2.0000" />
              <speciesReference species="M_ala_DASH_L_c" stoichiometry="1.0000" />
              <speciesReference species="M_btn_c" stoichiometry="1.0000" />
          </listOfProducts>
          <kineticLaw>
          <math xmlns="http://www.w3.org/1998/Math/MathML">
          <ci>FLUX_VALUE</ci>
          </math>
          <listOfParameters>
          <parameter id="LOWER_BOUND" value="-99999" units="mmol_per_gDW_per_hr"/>
          <parameter id="UPPER_BOUND" value="99999" units="mmol_per_gDW_per_hr"/>
          <parameter id="OBJECTIVE_COEFFICIENT" value="0" />
          <parameter id="FLUX_VALUE" value="0" units="mmol_per_gDW_per_hr"/>
          </listOfParameters>
          </kineticLaw>
        </reaction>
        <reaction id="R_BUTCT" name="BUTCT" reversible="false">
          <listOfReactants>
              <speciesReference species="M_accoa_c" stoichiometry="1" />
              <speciesReference species="M_but_c" stoichiometry="1" />
          </listOfReactants>
          <listOfProducts>
              <speciesReference species="M_ac_c" stoichiometry="1.0000" />
              <speciesReference species="M_btcoa_c" stoichiometry="1.0000" />
          </listOfProducts>
          <kineticLaw>
          <math xmlns="http://www.w3.org/1998/Math/MathML">
          <ci>FLUX_VALUE</ci>
          </math>
          <listOfParameters>
          <parameter id="LOWER_BOUND" value="0" units="mmol_per_gDW_per_hr"/>
          <parameter id="UPPER_BOUND" value="99999" units="mmol_per_gDW_per_hr"/>
          <parameter id="OBJECTIVE_COEFFICIENT" value="0" />
          <parameter id="FLUX_VALUE" value="0" units="mmol_per_gDW_per_hr"/>
          </listOfParameters>
          </kineticLaw>
        </reaction>
        <reaction id="R_BUTt2r" name="BUTt2r" reversible="true">
          <listOfReactants>
              <speciesReference species="M_but_e" stoichiometry="1" />
              <speciesReference species="M_h_e" stoichiometry="1" />
          </listOfReactants>
          <listOfProducts>
              <speciesReference species="M_but_c" stoichiometry="1.0000" />
              <speciesReference species="M_h_c" stoichiometry="1.0000" />
          </listOfProducts>
          <kineticLaw>
          <math xmlns="http://www.w3.org/1998/Math/MathML">
          <ci>FLUX_VALUE</ci>
          </math>
          <listOfParameters>
          <parameter id="LOWER_BOUND" value="-99999" units="mmol_per_gDW_per_hr"/>
          <parameter id="UPPER_BOUND" value="99999" units="mmol_per_gDW_per_hr"/>
          <parameter id="OBJECTIVE_COEFFICIENT" value="0" />
          <parameter id="FLUX_VALUE" value="0" units="mmol_per_gDW_per_hr"/>
          </listOfParameters>
          </kineticLaw>
        </reaction>
        <reaction id="R_C120SN" name="C120SN" reversible="false">
          <listOfReactants>
              <speciesReference species="M_actACP_c" stoichiometry="1" />
              <speciesReference species="M_h_c" stoichiometry="14" />
              <speciesReference species="M_malACP_c" stoichiometry="4" />
              <speciesReference species="M_nadph_c" stoichiometry="10" />
          </listOfReactants>
          <listOfProducts>
              <speciesReference species="M_co2_c" stoichiometry="4.0000" />
              <speciesReference species="M_nadp_c" stoichiometry="10.0000" />
              <speciesReference species="M_h2o_c" stoichiometry="5.0000" />
              <speciesReference species="M_ddcaACP_c" stoichiometry="1.0000" />
              <speciesReference species="M_ACP_c" stoichiometry="4.0000" />
          </listOfProducts>
          <kineticLaw>
          <math xmlns="http://www.w3.org/1998/Math/MathML">
          <ci>FLUX_VALUE</ci>
          </math>
          <listOfParameters>
          <parameter id="LOWER_BOUND" value="0" units="mmol_per_gDW_per_hr"/>
          <parameter id="UPPER_BOUND" value="99999" units="mmol_per_gDW_per_hr"/>
          <parameter id="OBJECTIVE_COEFFICIENT" value="0" />
          <parameter id="FLUX_VALUE" value="0" units="mmol_per_gDW_per_hr"/>
          </listOfParameters>
          </kineticLaw>
        </reaction>
        <reaction id="R_C140SN" name="C140SN" reversible="false">
          <listOfReactants>
              <speciesReference species="M_actACP_c" stoichiometry="1" />
              <speciesReference species="M_h_c" stoichiometry="17" />
              <speciesReference species="M_malACP_c" stoichiometry="5" />
              <speciesReference species="M_nadph_c" stoichiometry="12" />
          </listOfReactants>
          <listOfProducts>
              <speciesReference species="M_co2_c" stoichiometry="5.0000" />
              <speciesReference species="M_nadp_c" stoichiometry="12.0000" />
              <speciesReference species="M_h2o_c" stoichiometry="6.0000" />
              <speciesReference species="M_ACP_c" stoichiometry="5.0000" />
              <speciesReference species="M_myrsACP_c" stoichiometry="1.0000" />
          </listOfProducts>
          <kineticLaw>
          <math xmlns="http://www.w3.org/1998/Math/MathML">
          <ci>FLUX_VALUE</ci>
          </math>
          <listOfParameters>
          <parameter id="LOWER_BOUND" value="0" units="mmol_per_gDW_per_hr"/>
          <parameter id="UPPER_BOUND" value="99999" units="mmol_per_gDW_per_hr"/>
          <parameter id="OBJECTIVE_COEFFICIENT" value="0" />
          <parameter id="FLUX_VALUE" value="0" units="mmol_per_gDW_per_hr"/>
          </listOfParameters>
          </kineticLaw>
        </reaction>
        <reaction id="R_C141SN" name="C141SN" reversible="false">
          <listOfReactants>
              <speciesReference species="M_actACP_c" stoichiometry="1" />
              <speciesReference species="M_h_c" stoichiometry="16" />
              <speciesReference species="M_malACP_c" stoichiometry="5" />
              <speciesReference species="M_nadph_c" stoichiometry="11" />
          </listOfReactants>
          <listOfProducts>
              <speciesReference species="M_co2_c" stoichiometry="5.0000" />
              <speciesReference species="M_nadp_c" stoichiometry="11.0000" />
              <speciesReference species="M_h2o_c" stoichiometry="6.0000" />
              <speciesReference species="M_tdeACP_c" stoichiometry="1.0000" />
              <speciesReference species="M_ACP_c" stoichiometry="5.0000" />
          </listOfProducts>
          <kineticLaw>
          <math xmlns="http://www.w3.org/1998/Math/MathML">
          <ci>FLUX_VALUE</ci>
          </math>
          <listOfParameters>
          <parameter id="LOWER_BOUND" value="0" units="mmol_per_gDW_per_hr"/>
          <parameter id="UPPER_BOUND" value="99999" units="mmol_per_gDW_per_hr"/>
          <parameter id="OBJECTIVE_COEFFICIENT" value="0" />
          <parameter id="FLUX_VALUE" value="0" units="mmol_per_gDW_per_hr"/>
          </listOfParameters>
          </kineticLaw>
        </reaction>
        <reaction id="R_C160SN" name="C160SN" reversible="false">
          <listOfReactants>
              <speciesReference species="M_actACP_c" stoichiometry="1" />
              <speciesReference species="M_h_c" stoichiometry="20" />
              <speciesReference species="M_malACP_c" stoichiometry="6" />
              <speciesReference species="M_nadph_c" stoichiometry="14" />
          </listOfReactants>
          <listOfProducts>
              <speciesReference species="M_co2_c" stoichiometry="6.0000" />
              <speciesReference species="M_nadp_c" stoichiometry="14.0000" />
              <speciesReference species="M_h2o_c" stoichiometry="7.0000" />
              <speciesReference species="M_palmACP_c" stoichiometry="1.0000" />
              <speciesReference species="M_ACP_c" stoichiometry="6.0000" />
          </listOfProducts>
          <kineticLaw>
          <math xmlns="http://www.w3.org/1998/Math/MathML">
          <ci>FLUX_VALUE</ci>
          </math>
          <listOfParameters>
          <parameter id="LOWER_BOUND" value="0" units="mmol_per_gDW_per_hr"/>
          <parameter id="UPPER_BOUND" value="99999" units="mmol_per_gDW_per_hr"/>
          <parameter id="OBJECTIVE_COEFFICIENT" value="0" />
          <parameter id="FLUX_VALUE" value="0" units="mmol_per_gDW_per_hr"/>
          </listOfParameters>
          </kineticLaw>
        </reaction>
        <reaction id="R_C161SN" name="C161SN" reversible="false">
          <listOfReactants>
              <speciesReference species="M_actACP_c" stoichiometry="1" />
              <speciesReference species="M_h_c" stoichiometry="19" />
              <speciesReference species="M_malACP_c" stoichiometry="6" />
              <speciesReference species="M_nadph_c" stoichiometry="13" />
          </listOfReactants>
          <listOfProducts>
              <speciesReference species="M_co2_c" stoichiometry="6.0000" />
              <speciesReference species="M_nadp_c" stoichiometry="13.0000" />
              <speciesReference species="M_h2o_c" stoichiometry="7.0000" />
              <speciesReference species="M_hdeACP_c" stoichiometry="1.0000" />
              <speciesReference species="M_ACP_c" stoichiometry="6.0000" />
          </listOfProducts>
          <kineticLaw>
          <math xmlns="http://www.w3.org/1998/Math/MathML">
          <ci>FLUX_VALUE</ci>
          </math>
          <listOfParameters>
          <parameter id="LOWER_BOUND" value="0" units="mmol_per_gDW_per_hr"/>
          <parameter id="UPPER_BOUND" value="99999" units="mmol_per_gDW_per_hr"/>
          <parameter id="OBJECTIVE_COEFFICIENT" value="0" />
          <parameter id="FLUX_VALUE" value="0" units="mmol_per_gDW_per_hr"/>
          </listOfParameters>
          </kineticLaw>
        </reaction>
        <reaction id="R_C181SN" name="C181SN" reversible="false">
          <listOfReactants>
              <speciesReference species="M_actACP_c" stoichiometry="1" />
              <speciesReference species="M_h_c" stoichiometry="22" />
              <speciesReference species="M_malACP_c" stoichiometry="7" />
              <speciesReference species="M_nadph_c" stoichiometry="15" />
          </listOfReactants>
          <listOfProducts>
              <speciesReference species="M_co2_c" stoichiometry="7.0000" />
              <speciesReference species="M_octeACP_c" stoichiometry="1.0000" />
              <speciesReference species="M_nadp_c" stoichiometry="15.0000" />
              <speciesReference species="M_h2o_c" stoichiometry="8.0000" />
              <speciesReference species="M_ACP_c" stoichiometry="7.0000" />
          </listOfProducts>
          <kineticLaw>
          <math xmlns="http://www.w3.org/1998/Math/MathML">
          <ci>FLUX_VALUE</ci>
          </math>
          <listOfParameters>
          <parameter id="LOWER_BOUND" value="0" units="mmol_per_gDW_per_hr"/>
          <parameter id="UPPER_BOUND" value="99999" units="mmol_per_gDW_per_hr"/>
          <parameter id="OBJECTIVE_COEFFICIENT" value="0" />
          <parameter id="FLUX_VALUE" value="0" units="mmol_per_gDW_per_hr"/>
          </listOfParameters>
          </kineticLaw>
        </reaction>
        <reaction id="R_CADVt" name="CADVt" reversible="false">
          <listOfReactants>
              <speciesReference species="M_15dap_c" stoichiometry="1" />
              <speciesReference species="M_h_e" stoichiometry="1" />
              <speciesReference species="M_lys_DASH_L_e" stoichiometry="1" />
          </listOfReactants>
          <listOfProducts>
              <speciesReference species="M_h_c" stoichiometry="1.0000" />
              <speciesReference species="M_15dap_e" stoichiometry="1.0000" />
              <speciesReference species="M_lys_DASH_L_c" stoichiometry="1.0000" />
          </listOfProducts>
          <kineticLaw>
          <math xmlns="http://www.w3.org/1998/Math/MathML">
          <ci>FLUX_VALUE</ci>
          </math>
          <listOfParameters>
          <parameter id="LOWER_BOUND" value="0" units="mmol_per_gDW_per_hr"/>
          <parameter id="UPPER_BOUND" value="99999" units="mmol_per_gDW_per_hr"/>
          <parameter id="OBJECTIVE_COEFFICIENT" value="0" />
          <parameter id="FLUX_VALUE" value="0" units="mmol_per_gDW_per_hr"/>
          </listOfParameters>
          </kineticLaw>
        </reaction>
        <reaction id="R_CAT" name="CAT" reversible="false">
          <listOfReactants>
              <speciesReference species="M_h2o2_c" stoichiometry="2" />
          </listOfReactants>
          <listOfProducts>
              <speciesReference species="M_h2o_c" stoichiometry="2.0000" />
              <speciesReference species="M_o2_c" stoichiometry="1.0000" />
          </listOfProducts>
          <kineticLaw>
          <math xmlns="http://www.w3.org/1998/Math/MathML">
          <ci>FLUX_VALUE</ci>
          </math>
          <listOfParameters>
          <parameter id="LOWER_BOUND" value="0" units="mmol_per_gDW_per_hr"/>
          <parameter id="UPPER_BOUND" value="99999" units="mmol_per_gDW_per_hr"/>
          <parameter id="OBJECTIVE_COEFFICIENT" value="0" />
          <parameter id="FLUX_VALUE" value="0" units="mmol_per_gDW_per_hr"/>
          </listOfParameters>
          </kineticLaw>
        </reaction>
        <reaction id="R_CBIAT_DELETE" name="CBIAT_DELETE" reversible="true">
          <listOfReactants>
              <speciesReference species="M_atp_c" stoichiometry="1" />
              <speciesReference species="M_cbi_c" stoichiometry="1" />
              <speciesReference species="M_h2o_c" stoichiometry="1" />
          </listOfReactants>
          <listOfProducts>
              <speciesReference species="M_adocbi_c" stoichiometry="1.0000" />
              <speciesReference species="M_ppi_c" stoichiometry="1.0000" />
              <speciesReference species="M_pi_c" stoichiometry="1.0000" />
          </listOfProducts>
          <kineticLaw>
          <math xmlns="http://www.w3.org/1998/Math/MathML">
          <ci>FLUX_VALUE</ci>
          </math>
          <listOfParameters>
          <parameter id="LOWER_BOUND" value="-99999" units="mmol_per_gDW_per_hr"/>
          <parameter id="UPPER_BOUND" value="99999" units="mmol_per_gDW_per_hr"/>
          <parameter id="OBJECTIVE_COEFFICIENT" value="0" />
          <parameter id="FLUX_VALUE" value="0" units="mmol_per_gDW_per_hr"/>
          </listOfParameters>
          </kineticLaw>
        </reaction>
        <reaction id="R_CBL1abc" name="CBL1abc" reversible="false">
          <listOfReactants>
              <speciesReference species="M_atp_c" stoichiometry="1" />
              <speciesReference species="M_cbl1_e" stoichiometry="1" />
              <speciesReference species="M_h2o_c" stoichiometry="1" />
          </listOfReactants>
          <listOfProducts>
              <speciesReference species="M_adp_c" stoichiometry="1.0000" />
              <speciesReference species="M_h_c" stoichiometry="1.0000" />
              <speciesReference species="M_cbl1_c" stoichiometry="1.0000" />
              <speciesReference species="M_pi_c" stoichiometry="1.0000" />
          </listOfProducts>
          <kineticLaw>
          <math xmlns="http://www.w3.org/1998/Math/MathML">
          <ci>FLUX_VALUE</ci>
          </math>
          <listOfParameters>
          <parameter id="LOWER_BOUND" value="0" units="mmol_per_gDW_per_hr"/>
          <parameter id="UPPER_BOUND" value="99999" units="mmol_per_gDW_per_hr"/>
          <parameter id="OBJECTIVE_COEFFICIENT" value="0" />
          <parameter id="FLUX_VALUE" value="0" units="mmol_per_gDW_per_hr"/>
          </listOfParameters>
          </kineticLaw>
        </reaction>
        <reaction id="R_CBLAT_DELETE" name="CBLAT_DELETE" reversible="true">
          <listOfReactants>
              <speciesReference species="M_atp_c" stoichiometry="1" />
              <speciesReference species="M_cbl1_c" stoichiometry="1" />
              <speciesReference species="M_h2o_c" stoichiometry="1" />
          </listOfReactants>
          <listOfProducts>
              <speciesReference species="M_adocbl_c" stoichiometry="1.0000" />
              <speciesReference species="M_ppi_c" stoichiometry="1.0000" />
              <speciesReference species="M_pi_c" stoichiometry="1.0000" />
          </listOfProducts>
          <kineticLaw>
          <math xmlns="http://www.w3.org/1998/Math/MathML">
          <ci>FLUX_VALUE</ci>
          </math>
          <listOfParameters>
          <parameter id="LOWER_BOUND" value="-99999" units="mmol_per_gDW_per_hr"/>
          <parameter id="UPPER_BOUND" value="99999" units="mmol_per_gDW_per_hr"/>
          <parameter id="OBJECTIVE_COEFFICIENT" value="0" />
          <parameter id="FLUX_VALUE" value="0" units="mmol_per_gDW_per_hr"/>
          </listOfParameters>
          </kineticLaw>
        </reaction>
        <reaction id="R_CBMK" name="CBMK" reversible="false">
          <listOfReactants>
              <speciesReference species="M_atp_c" stoichiometry="1" />
              <speciesReference species="M_co2_c" stoichiometry="1" />
              <speciesReference species="M_nh4_c" stoichiometry="1" />
          </listOfReactants>
          <listOfProducts>
              <speciesReference species="M_adp_c" stoichiometry="1.0000" />
              <speciesReference species="M_h_c" stoichiometry="2.0000" />
              <speciesReference species="M_cbp_c" stoichiometry="1.0000" />
          </listOfProducts>
          <kineticLaw>
          <math xmlns="http://www.w3.org/1998/Math/MathML">
          <ci>FLUX_VALUE</ci>
          </math>
          <listOfParameters>
          <parameter id="LOWER_BOUND" value="0" units="mmol_per_gDW_per_hr"/>
          <parameter id="UPPER_BOUND" value="99999" units="mmol_per_gDW_per_hr"/>
          <parameter id="OBJECTIVE_COEFFICIENT" value="0" />
          <parameter id="FLUX_VALUE" value="0" units="mmol_per_gDW_per_hr"/>
          </listOfParameters>
          </kineticLaw>
        </reaction>
        <reaction id="R_CBPS" name="CBPS" reversible="false">
          <listOfReactants>
              <speciesReference species="M_atp_c" stoichiometry="2" />
              <speciesReference species="M_gln_DASH_L_c" stoichiometry="1" />
              <speciesReference species="M_h2o_c" stoichiometry="1" />
              <speciesReference species="M_hco3_c" stoichiometry="1" />
          </listOfReactants>
          <listOfProducts>
              <speciesReference species="M_adp_c" stoichiometry="2.0000" />
              <speciesReference species="M_h_c" stoichiometry="2.0000" />
              <speciesReference species="M_glu_DASH_L_c" stoichiometry="1.0000" />
              <speciesReference species="M_cbp_c" stoichiometry="1.0000" />
              <speciesReference species="M_pi_c" stoichiometry="1.0000" />
          </listOfProducts>
          <kineticLaw>
          <math xmlns="http://www.w3.org/1998/Math/MathML">
          <ci>FLUX_VALUE</ci>
          </math>
          <listOfParameters>
          <parameter id="LOWER_BOUND" value="0" units="mmol_per_gDW_per_hr"/>
          <parameter id="UPPER_BOUND" value="99999" units="mmol_per_gDW_per_hr"/>
          <parameter id="OBJECTIVE_COEFFICIENT" value="0" />
          <parameter id="FLUX_VALUE" value="0" units="mmol_per_gDW_per_hr"/>
          </listOfParameters>
          </kineticLaw>
        </reaction>
        <reaction id="R_CDAPPA_EC" name="CDAPPA_EC" reversible="false">
          <listOfReactants>
              <speciesReference species="M_cdpdag_EC_c" stoichiometry="0.02" />
              <speciesReference species="M_h2o_c" stoichiometry="1" />
          </listOfReactants>
          <listOfProducts>
              <speciesReference species="M_pa_EC_c" stoichiometry="0.0200" />
              <speciesReference species="M_h_c" stoichiometry="2.0000" />
              <speciesReference species="M_cmp_c" stoichiometry="1.0000" />
          </listOfProducts>
          <kineticLaw>
          <math xmlns="http://www.w3.org/1998/Math/MathML">
          <ci>FLUX_VALUE</ci>
          </math>
          <listOfParameters>
          <parameter id="LOWER_BOUND" value="0" units="mmol_per_gDW_per_hr"/>
          <parameter id="UPPER_BOUND" value="99999" units="mmol_per_gDW_per_hr"/>
          <parameter id="OBJECTIVE_COEFFICIENT" value="0" />
          <parameter id="FLUX_VALUE" value="0" units="mmol_per_gDW_per_hr"/>
          </listOfParameters>
          </kineticLaw>
        </reaction>
        <reaction id="R_CDPMEK" name="CDPMEK" reversible="false">
          <listOfReactants>
              <speciesReference species="M_4c2me_c" stoichiometry="1" />
              <speciesReference species="M_atp_c" stoichiometry="1" />
          </listOfReactants>
          <listOfProducts>
              <speciesReference species="M_adp_c" stoichiometry="1.0000" />
              <speciesReference species="M_h_c" stoichiometry="1.0000" />
              <speciesReference species="M_2p4c2me_c" stoichiometry="1.0000" />
          </listOfProducts>
          <kineticLaw>
          <math xmlns="http://www.w3.org/1998/Math/MathML">
          <ci>FLUX_VALUE</ci>
          </math>
          <listOfParameters>
          <parameter id="LOWER_BOUND" value="0" units="mmol_per_gDW_per_hr"/>
          <parameter id="UPPER_BOUND" value="99999" units="mmol_per_gDW_per_hr"/>
          <parameter id="OBJECTIVE_COEFFICIENT" value="0" />
          <parameter id="FLUX_VALUE" value="0" units="mmol_per_gDW_per_hr"/>
          </listOfParameters>
          </kineticLaw>
        </reaction>
        <reaction id="R_CHLabc" name="CHLabc" reversible="false">
          <listOfReactants>
              <speciesReference species="M_atp_c" stoichiometry="1" />
              <speciesReference species="M_chol_e" stoichiometry="1" />
              <speciesReference species="M_h2o_c" stoichiometry="1" />
          </listOfReactants>
          <listOfProducts>
              <speciesReference species="M_chol_c" stoichiometry="1.0000" />
              <speciesReference species="M_adp_c" stoichiometry="1.0000" />
              <speciesReference species="M_h_c" stoichiometry="1.0000" />
              <speciesReference species="M_pi_c" stoichiometry="1.0000" />
          </listOfProducts>
          <kineticLaw>
          <math xmlns="http://www.w3.org/1998/Math/MathML">
          <ci>FLUX_VALUE</ci>
          </math>
          <listOfParameters>
          <parameter id="LOWER_BOUND" value="0" units="mmol_per_gDW_per_hr"/>
          <parameter id="UPPER_BOUND" value="99999" units="mmol_per_gDW_per_hr"/>
          <parameter id="OBJECTIVE_COEFFICIENT" value="0" />
          <parameter id="FLUX_VALUE" value="0" units="mmol_per_gDW_per_hr"/>
          </listOfParameters>
          </kineticLaw>
        </reaction>
        <reaction id="R_CHLt2r" name="CHLt2r" reversible="true">
          <listOfReactants>
              <speciesReference species="M_chol_e" stoichiometry="1" />
              <speciesReference species="M_h_e" stoichiometry="1" />
          </listOfReactants>
          <listOfProducts>
              <speciesReference species="M_chol_c" stoichiometry="1.0000" />
              <speciesReference species="M_h_c" stoichiometry="1.0000" />
          </listOfProducts>
          <kineticLaw>
          <math xmlns="http://www.w3.org/1998/Math/MathML">
          <ci>FLUX_VALUE</ci>
          </math>
          <listOfParameters>
          <parameter id="LOWER_BOUND" value="-99999" units="mmol_per_gDW_per_hr"/>
          <parameter id="UPPER_BOUND" value="99999" units="mmol_per_gDW_per_hr"/>
          <parameter id="OBJECTIVE_COEFFICIENT" value="0" />
          <parameter id="FLUX_VALUE" value="0" units="mmol_per_gDW_per_hr"/>
          </listOfParameters>
          </kineticLaw>
        </reaction>
        <reaction id="R_CHORM" name="CHORM" reversible="false">
          <listOfReactants>
              <speciesReference species="M_chor_c" stoichiometry="1" />
          </listOfReactants>
          <listOfProducts>
              <speciesReference species="M_pphn_c" stoichiometry="1.0000" />
          </listOfProducts>
          <kineticLaw>
          <math xmlns="http://www.w3.org/1998/Math/MathML">
          <ci>FLUX_VALUE</ci>
          </math>
          <listOfParameters>
          <parameter id="LOWER_BOUND" value="0" units="mmol_per_gDW_per_hr"/>
          <parameter id="UPPER_BOUND" value="99999" units="mmol_per_gDW_per_hr"/>
          <parameter id="OBJECTIVE_COEFFICIENT" value="0" />
          <parameter id="FLUX_VALUE" value="0" units="mmol_per_gDW_per_hr"/>
          </listOfParameters>
          </kineticLaw>
        </reaction>
        <reaction id="R_CHORS" name="CHORS" reversible="false">
          <listOfReactants>
              <speciesReference species="M_3psme_c" stoichiometry="1" />
          </listOfReactants>
          <listOfProducts>
              <speciesReference species="M_pi_c" stoichiometry="1.0000" />
              <speciesReference species="M_chor_c" stoichiometry="1.0000" />
          </listOfProducts>
          <kineticLaw>
          <math xmlns="http://www.w3.org/1998/Math/MathML">
          <ci>FLUX_VALUE</ci>
          </math>
          <listOfParameters>
          <parameter id="LOWER_BOUND" value="0" units="mmol_per_gDW_per_hr"/>
          <parameter id="UPPER_BOUND" value="99999" units="mmol_per_gDW_per_hr"/>
          <parameter id="OBJECTIVE_COEFFICIENT" value="0" />
          <parameter id="FLUX_VALUE" value="0" units="mmol_per_gDW_per_hr"/>
          </listOfParameters>
          </kineticLaw>
        </reaction>
        <reaction id="R_CHRPL" name="CHRPL" reversible="false">
          <listOfReactants>
              <speciesReference species="M_chor_c" stoichiometry="1" />
          </listOfReactants>
          <listOfProducts>
              <speciesReference species="M_pyr_c" stoichiometry="1.0000" />
              <speciesReference species="M_4hbz_c" stoichiometry="1.0000" />
          </listOfProducts>
          <kineticLaw>
          <math xmlns="http://www.w3.org/1998/Math/MathML">
          <ci>FLUX_VALUE</ci>
          </math>
          <listOfParameters>
          <parameter id="LOWER_BOUND" value="0" units="mmol_per_gDW_per_hr"/>
          <parameter id="UPPER_BOUND" value="99999" units="mmol_per_gDW_per_hr"/>
          <parameter id="OBJECTIVE_COEFFICIENT" value="0" />
          <parameter id="FLUX_VALUE" value="0" units="mmol_per_gDW_per_hr"/>
          </listOfParameters>
          </kineticLaw>
        </reaction>
        <reaction id="R_CINNDO" name="CINNDO" reversible="false">
          <listOfReactants>
              <speciesReference species="M_cinnm_c" stoichiometry="1" />
              <speciesReference species="M_h_c" stoichiometry="1" />
              <speciesReference species="M_nadh_c" stoichiometry="1" />
              <speciesReference species="M_o2_c" stoichiometry="1" />
          </listOfReactants>
          <listOfProducts>
              <speciesReference species="M_nad_c" stoichiometry="1.0000" />
              <speciesReference species="M_cenchddd_c" stoichiometry="1.0000" />
          </listOfProducts>
          <kineticLaw>
          <math xmlns="http://www.w3.org/1998/Math/MathML">
          <ci>FLUX_VALUE</ci>
          </math>
          <listOfParameters>
          <parameter id="LOWER_BOUND" value="0" units="mmol_per_gDW_per_hr"/>
          <parameter id="UPPER_BOUND" value="99999" units="mmol_per_gDW_per_hr"/>
          <parameter id="OBJECTIVE_COEFFICIENT" value="0" />
          <parameter id="FLUX_VALUE" value="0" units="mmol_per_gDW_per_hr"/>
          </listOfParameters>
          </kineticLaw>
        </reaction>
        <reaction id="R_CITL" name="CITL" reversible="false">
          <listOfReactants>
              <speciesReference species="M_cit_c" stoichiometry="1" />
          </listOfReactants>
          <listOfProducts>
              <speciesReference species="M_ac_c" stoichiometry="1.0000" />
              <speciesReference species="M_oaa_c" stoichiometry="1.0000" />
          </listOfProducts>
          <kineticLaw>
          <math xmlns="http://www.w3.org/1998/Math/MathML">
          <ci>FLUX_VALUE</ci>
          </math>
          <listOfParameters>
          <parameter id="LOWER_BOUND" value="0" units="mmol_per_gDW_per_hr"/>
          <parameter id="UPPER_BOUND" value="99999" units="mmol_per_gDW_per_hr"/>
          <parameter id="OBJECTIVE_COEFFICIENT" value="0" />
          <parameter id="FLUX_VALUE" value="0" units="mmol_per_gDW_per_hr"/>
          </listOfParameters>
          </kineticLaw>
        </reaction>
        <reaction id="R_CITt7" name="CITt7" reversible="false">
          <listOfReactants>
              <speciesReference species="M_cit_e" stoichiometry="1" />
              <speciesReference species="M_succ_c" stoichiometry="1" />
          </listOfReactants>
          <listOfProducts>
              <speciesReference species="M_succ_e" stoichiometry="1.0000" />
              <speciesReference species="M_cit_c" stoichiometry="1.0000" />
          </listOfProducts>
          <kineticLaw>
          <math xmlns="http://www.w3.org/1998/Math/MathML">
          <ci>FLUX_VALUE</ci>
          </math>
          <listOfParameters>
          <parameter id="LOWER_BOUND" value="0" units="mmol_per_gDW_per_hr"/>
          <parameter id="UPPER_BOUND" value="99999" units="mmol_per_gDW_per_hr"/>
          <parameter id="OBJECTIVE_COEFFICIENT" value="0" />
          <parameter id="FLUX_VALUE" value="0" units="mmol_per_gDW_per_hr"/>
          </listOfParameters>
          </kineticLaw>
        </reaction>
        <reaction id="R_CLPNS_EC" name="CLPNS_EC" reversible="true">
          <listOfReactants>
              <speciesReference species="M_pg_EC_c" stoichiometry="0.04" />
          </listOfReactants>
          <listOfProducts>
              <speciesReference species="M_glyc_c" stoichiometry="1.0000" />
              <speciesReference species="M_clpn_EC_c" stoichiometry="0.0200" />
          </listOfProducts>
          <kineticLaw>
          <math xmlns="http://www.w3.org/1998/Math/MathML">
          <ci>FLUX_VALUE</ci>
          </math>
          <listOfParameters>
          <parameter id="LOWER_BOUND" value="-99999" units="mmol_per_gDW_per_hr"/>
          <parameter id="UPPER_BOUND" value="99999" units="mmol_per_gDW_per_hr"/>
          <parameter id="OBJECTIVE_COEFFICIENT" value="0" />
          <parameter id="FLUX_VALUE" value="0" units="mmol_per_gDW_per_hr"/>
          </listOfParameters>
          </kineticLaw>
        </reaction>
        <reaction id="R_CMPN" name="CMPN" reversible="false">
          <listOfReactants>
              <speciesReference species="M_cmp_c" stoichiometry="1" />
              <speciesReference species="M_h2o_c" stoichiometry="1" />
          </listOfReactants>
          <listOfProducts>
              <speciesReference species="M_csn_c" stoichiometry="1.0000" />
              <speciesReference species="M_r5p_c" stoichiometry="1.0000" />
          </listOfProducts>
          <kineticLaw>
          <math xmlns="http://www.w3.org/1998/Math/MathML">
          <ci>FLUX_VALUE</ci>
          </math>
          <listOfParameters>
          <parameter id="LOWER_BOUND" value="0" units="mmol_per_gDW_per_hr"/>
          <parameter id="UPPER_BOUND" value="99999" units="mmol_per_gDW_per_hr"/>
          <parameter id="OBJECTIVE_COEFFICIENT" value="0" />
          <parameter id="FLUX_VALUE" value="0" units="mmol_per_gDW_per_hr"/>
          </listOfParameters>
          </kineticLaw>
        </reaction>
        <reaction id="R_CO2t" name="CO2t" reversible="true">
          <listOfReactants>
              <speciesReference species="M_co2_e" stoichiometry="1" />
          </listOfReactants>
          <listOfProducts>
              <speciesReference species="M_co2_c" stoichiometry="1.0000" />
          </listOfProducts>
          <kineticLaw>
          <math xmlns="http://www.w3.org/1998/Math/MathML">
          <ci>FLUX_VALUE</ci>
          </math>
          <listOfParameters>
          <parameter id="LOWER_BOUND" value="-99999" units="mmol_per_gDW_per_hr"/>
          <parameter id="UPPER_BOUND" value="99999" units="mmol_per_gDW_per_hr"/>
          <parameter id="OBJECTIVE_COEFFICIENT" value="0" />
          <parameter id="FLUX_VALUE" value="0" units="mmol_per_gDW_per_hr"/>
          </listOfParameters>
          </kineticLaw>
        </reaction>
        <reaction id="R_CPPPGO" name="CPPPGO" reversible="false">
          <listOfReactants>
              <speciesReference species="M_cpppg3_c" stoichiometry="1" />
              <speciesReference species="M_h_c" stoichiometry="2" />
              <speciesReference species="M_o2_c" stoichiometry="1" />
          </listOfReactants>
          <listOfProducts>
              <speciesReference species="M_co2_c" stoichiometry="2.0000" />
              <speciesReference species="M_h2o_c" stoichiometry="2.0000" />
              <speciesReference species="M_pppg9_c" stoichiometry="1.0000" />
          </listOfProducts>
          <kineticLaw>
          <math xmlns="http://www.w3.org/1998/Math/MathML">
          <ci>FLUX_VALUE</ci>
          </math>
          <listOfParameters>
          <parameter id="LOWER_BOUND" value="0" units="mmol_per_gDW_per_hr"/>
          <parameter id="UPPER_BOUND" value="99999" units="mmol_per_gDW_per_hr"/>
          <parameter id="OBJECTIVE_COEFFICIENT" value="0" />
          <parameter id="FLUX_VALUE" value="0" units="mmol_per_gDW_per_hr"/>
          </listOfParameters>
          </kineticLaw>
        </reaction>
        <reaction id="R_CRNBTCT" name="CRNBTCT" reversible="true">
          <listOfReactants>
              <speciesReference species="M_bbtcoa_c" stoichiometry="1" />
              <speciesReference species="M_crn_c" stoichiometry="1" />
          </listOfReactants>
          <listOfProducts>
              <speciesReference species="M_gbbtn_c" stoichiometry="1.0000" />
              <speciesReference species="M_crncoa_c" stoichiometry="1.0000" />
          </listOfProducts>
          <kineticLaw>
          <math xmlns="http://www.w3.org/1998/Math/MathML">
          <ci>FLUX_VALUE</ci>
          </math>
          <listOfParameters>
          <parameter id="LOWER_BOUND" value="-99999" units="mmol_per_gDW_per_hr"/>
          <parameter id="UPPER_BOUND" value="99999" units="mmol_per_gDW_per_hr"/>
          <parameter id="OBJECTIVE_COEFFICIENT" value="0" />
          <parameter id="FLUX_VALUE" value="0" units="mmol_per_gDW_per_hr"/>
          </listOfParameters>
          </kineticLaw>
        </reaction>
        <reaction id="R_CRNCBCT" name="CRNCBCT" reversible="true">
          <listOfReactants>
              <speciesReference species="M_crn_c" stoichiometry="1" />
              <speciesReference species="M_ctbtcoa_c" stoichiometry="1" />
          </listOfReactants>
          <listOfProducts>
              <speciesReference species="M_ctbt_c" stoichiometry="1.0000" />
              <speciesReference species="M_crncoa_c" stoichiometry="1.0000" />
          </listOfProducts>
          <kineticLaw>
          <math xmlns="http://www.w3.org/1998/Math/MathML">
          <ci>FLUX_VALUE</ci>
          </math>
          <listOfParameters>
          <parameter id="LOWER_BOUND" value="-99999" units="mmol_per_gDW_per_hr"/>
          <parameter id="UPPER_BOUND" value="99999" units="mmol_per_gDW_per_hr"/>
          <parameter id="OBJECTIVE_COEFFICIENT" value="0" />
          <parameter id="FLUX_VALUE" value="0" units="mmol_per_gDW_per_hr"/>
          </listOfParameters>
          </kineticLaw>
        </reaction>
        <reaction id="R_CRNCDH" name="CRNCDH" reversible="true">
          <listOfReactants>
              <speciesReference species="M_crncoa_c" stoichiometry="1" />
          </listOfReactants>
          <listOfProducts>
              <speciesReference species="M_h2o_c" stoichiometry="1.0000" />
              <speciesReference species="M_ctbtcoa_c" stoichiometry="1.0000" />
          </listOfProducts>
          <kineticLaw>
          <math xmlns="http://www.w3.org/1998/Math/MathML">
          <ci>FLUX_VALUE</ci>
          </math>
          <listOfParameters>
          <parameter id="LOWER_BOUND" value="-99999" units="mmol_per_gDW_per_hr"/>
          <parameter id="UPPER_BOUND" value="99999" units="mmol_per_gDW_per_hr"/>
          <parameter id="OBJECTIVE_COEFFICIENT" value="0" />
          <parameter id="FLUX_VALUE" value="0" units="mmol_per_gDW_per_hr"/>
          </listOfParameters>
          </kineticLaw>
        </reaction>
        <reaction id="R_CRNt7" name="CRNt7" reversible="false">
          <listOfReactants>
              <speciesReference species="M_crn_e" stoichiometry="1" />
              <speciesReference species="M_gbbtn_c" stoichiometry="1" />
          </listOfReactants>
          <listOfProducts>
              <speciesReference species="M_gbbtn_e" stoichiometry="1.0000" />
              <speciesReference species="M_crn_c" stoichiometry="1.0000" />
          </listOfProducts>
          <kineticLaw>
          <math xmlns="http://www.w3.org/1998/Math/MathML">
          <ci>FLUX_VALUE</ci>
          </math>
          <listOfParameters>
          <parameter id="LOWER_BOUND" value="0" units="mmol_per_gDW_per_hr"/>
          <parameter id="UPPER_BOUND" value="99999" units="mmol_per_gDW_per_hr"/>
          <parameter id="OBJECTIVE_COEFFICIENT" value="0" />
          <parameter id="FLUX_VALUE" value="0" units="mmol_per_gDW_per_hr"/>
          </listOfParameters>
          </kineticLaw>
        </reaction>
        <reaction id="R_CS" name="CS" reversible="false">
          <listOfReactants>
              <speciesReference species="M_accoa_c" stoichiometry="1" />
              <speciesReference species="M_h2o_c" stoichiometry="1" />
              <speciesReference species="M_oaa_c" stoichiometry="1" />
          </listOfReactants>
          <listOfProducts>
              <speciesReference species="M_h_c" stoichiometry="1.0000" />
              <speciesReference species="M_cit_c" stoichiometry="1.0000" />
              <speciesReference species="M_coa_c" stoichiometry="1.0000" />
          </listOfProducts>
          <kineticLaw>
          <math xmlns="http://www.w3.org/1998/Math/MathML">
          <ci>FLUX_VALUE</ci>
          </math>
          <listOfParameters>
          <parameter id="LOWER_BOUND" value="0" units="mmol_per_gDW_per_hr"/>
          <parameter id="UPPER_BOUND" value="99999" units="mmol_per_gDW_per_hr"/>
          <parameter id="OBJECTIVE_COEFFICIENT" value="0" />
          <parameter id="FLUX_VALUE" value="0" units="mmol_per_gDW_per_hr"/>
          </listOfParameters>
          </kineticLaw>
        </reaction>
        <reaction id="R_CSND" name="CSND" reversible="false">
          <listOfReactants>
              <speciesReference species="M_csn_c" stoichiometry="1" />
              <speciesReference species="M_h2o_c" stoichiometry="1" />
              <speciesReference species="M_h_c" stoichiometry="1" />
          </listOfReactants>
          <listOfProducts>
              <speciesReference species="M_nh4_c" stoichiometry="1.0000" />
              <speciesReference species="M_ura_c" stoichiometry="1.0000" />
          </listOfProducts>
          <kineticLaw>
          <math xmlns="http://www.w3.org/1998/Math/MathML">
          <ci>FLUX_VALUE</ci>
          </math>
          <listOfParameters>
          <parameter id="LOWER_BOUND" value="0" units="mmol_per_gDW_per_hr"/>
          <parameter id="UPPER_BOUND" value="99999" units="mmol_per_gDW_per_hr"/>
          <parameter id="OBJECTIVE_COEFFICIENT" value="0" />
          <parameter id="FLUX_VALUE" value="0" units="mmol_per_gDW_per_hr"/>
          </listOfParameters>
          </kineticLaw>
        </reaction>
        <reaction id="R_CSNt2" name="CSNt2" reversible="false">
          <listOfReactants>
              <speciesReference species="M_csn_e" stoichiometry="1" />
              <speciesReference species="M_h_e" stoichiometry="1" />
          </listOfReactants>
          <listOfProducts>
              <speciesReference species="M_h_c" stoichiometry="1.0000" />
              <speciesReference species="M_csn_c" stoichiometry="1.0000" />
          </listOfProducts>
          <kineticLaw>
          <math xmlns="http://www.w3.org/1998/Math/MathML">
          <ci>FLUX_VALUE</ci>
          </math>
          <listOfParameters>
          <parameter id="LOWER_BOUND" value="0" units="mmol_per_gDW_per_hr"/>
          <parameter id="UPPER_BOUND" value="99999" units="mmol_per_gDW_per_hr"/>
          <parameter id="OBJECTIVE_COEFFICIENT" value="0" />
          <parameter id="FLUX_VALUE" value="0" units="mmol_per_gDW_per_hr"/>
          </listOfParameters>
          </kineticLaw>
        </reaction>
        <reaction id="R_CTPS2" name="CTPS2" reversible="false">
          <listOfReactants>
              <speciesReference species="M_atp_c" stoichiometry="1" />
              <speciesReference species="M_gln_DASH_L_c" stoichiometry="1" />
              <speciesReference species="M_h2o_c" stoichiometry="1" />
              <speciesReference species="M_utp_c" stoichiometry="1" />
          </listOfReactants>
          <listOfProducts>
              <speciesReference species="M_adp_c" stoichiometry="1.0000" />
              <speciesReference species="M_h_c" stoichiometry="2.0000" />
              <speciesReference species="M_glu_DASH_L_c" stoichiometry="1.0000" />
              <speciesReference species="M_ctp_c" stoichiometry="1.0000" />
              <speciesReference species="M_pi_c" stoichiometry="1.0000" />
          </listOfProducts>
          <kineticLaw>
          <math xmlns="http://www.w3.org/1998/Math/MathML">
          <ci>FLUX_VALUE</ci>
          </math>
          <listOfParameters>
          <parameter id="LOWER_BOUND" value="0" units="mmol_per_gDW_per_hr"/>
          <parameter id="UPPER_BOUND" value="99999" units="mmol_per_gDW_per_hr"/>
          <parameter id="OBJECTIVE_COEFFICIENT" value="0" />
          <parameter id="FLUX_VALUE" value="0" units="mmol_per_gDW_per_hr"/>
          </listOfParameters>
          </kineticLaw>
        </reaction>
        <reaction id="R_CYANST" name="CYANST" reversible="false">
          <listOfReactants>
              <speciesReference species="M_cyan_c" stoichiometry="1" />
              <speciesReference species="M_tsul_c" stoichiometry="1" />
          </listOfReactants>
          <listOfProducts>
              <speciesReference species="M_so3_c" stoichiometry="1.0000" />
              <speciesReference species="M_tcynt_c" stoichiometry="1.0000" />
              <speciesReference species="M_h_c" stoichiometry="1.0000" />
          </listOfProducts>
          <kineticLaw>
          <math xmlns="http://www.w3.org/1998/Math/MathML">
          <ci>FLUX_VALUE</ci>
          </math>
          <listOfParameters>
          <parameter id="LOWER_BOUND" value="0" units="mmol_per_gDW_per_hr"/>
          <parameter id="UPPER_BOUND" value="99999" units="mmol_per_gDW_per_hr"/>
          <parameter id="OBJECTIVE_COEFFICIENT" value="0" />
          <parameter id="FLUX_VALUE" value="0" units="mmol_per_gDW_per_hr"/>
          </listOfParameters>
          </kineticLaw>
        </reaction>
        <reaction id="R_CYNTAH" name="CYNTAH" reversible="false">
          <listOfReactants>
              <speciesReference species="M_cynt_c" stoichiometry="1" />
              <speciesReference species="M_h_c" stoichiometry="3" />
              <speciesReference species="M_hco3_c" stoichiometry="1" />
          </listOfReactants>
          <listOfProducts>
              <speciesReference species="M_co2_c" stoichiometry="2.0000" />
              <speciesReference species="M_nh4_c" stoichiometry="1.0000" />
          </listOfProducts>
          <kineticLaw>
          <math xmlns="http://www.w3.org/1998/Math/MathML">
          <ci>FLUX_VALUE</ci>
          </math>
          <listOfParameters>
          <parameter id="LOWER_BOUND" value="0" units="mmol_per_gDW_per_hr"/>
          <parameter id="UPPER_BOUND" value="99999" units="mmol_per_gDW_per_hr"/>
          <parameter id="OBJECTIVE_COEFFICIENT" value="0" />
          <parameter id="FLUX_VALUE" value="0" units="mmol_per_gDW_per_hr"/>
          </listOfParameters>
          </kineticLaw>
        </reaction>
        <reaction id="R_CYNTt2" name="CYNTt2" reversible="false">
          <listOfReactants>
              <speciesReference species="M_cynt_e" stoichiometry="1" />
              <speciesReference species="M_h_e" stoichiometry="1" />
          </listOfReactants>
          <listOfProducts>
              <speciesReference species="M_h_c" stoichiometry="1.0000" />
              <speciesReference species="M_cynt_c" stoichiometry="1.0000" />
          </listOfProducts>
          <kineticLaw>
          <math xmlns="http://www.w3.org/1998/Math/MathML">
          <ci>FLUX_VALUE</ci>
          </math>
          <listOfParameters>
          <parameter id="LOWER_BOUND" value="0" units="mmol_per_gDW_per_hr"/>
          <parameter id="UPPER_BOUND" value="99999" units="mmol_per_gDW_per_hr"/>
          <parameter id="OBJECTIVE_COEFFICIENT" value="0" />
          <parameter id="FLUX_VALUE" value="0" units="mmol_per_gDW_per_hr"/>
          </listOfParameters>
          </kineticLaw>
        </reaction>
        <reaction id="R_CYSDS" name="CYSDS" reversible="false">
          <listOfReactants>
              <speciesReference species="M_cys_DASH_L_c" stoichiometry="1" />
              <speciesReference species="M_h2o_c" stoichiometry="1" />
          </listOfReactants>
          <listOfProducts>
              <speciesReference species="M_pyr_c" stoichiometry="1.0000" />
              <speciesReference species="M_h2s_c" stoichiometry="1.0000" />
              <speciesReference species="M_nh4_c" stoichiometry="1.0000" />
          </listOfProducts>
          <kineticLaw>
          <math xmlns="http://www.w3.org/1998/Math/MathML">
          <ci>FLUX_VALUE</ci>
          </math>
          <listOfParameters>
          <parameter id="LOWER_BOUND" value="0" units="mmol_per_gDW_per_hr"/>
          <parameter id="UPPER_BOUND" value="99999" units="mmol_per_gDW_per_hr"/>
          <parameter id="OBJECTIVE_COEFFICIENT" value="0" />
          <parameter id="FLUX_VALUE" value="0" units="mmol_per_gDW_per_hr"/>
          </listOfParameters>
          </kineticLaw>
        </reaction>
        <reaction id="R_CYSS" name="CYSS" reversible="false">
          <listOfReactants>
              <speciesReference species="M_acser_c" stoichiometry="1" />
              <speciesReference species="M_h2s_c" stoichiometry="1" />
          </listOfReactants>
          <listOfProducts>
              <speciesReference species="M_ac_c" stoichiometry="1.0000" />
              <speciesReference species="M_h_c" stoichiometry="1.0000" />
              <speciesReference species="M_cys_DASH_L_c" stoichiometry="1.0000" />
          </listOfProducts>
          <kineticLaw>
          <math xmlns="http://www.w3.org/1998/Math/MathML">
          <ci>FLUX_VALUE</ci>
          </math>
          <listOfParameters>
          <parameter id="LOWER_BOUND" value="0" units="mmol_per_gDW_per_hr"/>
          <parameter id="UPPER_BOUND" value="99999" units="mmol_per_gDW_per_hr"/>
          <parameter id="OBJECTIVE_COEFFICIENT" value="0" />
          <parameter id="FLUX_VALUE" value="0" units="mmol_per_gDW_per_hr"/>
          </listOfParameters>
          </kineticLaw>
        </reaction>
        <reaction id="R_CYSTL" name="CYSTL" reversible="false">
          <listOfReactants>
              <speciesReference species="M_cyst_DASH_L_c" stoichiometry="1" />
              <speciesReference species="M_h2o_c" stoichiometry="1" />
          </listOfReactants>
          <listOfProducts>
              <speciesReference species="M_pyr_c" stoichiometry="1.0000" />
              <speciesReference species="M_hcys_DASH_L_c" stoichiometry="1.0000" />
              <speciesReference species="M_nh4_c" stoichiometry="1.0000" />
          </listOfProducts>
          <kineticLaw>
          <math xmlns="http://www.w3.org/1998/Math/MathML">
          <ci>FLUX_VALUE</ci>
          </math>
          <listOfParameters>
          <parameter id="LOWER_BOUND" value="0" units="mmol_per_gDW_per_hr"/>
          <parameter id="UPPER_BOUND" value="99999" units="mmol_per_gDW_per_hr"/>
          <parameter id="OBJECTIVE_COEFFICIENT" value="0" />
          <parameter id="FLUX_VALUE" value="0" units="mmol_per_gDW_per_hr"/>
          </listOfParameters>
          </kineticLaw>
        </reaction>
        <reaction id="R_CYSabc" name="CYSabc" reversible="false">
          <listOfReactants>
              <speciesReference species="M_atp_c" stoichiometry="1" />
              <speciesReference species="M_cys_DASH_L_e" stoichiometry="1" />
              <speciesReference species="M_h2o_c" stoichiometry="1" />
          </listOfReactants>
          <listOfProducts>
              <speciesReference species="M_adp_c" stoichiometry="1.0000" />
              <speciesReference species="M_h_c" stoichiometry="1.0000" />
              <speciesReference species="M_cys_DASH_L_c" stoichiometry="1.0000" />
              <speciesReference species="M_pi_c" stoichiometry="1.0000" />
          </listOfProducts>
          <kineticLaw>
          <math xmlns="http://www.w3.org/1998/Math/MathML">
          <ci>FLUX_VALUE</ci>
          </math>
          <listOfParameters>
          <parameter id="LOWER_BOUND" value="0" units="mmol_per_gDW_per_hr"/>
          <parameter id="UPPER_BOUND" value="99999" units="mmol_per_gDW_per_hr"/>
          <parameter id="OBJECTIVE_COEFFICIENT" value="0" />
          <parameter id="FLUX_VALUE" value="0" units="mmol_per_gDW_per_hr"/>
          </listOfParameters>
          </kineticLaw>
        </reaction>
        <reaction id="R_CYTBD" name="CYTBD" reversible="false">
          <listOfReactants>
              <speciesReference species="M_h_c" stoichiometry="2" />
              <speciesReference species="M_o2_c" stoichiometry="0.5" />
              <speciesReference species="M_q8h2_c" stoichiometry="1" />
          </listOfReactants>
          <listOfProducts>
              <speciesReference species="M_h_e" stoichiometry="2.0000" />
              <speciesReference species="M_h2o_c" stoichiometry="1.0000" />
              <speciesReference species="M_q8_c" stoichiometry="1.0000" />
          </listOfProducts>
          <kineticLaw>
          <math xmlns="http://www.w3.org/1998/Math/MathML">
          <ci>FLUX_VALUE</ci>
          </math>
          <listOfParameters>
          <parameter id="LOWER_BOUND" value="0" units="mmol_per_gDW_per_hr"/>
          <parameter id="UPPER_BOUND" value="99999" units="mmol_per_gDW_per_hr"/>
          <parameter id="OBJECTIVE_COEFFICIENT" value="0" />
          <parameter id="FLUX_VALUE" value="0" units="mmol_per_gDW_per_hr"/>
          </listOfParameters>
          </kineticLaw>
        </reaction>
        <reaction id="R_CYTBO3" name="CYTBO3" reversible="false">
          <listOfReactants>
              <speciesReference species="M_h_c" stoichiometry="2.5" />
              <speciesReference species="M_o2_c" stoichiometry="0.5" />
              <speciesReference species="M_q8h2_c" stoichiometry="1" />
          </listOfReactants>
          <listOfProducts>
              <speciesReference species="M_h_e" stoichiometry="2.5000" />
              <speciesReference species="M_h2o_c" stoichiometry="1.0000" />
              <speciesReference species="M_q8_c" stoichiometry="1.0000" />
          </listOfProducts>
          <kineticLaw>
          <math xmlns="http://www.w3.org/1998/Math/MathML">
          <ci>FLUX_VALUE</ci>
          </math>
          <listOfParameters>
          <parameter id="LOWER_BOUND" value="0" units="mmol_per_gDW_per_hr"/>
          <parameter id="UPPER_BOUND" value="99999" units="mmol_per_gDW_per_hr"/>
          <parameter id="OBJECTIVE_COEFFICIENT" value="0" />
          <parameter id="FLUX_VALUE" value="0" units="mmol_per_gDW_per_hr"/>
          </listOfParameters>
          </kineticLaw>
        </reaction>
        <reaction id="R_CYTD" name="CYTD" reversible="false">
          <listOfReactants>
              <speciesReference species="M_cytd_c" stoichiometry="1" />
              <speciesReference species="M_h2o_c" stoichiometry="1" />
              <speciesReference species="M_h_c" stoichiometry="1" />
          </listOfReactants>
          <listOfProducts>
              <speciesReference species="M_uri_c" stoichiometry="1.0000" />
              <speciesReference species="M_nh4_c" stoichiometry="1.0000" />
          </listOfProducts>
          <kineticLaw>
          <math xmlns="http://www.w3.org/1998/Math/MathML">
          <ci>FLUX_VALUE</ci>
          </math>
          <listOfParameters>
          <parameter id="LOWER_BOUND" value="0" units="mmol_per_gDW_per_hr"/>
          <parameter id="UPPER_BOUND" value="99999" units="mmol_per_gDW_per_hr"/>
          <parameter id="OBJECTIVE_COEFFICIENT" value="0" />
          <parameter id="FLUX_VALUE" value="0" units="mmol_per_gDW_per_hr"/>
          </listOfParameters>
          </kineticLaw>
        </reaction>
        <reaction id="R_CYTDK2" name="CYTDK2" reversible="false">
          <listOfReactants>
              <speciesReference species="M_cytd_c" stoichiometry="1" />
              <speciesReference species="M_gtp_c" stoichiometry="1" />
          </listOfReactants>
          <listOfProducts>
              <speciesReference species="M_h_c" stoichiometry="1.0000" />
              <speciesReference species="M_cmp_c" stoichiometry="1.0000" />
              <speciesReference species="M_gdp_c" stoichiometry="1.0000" />
          </listOfProducts>
          <kineticLaw>
          <math xmlns="http://www.w3.org/1998/Math/MathML">
          <ci>FLUX_VALUE</ci>
          </math>
          <listOfParameters>
          <parameter id="LOWER_BOUND" value="0" units="mmol_per_gDW_per_hr"/>
          <parameter id="UPPER_BOUND" value="99999" units="mmol_per_gDW_per_hr"/>
          <parameter id="OBJECTIVE_COEFFICIENT" value="0" />
          <parameter id="FLUX_VALUE" value="0" units="mmol_per_gDW_per_hr"/>
          </listOfParameters>
          </kineticLaw>
        </reaction>
        <reaction id="R_CYTDt2" name="CYTDt2" reversible="false">
          <listOfReactants>
              <speciesReference species="M_cytd_e" stoichiometry="1" />
              <speciesReference species="M_h_e" stoichiometry="1" />
          </listOfReactants>
          <listOfProducts>
              <speciesReference species="M_h_c" stoichiometry="1.0000" />
              <speciesReference species="M_cytd_c" stoichiometry="1.0000" />
          </listOfProducts>
          <kineticLaw>
          <math xmlns="http://www.w3.org/1998/Math/MathML">
          <ci>FLUX_VALUE</ci>
          </math>
          <listOfParameters>
          <parameter id="LOWER_BOUND" value="0" units="mmol_per_gDW_per_hr"/>
          <parameter id="UPPER_BOUND" value="99999" units="mmol_per_gDW_per_hr"/>
          <parameter id="OBJECTIVE_COEFFICIENT" value="0" />
          <parameter id="FLUX_VALUE" value="0" units="mmol_per_gDW_per_hr"/>
          </listOfParameters>
          </kineticLaw>
        </reaction>
        <reaction id="R_CYTDt2r" name="CYTDt2r" reversible="true">
          <listOfReactants>
              <speciesReference species="M_cytd_e" stoichiometry="1" />
              <speciesReference species="M_h_e" stoichiometry="1" />
          </listOfReactants>
          <listOfProducts>
              <speciesReference species="M_h_c" stoichiometry="1.0000" />
              <speciesReference species="M_cytd_c" stoichiometry="1.0000" />
          </listOfProducts>
          <kineticLaw>
          <math xmlns="http://www.w3.org/1998/Math/MathML">
          <ci>FLUX_VALUE</ci>
          </math>
          <listOfParameters>
          <parameter id="LOWER_BOUND" value="-99999" units="mmol_per_gDW_per_hr"/>
          <parameter id="UPPER_BOUND" value="99999" units="mmol_per_gDW_per_hr"/>
          <parameter id="OBJECTIVE_COEFFICIENT" value="0" />
          <parameter id="FLUX_VALUE" value="0" units="mmol_per_gDW_per_hr"/>
          </listOfParameters>
          </kineticLaw>
        </reaction>
        <reaction id="R_CYTK1" name="CYTK1" reversible="true">
          <listOfReactants>
              <speciesReference species="M_atp_c" stoichiometry="1" />
              <speciesReference species="M_cmp_c" stoichiometry="1" />
          </listOfReactants>
          <listOfProducts>
              <speciesReference species="M_adp_c" stoichiometry="1.0000" />
              <speciesReference species="M_cdp_c" stoichiometry="1.0000" />
          </listOfProducts>
          <kineticLaw>
          <math xmlns="http://www.w3.org/1998/Math/MathML">
          <ci>FLUX_VALUE</ci>
          </math>
          <listOfParameters>
          <parameter id="LOWER_BOUND" value="-99999" units="mmol_per_gDW_per_hr"/>
          <parameter id="UPPER_BOUND" value="99999" units="mmol_per_gDW_per_hr"/>
          <parameter id="OBJECTIVE_COEFFICIENT" value="0" />
          <parameter id="FLUX_VALUE" value="0" units="mmol_per_gDW_per_hr"/>
          </listOfParameters>
          </kineticLaw>
        </reaction>
        <reaction id="R_CYTK2" name="CYTK2" reversible="true">
          <listOfReactants>
              <speciesReference species="M_atp_c" stoichiometry="1" />
              <speciesReference species="M_dcmp_c" stoichiometry="1" />
          </listOfReactants>
          <listOfProducts>
              <speciesReference species="M_adp_c" stoichiometry="1.0000" />
              <speciesReference species="M_dcdp_c" stoichiometry="1.0000" />
          </listOfProducts>
          <kineticLaw>
          <math xmlns="http://www.w3.org/1998/Math/MathML">
          <ci>FLUX_VALUE</ci>
          </math>
          <listOfParameters>
          <parameter id="LOWER_BOUND" value="-99999" units="mmol_per_gDW_per_hr"/>
          <parameter id="UPPER_BOUND" value="99999" units="mmol_per_gDW_per_hr"/>
          <parameter id="OBJECTIVE_COEFFICIENT" value="0" />
          <parameter id="FLUX_VALUE" value="0" units="mmol_per_gDW_per_hr"/>
          </listOfParameters>
          </kineticLaw>
        </reaction>
        <reaction id="R_DAAD" name="DAAD" reversible="false">
          <listOfReactants>
              <speciesReference species="M_ala_DASH_D_c" stoichiometry="1" />
              <speciesReference species="M_fad_c" stoichiometry="1" />
              <speciesReference species="M_h2o_c" stoichiometry="1" />
          </listOfReactants>
          <listOfProducts>
              <speciesReference species="M_pyr_c" stoichiometry="1.0000" />
              <speciesReference species="M_fadh2_c" stoichiometry="1.0000" />
              <speciesReference species="M_nh4_c" stoichiometry="1.0000" />
          </listOfProducts>
          <kineticLaw>
          <math xmlns="http://www.w3.org/1998/Math/MathML">
          <ci>FLUX_VALUE</ci>
          </math>
          <listOfParameters>
          <parameter id="LOWER_BOUND" value="0" units="mmol_per_gDW_per_hr"/>
          <parameter id="UPPER_BOUND" value="99999" units="mmol_per_gDW_per_hr"/>
          <parameter id="OBJECTIVE_COEFFICIENT" value="0" />
          <parameter id="FLUX_VALUE" value="0" units="mmol_per_gDW_per_hr"/>
          </listOfParameters>
          </kineticLaw>
        </reaction>
        <reaction id="R_DADA" name="DADA" reversible="false">
          <listOfReactants>
              <speciesReference species="M_dad_DASH_2_c" stoichiometry="1" />
              <speciesReference species="M_h2o_c" stoichiometry="1" />
              <speciesReference species="M_h_c" stoichiometry="1" />
          </listOfReactants>
          <listOfProducts>
              <speciesReference species="M_din_c" stoichiometry="1.0000" />
              <speciesReference species="M_nh4_c" stoichiometry="1.0000" />
          </listOfProducts>
          <kineticLaw>
          <math xmlns="http://www.w3.org/1998/Math/MathML">
          <ci>FLUX_VALUE</ci>
          </math>
          <listOfParameters>
          <parameter id="LOWER_BOUND" value="0" units="mmol_per_gDW_per_hr"/>
          <parameter id="UPPER_BOUND" value="99999" units="mmol_per_gDW_per_hr"/>
          <parameter id="OBJECTIVE_COEFFICIENT" value="0" />
          <parameter id="FLUX_VALUE" value="0" units="mmol_per_gDW_per_hr"/>
          </listOfParameters>
          </kineticLaw>
        </reaction>
        <reaction id="R_DADK" name="DADK" reversible="true">
          <listOfReactants>
              <speciesReference species="M_atp_c" stoichiometry="1" />
              <speciesReference species="M_damp_c" stoichiometry="1" />
          </listOfReactants>
          <listOfProducts>
              <speciesReference species="M_adp_c" stoichiometry="1.0000" />
              <speciesReference species="M_dadp_c" stoichiometry="1.0000" />
          </listOfProducts>
          <kineticLaw>
          <math xmlns="http://www.w3.org/1998/Math/MathML">
          <ci>FLUX_VALUE</ci>
          </math>
          <listOfParameters>
          <parameter id="LOWER_BOUND" value="-99999" units="mmol_per_gDW_per_hr"/>
          <parameter id="UPPER_BOUND" value="99999" units="mmol_per_gDW_per_hr"/>
          <parameter id="OBJECTIVE_COEFFICIENT" value="0" />
          <parameter id="FLUX_VALUE" value="0" units="mmol_per_gDW_per_hr"/>
          </listOfParameters>
          </kineticLaw>
        </reaction>
        <reaction id="R_DADNt2" name="DADNt2" reversible="false">
          <listOfReactants>
              <speciesReference species="M_dad_DASH_2_e" stoichiometry="1" />
              <speciesReference species="M_h_e" stoichiometry="1" />
          </listOfReactants>
          <listOfProducts>
              <speciesReference species="M_h_c" stoichiometry="1.0000" />
              <speciesReference species="M_dad_DASH_2_c" stoichiometry="1.0000" />
          </listOfProducts>
          <kineticLaw>
          <math xmlns="http://www.w3.org/1998/Math/MathML">
          <ci>FLUX_VALUE</ci>
          </math>
          <listOfParameters>
          <parameter id="LOWER_BOUND" value="0" units="mmol_per_gDW_per_hr"/>
          <parameter id="UPPER_BOUND" value="99999" units="mmol_per_gDW_per_hr"/>
          <parameter id="OBJECTIVE_COEFFICIENT" value="0" />
          <parameter id="FLUX_VALUE" value="0" units="mmol_per_gDW_per_hr"/>
          </listOfParameters>
          </kineticLaw>
        </reaction>
        <reaction id="R_DAGK_EC" name="DAGK_EC" reversible="false">
          <listOfReactants>
              <speciesReference species="M_12dgr_EC_c" stoichiometry="0.02" />
              <speciesReference species="M_atp_c" stoichiometry="1" />
          </listOfReactants>
          <listOfProducts>
              <speciesReference species="M_adp_c" stoichiometry="1.0000" />
              <speciesReference species="M_pa_EC_c" stoichiometry="0.0200" />
              <speciesReference species="M_h_c" stoichiometry="1.0000" />
          </listOfProducts>
          <kineticLaw>
          <math xmlns="http://www.w3.org/1998/Math/MathML">
          <ci>FLUX_VALUE</ci>
          </math>
          <listOfParameters>
          <parameter id="LOWER_BOUND" value="0" units="mmol_per_gDW_per_hr"/>
          <parameter id="UPPER_BOUND" value="99999" units="mmol_per_gDW_per_hr"/>
          <parameter id="OBJECTIVE_COEFFICIENT" value="0" />
          <parameter id="FLUX_VALUE" value="0" units="mmol_per_gDW_per_hr"/>
          </listOfParameters>
          </kineticLaw>
        </reaction>
        <reaction id="R_DALAt2r" name="DALAt2r" reversible="true">
          <listOfReactants>
              <speciesReference species="M_ala_DASH_D_e" stoichiometry="1" />
              <speciesReference species="M_h_e" stoichiometry="1" />
          </listOfReactants>
          <listOfProducts>
              <speciesReference species="M_h_c" stoichiometry="1.0000" />
              <speciesReference species="M_ala_DASH_D_c" stoichiometry="1.0000" />
          </listOfProducts>
          <kineticLaw>
          <math xmlns="http://www.w3.org/1998/Math/MathML">
          <ci>FLUX_VALUE</ci>
          </math>
          <listOfParameters>
          <parameter id="LOWER_BOUND" value="-99999" units="mmol_per_gDW_per_hr"/>
          <parameter id="UPPER_BOUND" value="99999" units="mmol_per_gDW_per_hr"/>
          <parameter id="OBJECTIVE_COEFFICIENT" value="0" />
          <parameter id="FLUX_VALUE" value="0" units="mmol_per_gDW_per_hr"/>
          </listOfParameters>
          </kineticLaw>
        </reaction>
        <reaction id="R_DAPDC" name="DAPDC" reversible="false">
          <listOfReactants>
              <speciesReference species="M_26dap_DASH_M_c" stoichiometry="1" />
              <speciesReference species="M_h_c" stoichiometry="1" />
          </listOfReactants>
          <listOfProducts>
              <speciesReference species="M_co2_c" stoichiometry="1.0000" />
              <speciesReference species="M_lys_DASH_L_c" stoichiometry="1.0000" />
          </listOfProducts>
          <kineticLaw>
          <math xmlns="http://www.w3.org/1998/Math/MathML">
          <ci>FLUX_VALUE</ci>
          </math>
          <listOfParameters>
          <parameter id="LOWER_BOUND" value="0" units="mmol_per_gDW_per_hr"/>
          <parameter id="UPPER_BOUND" value="99999" units="mmol_per_gDW_per_hr"/>
          <parameter id="OBJECTIVE_COEFFICIENT" value="0" />
          <parameter id="FLUX_VALUE" value="0" units="mmol_per_gDW_per_hr"/>
          </listOfParameters>
          </kineticLaw>
        </reaction>
        <reaction id="R_DAPE" name="DAPE" reversible="true">
          <listOfReactants>
              <speciesReference species="M_26dap_DASH_LL_c" stoichiometry="1" />
          </listOfReactants>
          <listOfProducts>
              <speciesReference species="M_26dap_DASH_M_c" stoichiometry="1.0000" />
          </listOfProducts>
          <kineticLaw>
          <math xmlns="http://www.w3.org/1998/Math/MathML">
          <ci>FLUX_VALUE</ci>
          </math>
          <listOfParameters>
          <parameter id="LOWER_BOUND" value="-99999" units="mmol_per_gDW_per_hr"/>
          <parameter id="UPPER_BOUND" value="99999" units="mmol_per_gDW_per_hr"/>
          <parameter id="OBJECTIVE_COEFFICIENT" value="0" />
          <parameter id="FLUX_VALUE" value="0" units="mmol_per_gDW_per_hr"/>
          </listOfParameters>
          </kineticLaw>
        </reaction>
        <reaction id="R_DAPabc" name="DAPabc" reversible="false">
          <listOfReactants>
              <speciesReference species="M_26dap_DASH_M_e" stoichiometry="1" />
              <speciesReference species="M_atp_c" stoichiometry="1" />
              <speciesReference species="M_h2o_c" stoichiometry="1" />
          </listOfReactants>
          <listOfProducts>
              <speciesReference species="M_adp_c" stoichiometry="1.0000" />
              <speciesReference species="M_h_c" stoichiometry="1.0000" />
              <speciesReference species="M_pi_c" stoichiometry="1.0000" />
              <speciesReference species="M_26dap_DASH_M_c" stoichiometry="1.0000" />
          </listOfProducts>
          <kineticLaw>
          <math xmlns="http://www.w3.org/1998/Math/MathML">
          <ci>FLUX_VALUE</ci>
          </math>
          <listOfParameters>
          <parameter id="LOWER_BOUND" value="0" units="mmol_per_gDW_per_hr"/>
          <parameter id="UPPER_BOUND" value="99999" units="mmol_per_gDW_per_hr"/>
          <parameter id="OBJECTIVE_COEFFICIENT" value="0" />
          <parameter id="FLUX_VALUE" value="0" units="mmol_per_gDW_per_hr"/>
          </listOfParameters>
          </kineticLaw>
        </reaction>
        <reaction id="R_DASYN_EC" name="DASYN_EC" reversible="true">
          <listOfReactants>
              <speciesReference species="M_ctp_c" stoichiometry="1" />
              <speciesReference species="M_h_c" stoichiometry="1" />
              <speciesReference species="M_pa_EC_c" stoichiometry="0.02" />
          </listOfReactants>
          <listOfProducts>
              <speciesReference species="M_cdpdag_EC_c" stoichiometry="0.0200" />
              <speciesReference species="M_ppi_c" stoichiometry="1.0000" />
          </listOfProducts>
          <kineticLaw>
          <math xmlns="http://www.w3.org/1998/Math/MathML">
          <ci>FLUX_VALUE</ci>
          </math>
          <listOfParameters>
          <parameter id="LOWER_BOUND" value="-99999" units="mmol_per_gDW_per_hr"/>
          <parameter id="UPPER_BOUND" value="99999" units="mmol_per_gDW_per_hr"/>
          <parameter id="OBJECTIVE_COEFFICIENT" value="0" />
          <parameter id="FLUX_VALUE" value="0" units="mmol_per_gDW_per_hr"/>
          </listOfParameters>
          </kineticLaw>
        </reaction>
        <reaction id="R_DB4PS" name="DB4PS" reversible="false">
          <listOfReactants>
              <speciesReference species="M_ru5p_DASH_D_c" stoichiometry="1" />
          </listOfReactants>
          <listOfProducts>
              <speciesReference species="M_h_c" stoichiometry="1.0000" />
              <speciesReference species="M_db4p_c" stoichiometry="1.0000" />
              <speciesReference species="M_for_c" stoichiometry="1.0000" />
          </listOfProducts>
          <kineticLaw>
          <math xmlns="http://www.w3.org/1998/Math/MathML">
          <ci>FLUX_VALUE</ci>
          </math>
          <listOfParameters>
          <parameter id="LOWER_BOUND" value="0" units="mmol_per_gDW_per_hr"/>
          <parameter id="UPPER_BOUND" value="99999" units="mmol_per_gDW_per_hr"/>
          <parameter id="OBJECTIVE_COEFFICIENT" value="0" />
          <parameter id="FLUX_VALUE" value="0" units="mmol_per_gDW_per_hr"/>
          </listOfParameters>
          </kineticLaw>
        </reaction>
        <reaction id="R_DBTSr" name="DBTSr" reversible="true">
          <listOfReactants>
              <speciesReference species="M_atp_c" stoichiometry="1" />
              <speciesReference species="M_co2_c" stoichiometry="1" />
              <speciesReference species="M_dann_c" stoichiometry="1" />
          </listOfReactants>
          <listOfProducts>
              <speciesReference species="M_adp_c" stoichiometry="1.0000" />
              <speciesReference species="M_h_c" stoichiometry="3.0000" />
              <speciesReference species="M_pi_c" stoichiometry="1.0000" />
              <speciesReference species="M_dtbt_c" stoichiometry="1.0000" />
          </listOfProducts>
          <kineticLaw>
          <math xmlns="http://www.w3.org/1998/Math/MathML">
          <ci>FLUX_VALUE</ci>
          </math>
          <listOfParameters>
          <parameter id="LOWER_BOUND" value="-99999" units="mmol_per_gDW_per_hr"/>
          <parameter id="UPPER_BOUND" value="99999" units="mmol_per_gDW_per_hr"/>
          <parameter id="OBJECTIVE_COEFFICIENT" value="0" />
          <parameter id="FLUX_VALUE" value="0" units="mmol_per_gDW_per_hr"/>
          </listOfParameters>
          </kineticLaw>
        </reaction>
        <reaction id="R_DCTPD" name="DCTPD" reversible="false">
          <listOfReactants>
              <speciesReference species="M_dctp_c" stoichiometry="1" />
              <speciesReference species="M_h2o_c" stoichiometry="1" />
              <speciesReference species="M_h_c" stoichiometry="1" />
          </listOfReactants>
          <listOfProducts>
              <speciesReference species="M_nh4_c" stoichiometry="1.0000" />
              <speciesReference species="M_dutp_c" stoichiometry="1.0000" />
          </listOfProducts>
          <kineticLaw>
          <math xmlns="http://www.w3.org/1998/Math/MathML">
          <ci>FLUX_VALUE</ci>
          </math>
          <listOfParameters>
          <parameter id="LOWER_BOUND" value="0" units="mmol_per_gDW_per_hr"/>
          <parameter id="UPPER_BOUND" value="99999" units="mmol_per_gDW_per_hr"/>
          <parameter id="OBJECTIVE_COEFFICIENT" value="0" />
          <parameter id="FLUX_VALUE" value="0" units="mmol_per_gDW_per_hr"/>
          </listOfParameters>
          </kineticLaw>
        </reaction>
        <reaction id="R_DCYTD" name="DCYTD" reversible="false">
          <listOfReactants>
              <speciesReference species="M_dcyt_c" stoichiometry="1" />
              <speciesReference species="M_h2o_c" stoichiometry="1" />
              <speciesReference species="M_h_c" stoichiometry="1" />
          </listOfReactants>
          <listOfProducts>
              <speciesReference species="M_nh4_c" stoichiometry="1.0000" />
              <speciesReference species="M_duri_c" stoichiometry="1.0000" />
          </listOfProducts>
          <kineticLaw>
          <math xmlns="http://www.w3.org/1998/Math/MathML">
          <ci>FLUX_VALUE</ci>
          </math>
          <listOfParameters>
          <parameter id="LOWER_BOUND" value="0" units="mmol_per_gDW_per_hr"/>
          <parameter id="UPPER_BOUND" value="99999" units="mmol_per_gDW_per_hr"/>
          <parameter id="OBJECTIVE_COEFFICIENT" value="0" />
          <parameter id="FLUX_VALUE" value="0" units="mmol_per_gDW_per_hr"/>
          </listOfParameters>
          </kineticLaw>
        </reaction>
        <reaction id="R_DCYTt2" name="DCYTt2" reversible="false">
          <listOfReactants>
              <speciesReference species="M_dcyt_e" stoichiometry="1" />
              <speciesReference species="M_h_e" stoichiometry="1" />
          </listOfReactants>
          <listOfProducts>
              <speciesReference species="M_h_c" stoichiometry="1.0000" />
              <speciesReference species="M_dcyt_c" stoichiometry="1.0000" />
          </listOfProducts>
          <kineticLaw>
          <math xmlns="http://www.w3.org/1998/Math/MathML">
          <ci>FLUX_VALUE</ci>
          </math>
          <listOfParameters>
          <parameter id="LOWER_BOUND" value="0" units="mmol_per_gDW_per_hr"/>
          <parameter id="UPPER_BOUND" value="99999" units="mmol_per_gDW_per_hr"/>
          <parameter id="OBJECTIVE_COEFFICIENT" value="0" />
          <parameter id="FLUX_VALUE" value="0" units="mmol_per_gDW_per_hr"/>
          </listOfParameters>
          </kineticLaw>
        </reaction>
        <reaction id="R_DDGALK" name="DDGALK" reversible="false">
          <listOfReactants>
              <speciesReference species="M_2dh3dgal_c" stoichiometry="1" />
              <speciesReference species="M_atp_c" stoichiometry="1" />
          </listOfReactants>
          <listOfProducts>
              <speciesReference species="M_adp_c" stoichiometry="1.0000" />
              <speciesReference species="M_h_c" stoichiometry="1.0000" />
              <speciesReference species="M_2dh3dgal6p_c" stoichiometry="1.0000" />
          </listOfProducts>
          <kineticLaw>
          <math xmlns="http://www.w3.org/1998/Math/MathML">
          <ci>FLUX_VALUE</ci>
          </math>
          <listOfParameters>
          <parameter id="LOWER_BOUND" value="0" units="mmol_per_gDW_per_hr"/>
          <parameter id="UPPER_BOUND" value="99999" units="mmol_per_gDW_per_hr"/>
          <parameter id="OBJECTIVE_COEFFICIENT" value="0" />
          <parameter id="FLUX_VALUE" value="0" units="mmol_per_gDW_per_hr"/>
          </listOfParameters>
          </kineticLaw>
        </reaction>
        <reaction id="R_DDGLCNt2r" name="DDGLCNt2r" reversible="true">
          <listOfReactants>
              <speciesReference species="M_2ddglcn_e" stoichiometry="1" />
              <speciesReference species="M_h_e" stoichiometry="1" />
          </listOfReactants>
          <listOfProducts>
              <speciesReference species="M_h_c" stoichiometry="1.0000" />
              <speciesReference species="M_2ddglcn_c" stoichiometry="1.0000" />
          </listOfProducts>
          <kineticLaw>
          <math xmlns="http://www.w3.org/1998/Math/MathML">
          <ci>FLUX_VALUE</ci>
          </math>
          <listOfParameters>
          <parameter id="LOWER_BOUND" value="-99999" units="mmol_per_gDW_per_hr"/>
          <parameter id="UPPER_BOUND" value="99999" units="mmol_per_gDW_per_hr"/>
          <parameter id="OBJECTIVE_COEFFICIENT" value="0" />
          <parameter id="FLUX_VALUE" value="0" units="mmol_per_gDW_per_hr"/>
          </listOfParameters>
          </kineticLaw>
        </reaction>
        <reaction id="R_DDGLK" name="DDGLK" reversible="false">
          <listOfReactants>
              <speciesReference species="M_2ddglcn_c" stoichiometry="1" />
              <speciesReference species="M_atp_c" stoichiometry="1" />
          </listOfReactants>
          <listOfProducts>
              <speciesReference species="M_adp_c" stoichiometry="1.0000" />
              <speciesReference species="M_2ddg6p_c" stoichiometry="1.0000" />
              <speciesReference species="M_h_c" stoichiometry="1.0000" />
          </listOfProducts>
          <kineticLaw>
          <math xmlns="http://www.w3.org/1998/Math/MathML">
          <ci>FLUX_VALUE</ci>
          </math>
          <listOfParameters>
          <parameter id="LOWER_BOUND" value="0" units="mmol_per_gDW_per_hr"/>
          <parameter id="UPPER_BOUND" value="99999" units="mmol_per_gDW_per_hr"/>
          <parameter id="OBJECTIVE_COEFFICIENT" value="0" />
          <parameter id="FLUX_VALUE" value="0" units="mmol_per_gDW_per_hr"/>
          </listOfParameters>
          </kineticLaw>
        </reaction>
        <reaction id="R_DDPA" name="DDPA" reversible="false">
          <listOfReactants>
              <speciesReference species="M_e4p_c" stoichiometry="1" />
              <speciesReference species="M_h2o_c" stoichiometry="1" />
              <speciesReference species="M_pep_c" stoichiometry="1" />
          </listOfReactants>
          <listOfProducts>
              <speciesReference species="M_pi_c" stoichiometry="1.0000" />
              <speciesReference species="M_2dda7p_c" stoichiometry="1.0000" />
          </listOfProducts>
          <kineticLaw>
          <math xmlns="http://www.w3.org/1998/Math/MathML">
          <ci>FLUX_VALUE</ci>
          </math>
          <listOfParameters>
          <parameter id="LOWER_BOUND" value="0" units="mmol_per_gDW_per_hr"/>
          <parameter id="UPPER_BOUND" value="99999" units="mmol_per_gDW_per_hr"/>
          <parameter id="OBJECTIVE_COEFFICIENT" value="0" />
          <parameter id="FLUX_VALUE" value="0" units="mmol_per_gDW_per_hr"/>
          </listOfParameters>
          </kineticLaw>
        </reaction>
        <reaction id="R_DDPGALA" name="DDPGALA" reversible="true">
          <listOfReactants>
              <speciesReference species="M_2dh3dgal6p_c" stoichiometry="1" />
          </listOfReactants>
          <listOfProducts>
              <speciesReference species="M_pyr_c" stoichiometry="1.0000" />
              <speciesReference species="M_g3p_c" stoichiometry="1.0000" />
          </listOfProducts>
          <kineticLaw>
          <math xmlns="http://www.w3.org/1998/Math/MathML">
          <ci>FLUX_VALUE</ci>
          </math>
          <listOfParameters>
          <parameter id="LOWER_BOUND" value="-99999" units="mmol_per_gDW_per_hr"/>
          <parameter id="UPPER_BOUND" value="99999" units="mmol_per_gDW_per_hr"/>
          <parameter id="OBJECTIVE_COEFFICIENT" value="0" />
          <parameter id="FLUX_VALUE" value="0" units="mmol_per_gDW_per_hr"/>
          </listOfParameters>
          </kineticLaw>
        </reaction>
        <reaction id="R_DGK1" name="DGK1" reversible="true">
          <listOfReactants>
              <speciesReference species="M_atp_c" stoichiometry="1" />
              <speciesReference species="M_dgmp_c" stoichiometry="1" />
          </listOfReactants>
          <listOfProducts>
              <speciesReference species="M_adp_c" stoichiometry="1.0000" />
              <speciesReference species="M_dgdp_c" stoichiometry="1.0000" />
          </listOfProducts>
          <kineticLaw>
          <math xmlns="http://www.w3.org/1998/Math/MathML">
          <ci>FLUX_VALUE</ci>
          </math>
          <listOfParameters>
          <parameter id="LOWER_BOUND" value="-99999" units="mmol_per_gDW_per_hr"/>
          <parameter id="UPPER_BOUND" value="99999" units="mmol_per_gDW_per_hr"/>
          <parameter id="OBJECTIVE_COEFFICIENT" value="0" />
          <parameter id="FLUX_VALUE" value="0" units="mmol_per_gDW_per_hr"/>
          </listOfParameters>
          </kineticLaw>
        </reaction>
        <reaction id="R_DGSNt2" name="DGSNt2" reversible="false">
          <listOfReactants>
              <speciesReference species="M_dgsn_e" stoichiometry="1" />
              <speciesReference species="M_h_e" stoichiometry="1" />
          </listOfReactants>
          <listOfProducts>
              <speciesReference species="M_h_c" stoichiometry="1.0000" />
              <speciesReference species="M_dgsn_c" stoichiometry="1.0000" />
          </listOfProducts>
          <kineticLaw>
          <math xmlns="http://www.w3.org/1998/Math/MathML">
          <ci>FLUX_VALUE</ci>
          </math>
          <listOfParameters>
          <parameter id="LOWER_BOUND" value="0" units="mmol_per_gDW_per_hr"/>
          <parameter id="UPPER_BOUND" value="99999" units="mmol_per_gDW_per_hr"/>
          <parameter id="OBJECTIVE_COEFFICIENT" value="0" />
          <parameter id="FLUX_VALUE" value="0" units="mmol_per_gDW_per_hr"/>
          </listOfParameters>
          </kineticLaw>
        </reaction>
        <reaction id="R_DHAD1" name="DHAD1" reversible="false">
          <listOfReactants>
              <speciesReference species="M_23dhmb_c" stoichiometry="1" />
          </listOfReactants>
          <listOfProducts>
              <speciesReference species="M_h2o_c" stoichiometry="1.0000" />
              <speciesReference species="M_3mob_c" stoichiometry="1.0000" />
          </listOfProducts>
          <kineticLaw>
          <math xmlns="http://www.w3.org/1998/Math/MathML">
          <ci>FLUX_VALUE</ci>
          </math>
          <listOfParameters>
          <parameter id="LOWER_BOUND" value="0" units="mmol_per_gDW_per_hr"/>
          <parameter id="UPPER_BOUND" value="99999" units="mmol_per_gDW_per_hr"/>
          <parameter id="OBJECTIVE_COEFFICIENT" value="0" />
          <parameter id="FLUX_VALUE" value="0" units="mmol_per_gDW_per_hr"/>
          </listOfParameters>
          </kineticLaw>
        </reaction>
        <reaction id="R_DHAD2" name="DHAD2" reversible="false">
          <listOfReactants>
              <speciesReference species="M_23dhmp_c" stoichiometry="1" />
          </listOfReactants>
          <listOfProducts>
              <speciesReference species="M_h2o_c" stoichiometry="1.0000" />
              <speciesReference species="M_3mop_c" stoichiometry="1.0000" />
          </listOfProducts>
          <kineticLaw>
          <math xmlns="http://www.w3.org/1998/Math/MathML">
          <ci>FLUX_VALUE</ci>
          </math>
          <listOfParameters>
          <parameter id="LOWER_BOUND" value="0" units="mmol_per_gDW_per_hr"/>
          <parameter id="UPPER_BOUND" value="99999" units="mmol_per_gDW_per_hr"/>
          <parameter id="OBJECTIVE_COEFFICIENT" value="0" />
          <parameter id="FLUX_VALUE" value="0" units="mmol_per_gDW_per_hr"/>
          </listOfParameters>
          </kineticLaw>
        </reaction>
        <reaction id="R_DHAPT" name="DHAPT" reversible="false">
          <listOfReactants>
              <speciesReference species="M_dha_c" stoichiometry="1" />
              <speciesReference species="M_pep_c" stoichiometry="1" />
          </listOfReactants>
          <listOfProducts>
              <speciesReference species="M_pyr_c" stoichiometry="1.0000" />
              <speciesReference species="M_dhap_c" stoichiometry="1.0000" />
          </listOfProducts>
          <kineticLaw>
          <math xmlns="http://www.w3.org/1998/Math/MathML">
          <ci>FLUX_VALUE</ci>
          </math>
          <listOfParameters>
          <parameter id="LOWER_BOUND" value="0" units="mmol_per_gDW_per_hr"/>
          <parameter id="UPPER_BOUND" value="99999" units="mmol_per_gDW_per_hr"/>
          <parameter id="OBJECTIVE_COEFFICIENT" value="0" />
          <parameter id="FLUX_VALUE" value="0" units="mmol_per_gDW_per_hr"/>
          </listOfParameters>
          </kineticLaw>
        </reaction>
        <reaction id="R_DHAt" name="DHAt" reversible="true">
          <listOfReactants>
              <speciesReference species="M_dha_e" stoichiometry="1" />
          </listOfReactants>
          <listOfProducts>
              <speciesReference species="M_dha_c" stoichiometry="1.0000" />
          </listOfProducts>
          <kineticLaw>
          <math xmlns="http://www.w3.org/1998/Math/MathML">
          <ci>FLUX_VALUE</ci>
          </math>
          <listOfParameters>
          <parameter id="LOWER_BOUND" value="-99999" units="mmol_per_gDW_per_hr"/>
          <parameter id="UPPER_BOUND" value="99999" units="mmol_per_gDW_per_hr"/>
          <parameter id="OBJECTIVE_COEFFICIENT" value="0" />
          <parameter id="FLUX_VALUE" value="0" units="mmol_per_gDW_per_hr"/>
          </listOfParameters>
          </kineticLaw>
        </reaction>
        <reaction id="R_DHBD" name="DHBD" reversible="true">
          <listOfReactants>
              <speciesReference species="M_23ddhb_c" stoichiometry="1" />
              <speciesReference species="M_nad_c" stoichiometry="1" />
          </listOfReactants>
          <listOfProducts>
              <speciesReference species="M_h_c" stoichiometry="1.0000" />
              <speciesReference species="M_23dhb_c" stoichiometry="1.0000" />
              <speciesReference species="M_nadh_c" stoichiometry="1.0000" />
          </listOfProducts>
          <kineticLaw>
          <math xmlns="http://www.w3.org/1998/Math/MathML">
          <ci>FLUX_VALUE</ci>
          </math>
          <listOfParameters>
          <parameter id="LOWER_BOUND" value="-99999" units="mmol_per_gDW_per_hr"/>
          <parameter id="UPPER_BOUND" value="99999" units="mmol_per_gDW_per_hr"/>
          <parameter id="OBJECTIVE_COEFFICIENT" value="0" />
          <parameter id="FLUX_VALUE" value="0" units="mmol_per_gDW_per_hr"/>
          </listOfParameters>
          </kineticLaw>
        </reaction>
        <reaction id="R_DHBSr" name="DHBSr" reversible="true">
          <listOfReactants>
              <speciesReference species="M_23dhb_c" stoichiometry="1" />
              <speciesReference species="M_atp_c" stoichiometry="1" />
          </listOfReactants>
          <listOfProducts>
              <speciesReference species="M_ppi_c" stoichiometry="1.0000" />
              <speciesReference species="M_23dhba_c" stoichiometry="1.0000" />
          </listOfProducts>
          <kineticLaw>
          <math xmlns="http://www.w3.org/1998/Math/MathML">
          <ci>FLUX_VALUE</ci>
          </math>
          <listOfParameters>
          <parameter id="LOWER_BOUND" value="-99999" units="mmol_per_gDW_per_hr"/>
          <parameter id="UPPER_BOUND" value="99999" units="mmol_per_gDW_per_hr"/>
          <parameter id="OBJECTIVE_COEFFICIENT" value="0" />
          <parameter id="FLUX_VALUE" value="0" units="mmol_per_gDW_per_hr"/>
          </listOfParameters>
          </kineticLaw>
        </reaction>
        <reaction id="R_DHCIND" name="DHCIND" reversible="false">
          <listOfReactants>
              <speciesReference species="M_cenchddd_c" stoichiometry="1" />
              <speciesReference species="M_nad_c" stoichiometry="1" />
          </listOfReactants>
          <listOfProducts>
              <speciesReference species="M_h_c" stoichiometry="1.0000" />
              <speciesReference species="M_dhcinnm_c" stoichiometry="1.0000" />
              <speciesReference species="M_nadh_c" stoichiometry="1.0000" />
          </listOfProducts>
          <kineticLaw>
          <math xmlns="http://www.w3.org/1998/Math/MathML">
          <ci>FLUX_VALUE</ci>
          </math>
          <listOfParameters>
          <parameter id="LOWER_BOUND" value="0" units="mmol_per_gDW_per_hr"/>
          <parameter id="UPPER_BOUND" value="99999" units="mmol_per_gDW_per_hr"/>
          <parameter id="OBJECTIVE_COEFFICIENT" value="0" />
          <parameter id="FLUX_VALUE" value="0" units="mmol_per_gDW_per_hr"/>
          </listOfParameters>
          </kineticLaw>
        </reaction>
        <reaction id="R_DHCINDO" name="DHCINDO" reversible="false">
          <listOfReactants>
              <speciesReference species="M_dhcinnm_c" stoichiometry="1" />
              <speciesReference species="M_o2_c" stoichiometry="1" />
          </listOfReactants>
          <listOfProducts>
              <speciesReference species="M_hkntd_c" stoichiometry="1.0000" />
          </listOfProducts>
          <kineticLaw>
          <math xmlns="http://www.w3.org/1998/Math/MathML">
          <ci>FLUX_VALUE</ci>
          </math>
          <listOfParameters>
          <parameter id="LOWER_BOUND" value="0" units="mmol_per_gDW_per_hr"/>
          <parameter id="UPPER_BOUND" value="99999" units="mmol_per_gDW_per_hr"/>
          <parameter id="OBJECTIVE_COEFFICIENT" value="0" />
          <parameter id="FLUX_VALUE" value="0" units="mmol_per_gDW_per_hr"/>
          </listOfParameters>
          </kineticLaw>
        </reaction>
        <reaction id="R_DHDPRy" name="DHDPRy" reversible="false">
          <listOfReactants>
              <speciesReference species="M_23dhdp_c" stoichiometry="1" />
              <speciesReference species="M_h_c" stoichiometry="1" />
              <speciesReference species="M_nadph_c" stoichiometry="1" />
          </listOfReactants>
          <listOfProducts>
              <speciesReference species="M_nadp_c" stoichiometry="1.0000" />
              <speciesReference species="M_thdp_c" stoichiometry="1.0000" />
          </listOfProducts>
          <kineticLaw>
          <math xmlns="http://www.w3.org/1998/Math/MathML">
          <ci>FLUX_VALUE</ci>
          </math>
          <listOfParameters>
          <parameter id="LOWER_BOUND" value="0" units="mmol_per_gDW_per_hr"/>
          <parameter id="UPPER_BOUND" value="99999" units="mmol_per_gDW_per_hr"/>
          <parameter id="OBJECTIVE_COEFFICIENT" value="0" />
          <parameter id="FLUX_VALUE" value="0" units="mmol_per_gDW_per_hr"/>
          </listOfParameters>
          </kineticLaw>
        </reaction>
        <reaction id="R_DHDPS" name="DHDPS" reversible="false">
          <listOfReactants>
              <speciesReference species="M_aspsa_c" stoichiometry="1" />
              <speciesReference species="M_pyr_c" stoichiometry="1" />
          </listOfReactants>
          <listOfProducts>
              <speciesReference species="M_23dhdp_c" stoichiometry="1.0000" />
              <speciesReference species="M_h_c" stoichiometry="1.0000" />
              <speciesReference species="M_h2o_c" stoichiometry="2.0000" />
          </listOfProducts>
          <kineticLaw>
          <math xmlns="http://www.w3.org/1998/Math/MathML">
          <ci>FLUX_VALUE</ci>
          </math>
          <listOfParameters>
          <parameter id="LOWER_BOUND" value="0" units="mmol_per_gDW_per_hr"/>
          <parameter id="UPPER_BOUND" value="99999" units="mmol_per_gDW_per_hr"/>
          <parameter id="OBJECTIVE_COEFFICIENT" value="0" />
          <parameter id="FLUX_VALUE" value="0" units="mmol_per_gDW_per_hr"/>
          </listOfParameters>
          </kineticLaw>
        </reaction>
        <reaction id="R_DHFR" name="DHFR" reversible="true">
          <listOfReactants>
              <speciesReference species="M_dhf_c" stoichiometry="1" />
              <speciesReference species="M_h_c" stoichiometry="1" />
              <speciesReference species="M_nadph_c" stoichiometry="1" />
          </listOfReactants>
          <listOfProducts>
              <speciesReference species="M_nadp_c" stoichiometry="1.0000" />
              <speciesReference species="M_thf_c" stoichiometry="1.0000" />
          </listOfProducts>
          <kineticLaw>
          <math xmlns="http://www.w3.org/1998/Math/MathML">
          <ci>FLUX_VALUE</ci>
          </math>
          <listOfParameters>
          <parameter id="LOWER_BOUND" value="-99999" units="mmol_per_gDW_per_hr"/>
          <parameter id="UPPER_BOUND" value="99999" units="mmol_per_gDW_per_hr"/>
          <parameter id="OBJECTIVE_COEFFICIENT" value="0" />
          <parameter id="FLUX_VALUE" value="0" units="mmol_per_gDW_per_hr"/>
          </listOfParameters>
          </kineticLaw>
        </reaction>
        <reaction id="R_DHFS" name="DHFS" reversible="false">
          <listOfReactants>
              <speciesReference species="M_atp_c" stoichiometry="1" />
              <speciesReference species="M_dhpt_c" stoichiometry="1" />
              <speciesReference species="M_glu_DASH_L_c" stoichiometry="1" />
          </listOfReactants>
          <listOfProducts>
              <speciesReference species="M_adp_c" stoichiometry="1.0000" />
              <speciesReference species="M_dhf_c" stoichiometry="1.0000" />
              <speciesReference species="M_pi_c" stoichiometry="1.0000" />
          </listOfProducts>
          <kineticLaw>
          <math xmlns="http://www.w3.org/1998/Math/MathML">
          <ci>FLUX_VALUE</ci>
          </math>
          <listOfParameters>
          <parameter id="LOWER_BOUND" value="0" units="mmol_per_gDW_per_hr"/>
          <parameter id="UPPER_BOUND" value="99999" units="mmol_per_gDW_per_hr"/>
          <parameter id="OBJECTIVE_COEFFICIENT" value="0" />
          <parameter id="FLUX_VALUE" value="0" units="mmol_per_gDW_per_hr"/>
          </listOfParameters>
          </kineticLaw>
        </reaction>
        <reaction id="R_DHNAOT" name="DHNAOT" reversible="false">
          <listOfReactants>
              <speciesReference species="M_dhna_c" stoichiometry="1" />
              <speciesReference species="M_octdp_c" stoichiometry="1" />
          </listOfReactants>
          <listOfProducts>
              <speciesReference species="M_co2_c" stoichiometry="1.0000" />
              <speciesReference species="M_h_c" stoichiometry="1.0000" />
              <speciesReference species="M_ppi_c" stoichiometry="1.0000" />
              <speciesReference species="M_2dmmq8_c" stoichiometry="1.0000" />
          </listOfProducts>
          <kineticLaw>
          <math xmlns="http://www.w3.org/1998/Math/MathML">
          <ci>FLUX_VALUE</ci>
          </math>
          <listOfParameters>
          <parameter id="LOWER_BOUND" value="0" units="mmol_per_gDW_per_hr"/>
          <parameter id="UPPER_BOUND" value="99999" units="mmol_per_gDW_per_hr"/>
          <parameter id="OBJECTIVE_COEFFICIENT" value="0" />
          <parameter id="FLUX_VALUE" value="0" units="mmol_per_gDW_per_hr"/>
          </listOfParameters>
          </kineticLaw>
        </reaction>
        <reaction id="R_DHNPA2" name="DHNPA2" reversible="false">
          <listOfReactants>
              <speciesReference species="M_dhnpt_c" stoichiometry="1" />
          </listOfReactants>
          <listOfProducts>
              <speciesReference species="M_gcald_c" stoichiometry="1.0000" />
              <speciesReference species="M_6hmhpt_c" stoichiometry="1.0000" />
          </listOfProducts>
          <kineticLaw>
          <math xmlns="http://www.w3.org/1998/Math/MathML">
          <ci>FLUX_VALUE</ci>
          </math>
          <listOfParameters>
          <parameter id="LOWER_BOUND" value="0" units="mmol_per_gDW_per_hr"/>
          <parameter id="UPPER_BOUND" value="99999" units="mmol_per_gDW_per_hr"/>
          <parameter id="OBJECTIVE_COEFFICIENT" value="0" />
          <parameter id="FLUX_VALUE" value="0" units="mmol_per_gDW_per_hr"/>
          </listOfParameters>
          </kineticLaw>
        </reaction>
        <reaction id="R_DHORD2" name="DHORD2" reversible="false">
          <listOfReactants>
              <speciesReference species="M_dhor_DASH_S_c" stoichiometry="1" />
              <speciesReference species="M_q8_c" stoichiometry="1" />
          </listOfReactants>
          <listOfProducts>
              <speciesReference species="M_orot_c" stoichiometry="1.0000" />
              <speciesReference species="M_q8h2_c" stoichiometry="1.0000" />
          </listOfProducts>
          <kineticLaw>
          <math xmlns="http://www.w3.org/1998/Math/MathML">
          <ci>FLUX_VALUE</ci>
          </math>
          <listOfParameters>
          <parameter id="LOWER_BOUND" value="0" units="mmol_per_gDW_per_hr"/>
          <parameter id="UPPER_BOUND" value="99999" units="mmol_per_gDW_per_hr"/>
          <parameter id="OBJECTIVE_COEFFICIENT" value="0" />
          <parameter id="FLUX_VALUE" value="0" units="mmol_per_gDW_per_hr"/>
          </listOfParameters>
          </kineticLaw>
        </reaction>
        <reaction id="R_DHORD5" name="DHORD5" reversible="false">
          <listOfReactants>
              <speciesReference species="M_dhor_DASH_S_c" stoichiometry="1" />
              <speciesReference species="M_mqn8_c" stoichiometry="1" />
          </listOfReactants>
          <listOfProducts>
              <speciesReference species="M_mql8_c" stoichiometry="1.0000" />
              <speciesReference species="M_orot_c" stoichiometry="1.0000" />
          </listOfProducts>
          <kineticLaw>
          <math xmlns="http://www.w3.org/1998/Math/MathML">
          <ci>FLUX_VALUE</ci>
          </math>
          <listOfParameters>
          <parameter id="LOWER_BOUND" value="0" units="mmol_per_gDW_per_hr"/>
          <parameter id="UPPER_BOUND" value="99999" units="mmol_per_gDW_per_hr"/>
          <parameter id="OBJECTIVE_COEFFICIENT" value="0" />
          <parameter id="FLUX_VALUE" value="0" units="mmol_per_gDW_per_hr"/>
          </listOfParameters>
          </kineticLaw>
        </reaction>
        <reaction id="R_DHORTS" name="DHORTS" reversible="true">
          <listOfReactants>
              <speciesReference species="M_dhor_DASH_S_c" stoichiometry="1" />
              <speciesReference species="M_h2o_c" stoichiometry="1" />
          </listOfReactants>
          <listOfProducts>
              <speciesReference species="M_h_c" stoichiometry="1.0000" />
              <speciesReference species="M_cbasp_c" stoichiometry="1.0000" />
          </listOfProducts>
          <kineticLaw>
          <math xmlns="http://www.w3.org/1998/Math/MathML">
          <ci>FLUX_VALUE</ci>
          </math>
          <listOfParameters>
          <parameter id="LOWER_BOUND" value="-99999" units="mmol_per_gDW_per_hr"/>
          <parameter id="UPPER_BOUND" value="99999" units="mmol_per_gDW_per_hr"/>
          <parameter id="OBJECTIVE_COEFFICIENT" value="0" />
          <parameter id="FLUX_VALUE" value="0" units="mmol_per_gDW_per_hr"/>
          </listOfParameters>
          </kineticLaw>
        </reaction>
        <reaction id="R_DHPPD" name="DHPPD" reversible="false">
          <listOfReactants>
              <speciesReference species="M_cechddd_c" stoichiometry="1" />
              <speciesReference species="M_nad_c" stoichiometry="1" />
          </listOfReactants>
          <listOfProducts>
              <speciesReference species="M_h_c" stoichiometry="1.0000" />
              <speciesReference species="M_dhpppn_c" stoichiometry="1.0000" />
              <speciesReference species="M_nadh_c" stoichiometry="1.0000" />
          </listOfProducts>
          <kineticLaw>
          <math xmlns="http://www.w3.org/1998/Math/MathML">
          <ci>FLUX_VALUE</ci>
          </math>
          <listOfParameters>
          <parameter id="LOWER_BOUND" value="0" units="mmol_per_gDW_per_hr"/>
          <parameter id="UPPER_BOUND" value="99999" units="mmol_per_gDW_per_hr"/>
          <parameter id="OBJECTIVE_COEFFICIENT" value="0" />
          <parameter id="FLUX_VALUE" value="0" units="mmol_per_gDW_per_hr"/>
          </listOfParameters>
          </kineticLaw>
        </reaction>
        <reaction id="R_DHPPDA2" name="DHPPDA2" reversible="false">
          <listOfReactants>
              <speciesReference species="M_25drapp_c" stoichiometry="1" />
              <speciesReference species="M_h2o_c" stoichiometry="1" />
              <speciesReference species="M_h_c" stoichiometry="1" />
          </listOfReactants>
          <listOfProducts>
              <speciesReference species="M_5apru_c" stoichiometry="1.0000" />
              <speciesReference species="M_nh4_c" stoichiometry="1.0000" />
          </listOfProducts>
          <kineticLaw>
          <math xmlns="http://www.w3.org/1998/Math/MathML">
          <ci>FLUX_VALUE</ci>
          </math>
          <listOfParameters>
          <parameter id="LOWER_BOUND" value="0" units="mmol_per_gDW_per_hr"/>
          <parameter id="UPPER_BOUND" value="99999" units="mmol_per_gDW_per_hr"/>
          <parameter id="OBJECTIVE_COEFFICIENT" value="0" />
          <parameter id="FLUX_VALUE" value="0" units="mmol_per_gDW_per_hr"/>
          </listOfParameters>
          </kineticLaw>
        </reaction>
        <reaction id="R_DHPS2" name="DHPS2" reversible="false">
          <listOfReactants>
              <speciesReference species="M_4abz_c" stoichiometry="1" />
              <speciesReference species="M_6hmhptpp_c" stoichiometry="1" />
          </listOfReactants>
          <listOfProducts>
              <speciesReference species="M_h_c" stoichiometry="1.0000" />
              <speciesReference species="M_ppi_c" stoichiometry="1.0000" />
              <speciesReference species="M_dhpt_c" stoichiometry="1.0000" />
          </listOfProducts>
          <kineticLaw>
          <math xmlns="http://www.w3.org/1998/Math/MathML">
          <ci>FLUX_VALUE</ci>
          </math>
          <listOfParameters>
          <parameter id="LOWER_BOUND" value="0" units="mmol_per_gDW_per_hr"/>
          <parameter id="UPPER_BOUND" value="99999" units="mmol_per_gDW_per_hr"/>
          <parameter id="OBJECTIVE_COEFFICIENT" value="0" />
          <parameter id="FLUX_VALUE" value="0" units="mmol_per_gDW_per_hr"/>
          </listOfParameters>
          </kineticLaw>
        </reaction>
        <reaction id="R_DHPTDCs" name="DHPTDCs" reversible="false">
          <listOfReactants>
              <speciesReference species="M_dhptd_c" stoichiometry="1" />
          </listOfReactants>
          <listOfProducts>
              <speciesReference species="M_h2o_c" stoichiometry="1.0000" />
              <speciesReference species="M_hmfurn_c" stoichiometry="1.0000" />
          </listOfProducts>
          <kineticLaw>
          <math xmlns="http://www.w3.org/1998/Math/MathML">
          <ci>FLUX_VALUE</ci>
          </math>
          <listOfParameters>
          <parameter id="LOWER_BOUND" value="0" units="mmol_per_gDW_per_hr"/>
          <parameter id="UPPER_BOUND" value="99999" units="mmol_per_gDW_per_hr"/>
          <parameter id="OBJECTIVE_COEFFICIENT" value="0" />
          <parameter id="FLUX_VALUE" value="0" units="mmol_per_gDW_per_hr"/>
          </listOfParameters>
          </kineticLaw>
        </reaction>
        <reaction id="R_DHQD" name="DHQD" reversible="true">
          <listOfReactants>
              <speciesReference species="M_3dhq_c" stoichiometry="1" />
          </listOfReactants>
          <listOfProducts>
              <speciesReference species="M_h2o_c" stoichiometry="1.0000" />
              <speciesReference species="M_3dhsk_c" stoichiometry="1.0000" />
          </listOfProducts>
          <kineticLaw>
          <math xmlns="http://www.w3.org/1998/Math/MathML">
          <ci>FLUX_VALUE</ci>
          </math>
          <listOfParameters>
          <parameter id="LOWER_BOUND" value="-99999" units="mmol_per_gDW_per_hr"/>
          <parameter id="UPPER_BOUND" value="99999" units="mmol_per_gDW_per_hr"/>
          <parameter id="OBJECTIVE_COEFFICIENT" value="0" />
          <parameter id="FLUX_VALUE" value="0" units="mmol_per_gDW_per_hr"/>
          </listOfParameters>
          </kineticLaw>
        </reaction>
        <reaction id="R_DHQS" name="DHQS" reversible="false">
          <listOfReactants>
              <speciesReference species="M_2dda7p_c" stoichiometry="1" />
          </listOfReactants>
          <listOfProducts>
              <speciesReference species="M_pi_c" stoichiometry="1.0000" />
              <speciesReference species="M_3dhq_c" stoichiometry="1.0000" />
          </listOfProducts>
          <kineticLaw>
          <math xmlns="http://www.w3.org/1998/Math/MathML">
          <ci>FLUX_VALUE</ci>
          </math>
          <listOfParameters>
          <parameter id="LOWER_BOUND" value="0" units="mmol_per_gDW_per_hr"/>
          <parameter id="UPPER_BOUND" value="99999" units="mmol_per_gDW_per_hr"/>
          <parameter id="OBJECTIVE_COEFFICIENT" value="0" />
          <parameter id="FLUX_VALUE" value="0" units="mmol_per_gDW_per_hr"/>
          </listOfParameters>
          </kineticLaw>
        </reaction>
        <reaction id="R_DINSt2" name="DINSt2" reversible="false">
          <listOfReactants>
              <speciesReference species="M_din_e" stoichiometry="1" />
              <speciesReference species="M_h_e" stoichiometry="1" />
          </listOfReactants>
          <listOfProducts>
              <speciesReference species="M_h_c" stoichiometry="1.0000" />
              <speciesReference species="M_din_c" stoichiometry="1.0000" />
          </listOfProducts>
          <kineticLaw>
          <math xmlns="http://www.w3.org/1998/Math/MathML">
          <ci>FLUX_VALUE</ci>
          </math>
          <listOfParameters>
          <parameter id="LOWER_BOUND" value="0" units="mmol_per_gDW_per_hr"/>
          <parameter id="UPPER_BOUND" value="99999" units="mmol_per_gDW_per_hr"/>
          <parameter id="OBJECTIVE_COEFFICIENT" value="0" />
          <parameter id="FLUX_VALUE" value="0" units="mmol_per_gDW_per_hr"/>
          </listOfParameters>
          </kineticLaw>
        </reaction>
        <reaction id="R_DKGLCNR1" name="DKGLCNR1" reversible="false">
          <listOfReactants>
              <speciesReference species="M_25dkglcn_c" stoichiometry="1" />
              <speciesReference species="M_h_c" stoichiometry="1" />
              <speciesReference species="M_nadph_c" stoichiometry="1" />
          </listOfReactants>
          <listOfProducts>
              <speciesReference species="M_nadp_c" stoichiometry="1.0000" />
              <speciesReference species="M_2dhguln_c" stoichiometry="1.0000" />
          </listOfProducts>
          <kineticLaw>
          <math xmlns="http://www.w3.org/1998/Math/MathML">
          <ci>FLUX_VALUE</ci>
          </math>
          <listOfParameters>
          <parameter id="LOWER_BOUND" value="0" units="mmol_per_gDW_per_hr"/>
          <parameter id="UPPER_BOUND" value="99999" units="mmol_per_gDW_per_hr"/>
          <parameter id="OBJECTIVE_COEFFICIENT" value="0" />
          <parameter id="FLUX_VALUE" value="0" units="mmol_per_gDW_per_hr"/>
          </listOfParameters>
          </kineticLaw>
        </reaction>
        <reaction id="R_DKGLCNR2x" name="DKGLCNR2x" reversible="false">
          <listOfReactants>
              <speciesReference species="M_25dkglcn_c" stoichiometry="1" />
              <speciesReference species="M_h_c" stoichiometry="1" />
              <speciesReference species="M_nadh_c" stoichiometry="1" />
          </listOfReactants>
          <listOfProducts>
              <speciesReference species="M_5dglcn_c" stoichiometry="1.0000" />
              <speciesReference species="M_nad_c" stoichiometry="1.0000" />
          </listOfProducts>
          <kineticLaw>
          <math xmlns="http://www.w3.org/1998/Math/MathML">
          <ci>FLUX_VALUE</ci>
          </math>
          <listOfParameters>
          <parameter id="LOWER_BOUND" value="0" units="mmol_per_gDW_per_hr"/>
          <parameter id="UPPER_BOUND" value="99999" units="mmol_per_gDW_per_hr"/>
          <parameter id="OBJECTIVE_COEFFICIENT" value="0" />
          <parameter id="FLUX_VALUE" value="0" units="mmol_per_gDW_per_hr"/>
          </listOfParameters>
          </kineticLaw>
        </reaction>
        <reaction id="R_DKGLCNR2y" name="DKGLCNR2y" reversible="false">
          <listOfReactants>
              <speciesReference species="M_25dkglcn_c" stoichiometry="1" />
              <speciesReference species="M_h_c" stoichiometry="1" />
              <speciesReference species="M_nadph_c" stoichiometry="1" />
          </listOfReactants>
          <listOfProducts>
              <speciesReference species="M_5dglcn_c" stoichiometry="1.0000" />
              <speciesReference species="M_nadp_c" stoichiometry="1.0000" />
          </listOfProducts>
          <kineticLaw>
          <math xmlns="http://www.w3.org/1998/Math/MathML">
          <ci>FLUX_VALUE</ci>
          </math>
          <listOfParameters>
          <parameter id="LOWER_BOUND" value="0" units="mmol_per_gDW_per_hr"/>
          <parameter id="UPPER_BOUND" value="99999" units="mmol_per_gDW_per_hr"/>
          <parameter id="OBJECTIVE_COEFFICIENT" value="0" />
          <parameter id="FLUX_VALUE" value="0" units="mmol_per_gDW_per_hr"/>
          </listOfParameters>
          </kineticLaw>
        </reaction>
        <reaction id="R_DKMPPD" name="DKMPPD" reversible="false">
          <listOfReactants>
              <speciesReference species="M_dkmpp_c" stoichiometry="1" />
              <speciesReference species="M_h2o_c" stoichiometry="1" />
              <speciesReference species="M_o2_c" stoichiometry="1" />
          </listOfReactants>
          <listOfProducts>
              <speciesReference species="M_h_c" stoichiometry="2.0000" />
              <speciesReference species="M_2kmb_c" stoichiometry="1.0000" />
              <speciesReference species="M_pi_c" stoichiometry="1.0000" />
              <speciesReference species="M_for_c" stoichiometry="1.0000" />
          </listOfProducts>
          <kineticLaw>
          <math xmlns="http://www.w3.org/1998/Math/MathML">
          <ci>FLUX_VALUE</ci>
          </math>
          <listOfParameters>
          <parameter id="LOWER_BOUND" value="0" units="mmol_per_gDW_per_hr"/>
          <parameter id="UPPER_BOUND" value="99999" units="mmol_per_gDW_per_hr"/>
          <parameter id="OBJECTIVE_COEFFICIENT" value="0" />
          <parameter id="FLUX_VALUE" value="0" units="mmol_per_gDW_per_hr"/>
          </listOfParameters>
          </kineticLaw>
        </reaction>
        <reaction id="R_DKMPPD2" name="DKMPPD2" reversible="false">
          <listOfReactants>
              <speciesReference species="M_dkmpp_c" stoichiometry="1" />
              <speciesReference species="M_h2o_c" stoichiometry="3" />
          </listOfReactants>
          <listOfProducts>
              <speciesReference species="M_h_c" stoichiometry="6.0000" />
              <speciesReference species="M_2kmb_c" stoichiometry="1.0000" />
              <speciesReference species="M_pi_c" stoichiometry="1.0000" />
              <speciesReference species="M_for_c" stoichiometry="1.0000" />
          </listOfProducts>
          <kineticLaw>
          <math xmlns="http://www.w3.org/1998/Math/MathML">
          <ci>FLUX_VALUE</ci>
          </math>
          <listOfParameters>
          <parameter id="LOWER_BOUND" value="0" units="mmol_per_gDW_per_hr"/>
          <parameter id="UPPER_BOUND" value="99999" units="mmol_per_gDW_per_hr"/>
          <parameter id="OBJECTIVE_COEFFICIENT" value="0" />
          <parameter id="FLUX_VALUE" value="0" units="mmol_per_gDW_per_hr"/>
          </listOfParameters>
          </kineticLaw>
        </reaction>
        <reaction id="R_DMATT" name="DMATT" reversible="false">
          <listOfReactants>
              <speciesReference species="M_dmpp_c" stoichiometry="1" />
              <speciesReference species="M_ipdp_c" stoichiometry="1" />
          </listOfReactants>
          <listOfProducts>
              <speciesReference species="M_ppi_c" stoichiometry="1.0000" />
              <speciesReference species="M_grdp_c" stoichiometry="1.0000" />
          </listOfProducts>
          <kineticLaw>
          <math xmlns="http://www.w3.org/1998/Math/MathML">
          <ci>FLUX_VALUE</ci>
          </math>
          <listOfParameters>
          <parameter id="LOWER_BOUND" value="0" units="mmol_per_gDW_per_hr"/>
          <parameter id="UPPER_BOUND" value="99999" units="mmol_per_gDW_per_hr"/>
          <parameter id="OBJECTIVE_COEFFICIENT" value="0" />
          <parameter id="FLUX_VALUE" value="0" units="mmol_per_gDW_per_hr"/>
          </listOfParameters>
          </kineticLaw>
        </reaction>
        <reaction id="R_DMPPS" name="DMPPS" reversible="false">
          <listOfReactants>
              <speciesReference species="M_h2mb4p_c" stoichiometry="1" />
              <speciesReference species="M_h_c" stoichiometry="1" />
              <speciesReference species="M_nadh_c" stoichiometry="1" />
          </listOfReactants>
          <listOfProducts>
              <speciesReference species="M_dmpp_c" stoichiometry="1.0000" />
              <speciesReference species="M_h2o_c" stoichiometry="1.0000" />
              <speciesReference species="M_nad_c" stoichiometry="1.0000" />
          </listOfProducts>
          <kineticLaw>
          <math xmlns="http://www.w3.org/1998/Math/MathML">
          <ci>FLUX_VALUE</ci>
          </math>
          <listOfParameters>
          <parameter id="LOWER_BOUND" value="0" units="mmol_per_gDW_per_hr"/>
          <parameter id="UPPER_BOUND" value="99999" units="mmol_per_gDW_per_hr"/>
          <parameter id="OBJECTIVE_COEFFICIENT" value="0" />
          <parameter id="FLUX_VALUE" value="0" units="mmol_per_gDW_per_hr"/>
          </listOfParameters>
          </kineticLaw>
        </reaction>
        <reaction id="R_DMQMT" name="DMQMT" reversible="false">
          <listOfReactants>
              <speciesReference species="M_2omhmbl_c" stoichiometry="1" />
              <speciesReference species="M_amet_c" stoichiometry="1" />
          </listOfReactants>
          <listOfProducts>
              <speciesReference species="M_h_c" stoichiometry="1.0000" />
              <speciesReference species="M_q8h2_c" stoichiometry="1.0000" />
              <speciesReference species="M_ahcys_c" stoichiometry="1.0000" />
          </listOfProducts>
          <kineticLaw>
          <math xmlns="http://www.w3.org/1998/Math/MathML">
          <ci>FLUX_VALUE</ci>
          </math>
          <listOfParameters>
          <parameter id="LOWER_BOUND" value="0" units="mmol_per_gDW_per_hr"/>
          <parameter id="UPPER_BOUND" value="99999" units="mmol_per_gDW_per_hr"/>
          <parameter id="OBJECTIVE_COEFFICIENT" value="0" />
          <parameter id="FLUX_VALUE" value="0" units="mmol_per_gDW_per_hr"/>
          </listOfParameters>
          </kineticLaw>
        </reaction>
        <reaction id="R_DMSOR1" name="DMSOR1" reversible="false">
          <listOfReactants>
              <speciesReference species="M_dmso_c" stoichiometry="1" />
              <speciesReference species="M_mql8_c" stoichiometry="1" />
          </listOfReactants>
          <listOfProducts>
              <speciesReference species="M_dms_c" stoichiometry="1.0000" />
              <speciesReference species="M_mqn8_c" stoichiometry="1.0000" />
              <speciesReference species="M_h2o_c" stoichiometry="1.0000" />
          </listOfProducts>
          <kineticLaw>
          <math xmlns="http://www.w3.org/1998/Math/MathML">
          <ci>FLUX_VALUE</ci>
          </math>
          <listOfParameters>
          <parameter id="LOWER_BOUND" value="0" units="mmol_per_gDW_per_hr"/>
          <parameter id="UPPER_BOUND" value="99999" units="mmol_per_gDW_per_hr"/>
          <parameter id="OBJECTIVE_COEFFICIENT" value="0" />
          <parameter id="FLUX_VALUE" value="0" units="mmol_per_gDW_per_hr"/>
          </listOfParameters>
          </kineticLaw>
        </reaction>
        <reaction id="R_DMSOR1e" name="DMSOR1e" reversible="false">
          <listOfReactants>
              <speciesReference species="M_dmso_e" stoichiometry="1" />
              <speciesReference species="M_mql8_c" stoichiometry="1" />
          </listOfReactants>
          <listOfProducts>
              <speciesReference species="M_mqn8_c" stoichiometry="1.0000" />
              <speciesReference species="M_dms_e" stoichiometry="1.0000" />
              <speciesReference species="M_h2o_e" stoichiometry="1.0000" />
          </listOfProducts>
          <kineticLaw>
          <math xmlns="http://www.w3.org/1998/Math/MathML">
          <ci>FLUX_VALUE</ci>
          </math>
          <listOfParameters>
          <parameter id="LOWER_BOUND" value="0" units="mmol_per_gDW_per_hr"/>
          <parameter id="UPPER_BOUND" value="99999" units="mmol_per_gDW_per_hr"/>
          <parameter id="OBJECTIVE_COEFFICIENT" value="0" />
          <parameter id="FLUX_VALUE" value="0" units="mmol_per_gDW_per_hr"/>
          </listOfParameters>
          </kineticLaw>
        </reaction>
        <reaction id="R_DMSOR2" name="DMSOR2" reversible="false">
          <listOfReactants>
              <speciesReference species="M_2dmmql8_c" stoichiometry="1" />
              <speciesReference species="M_dmso_c" stoichiometry="1" />
          </listOfReactants>
          <listOfProducts>
              <speciesReference species="M_dms_c" stoichiometry="1.0000" />
              <speciesReference species="M_h2o_c" stoichiometry="1.0000" />
              <speciesReference species="M_2dmmq8_c" stoichiometry="1.0000" />
          </listOfProducts>
          <kineticLaw>
          <math xmlns="http://www.w3.org/1998/Math/MathML">
          <ci>FLUX_VALUE</ci>
          </math>
          <listOfParameters>
          <parameter id="LOWER_BOUND" value="0" units="mmol_per_gDW_per_hr"/>
          <parameter id="UPPER_BOUND" value="99999" units="mmol_per_gDW_per_hr"/>
          <parameter id="OBJECTIVE_COEFFICIENT" value="0" />
          <parameter id="FLUX_VALUE" value="0" units="mmol_per_gDW_per_hr"/>
          </listOfParameters>
          </kineticLaw>
        </reaction>
        <reaction id="R_DMSOR2e" name="DMSOR2e" reversible="false">
          <listOfReactants>
              <speciesReference species="M_2dmmql8_c" stoichiometry="1" />
              <speciesReference species="M_dmso_e" stoichiometry="1" />
          </listOfReactants>
          <listOfProducts>
              <speciesReference species="M_dms_e" stoichiometry="1.0000" />
              <speciesReference species="M_2dmmq8_c" stoichiometry="1.0000" />
              <speciesReference species="M_h2o_e" stoichiometry="1.0000" />
          </listOfProducts>
          <kineticLaw>
          <math xmlns="http://www.w3.org/1998/Math/MathML">
          <ci>FLUX_VALUE</ci>
          </math>
          <listOfParameters>
          <parameter id="LOWER_BOUND" value="0" units="mmol_per_gDW_per_hr"/>
          <parameter id="UPPER_BOUND" value="99999" units="mmol_per_gDW_per_hr"/>
          <parameter id="OBJECTIVE_COEFFICIENT" value="0" />
          <parameter id="FLUX_VALUE" value="0" units="mmol_per_gDW_per_hr"/>
          </listOfParameters>
          </kineticLaw>
        </reaction>
        <reaction id="R_DNMPPA" name="DNMPPA" reversible="false">
          <listOfReactants>
              <speciesReference species="M_dhpmp_c" stoichiometry="1" />
              <speciesReference species="M_h2o_c" stoichiometry="1" />
          </listOfReactants>
          <listOfProducts>
              <speciesReference species="M_pi_c" stoichiometry="1.0000" />
              <speciesReference species="M_dhnpt_c" stoichiometry="1.0000" />
          </listOfProducts>
          <kineticLaw>
          <math xmlns="http://www.w3.org/1998/Math/MathML">
          <ci>FLUX_VALUE</ci>
          </math>
          <listOfParameters>
          <parameter id="LOWER_BOUND" value="0" units="mmol_per_gDW_per_hr"/>
          <parameter id="UPPER_BOUND" value="99999" units="mmol_per_gDW_per_hr"/>
          <parameter id="OBJECTIVE_COEFFICIENT" value="0" />
          <parameter id="FLUX_VALUE" value="0" units="mmol_per_gDW_per_hr"/>
          </listOfParameters>
          </kineticLaw>
        </reaction>
        <reaction id="R_DNTPPA" name="DNTPPA" reversible="false">
          <listOfReactants>
              <speciesReference species="M_ahdt_c" stoichiometry="1" />
              <speciesReference species="M_h2o_c" stoichiometry="1" />
          </listOfReactants>
          <listOfProducts>
              <speciesReference species="M_dhpmp_c" stoichiometry="1.0000" />
              <speciesReference species="M_h_c" stoichiometry="1.0000" />
              <speciesReference species="M_ppi_c" stoichiometry="1.0000" />
          </listOfProducts>
          <kineticLaw>
          <math xmlns="http://www.w3.org/1998/Math/MathML">
          <ci>FLUX_VALUE</ci>
          </math>
          <listOfParameters>
          <parameter id="LOWER_BOUND" value="0" units="mmol_per_gDW_per_hr"/>
          <parameter id="UPPER_BOUND" value="99999" units="mmol_per_gDW_per_hr"/>
          <parameter id="OBJECTIVE_COEFFICIENT" value="0" />
          <parameter id="FLUX_VALUE" value="0" units="mmol_per_gDW_per_hr"/>
          </listOfParameters>
          </kineticLaw>
        </reaction>
        <reaction id="R_DOGULNR" name="DOGULNR" reversible="false">
          <listOfReactants>
              <speciesReference species="M_23doguln_c" stoichiometry="1" />
              <speciesReference species="M_h_c" stoichiometry="1" />
              <speciesReference species="M_nadh_c" stoichiometry="1" />
          </listOfReactants>
          <listOfProducts>
              <speciesReference species="M_3dhguln_c" stoichiometry="1.0000" />
              <speciesReference species="M_nad_c" stoichiometry="1.0000" />
          </listOfProducts>
          <kineticLaw>
          <math xmlns="http://www.w3.org/1998/Math/MathML">
          <ci>FLUX_VALUE</ci>
          </math>
          <listOfParameters>
          <parameter id="LOWER_BOUND" value="0" units="mmol_per_gDW_per_hr"/>
          <parameter id="UPPER_BOUND" value="99999" units="mmol_per_gDW_per_hr"/>
          <parameter id="OBJECTIVE_COEFFICIENT" value="0" />
          <parameter id="FLUX_VALUE" value="0" units="mmol_per_gDW_per_hr"/>
          </listOfParameters>
          </kineticLaw>
        </reaction>
        <reaction id="R_DPCOAK" name="DPCOAK" reversible="false">
          <listOfReactants>
              <speciesReference species="M_atp_c" stoichiometry="1" />
              <speciesReference species="M_dpcoa_c" stoichiometry="1" />
          </listOfReactants>
          <listOfProducts>
              <speciesReference species="M_adp_c" stoichiometry="1.0000" />
              <speciesReference species="M_h_c" stoichiometry="1.0000" />
              <speciesReference species="M_coa_c" stoichiometry="1.0000" />
          </listOfProducts>
          <kineticLaw>
          <math xmlns="http://www.w3.org/1998/Math/MathML">
          <ci>FLUX_VALUE</ci>
          </math>
          <listOfParameters>
          <parameter id="LOWER_BOUND" value="0" units="mmol_per_gDW_per_hr"/>
          <parameter id="UPPER_BOUND" value="99999" units="mmol_per_gDW_per_hr"/>
          <parameter id="OBJECTIVE_COEFFICIENT" value="0" />
          <parameter id="FLUX_VALUE" value="0" units="mmol_per_gDW_per_hr"/>
          </listOfParameters>
          </kineticLaw>
        </reaction>
        <reaction id="R_DPR" name="DPR" reversible="false">
          <listOfReactants>
              <speciesReference species="M_2dhp_c" stoichiometry="1" />
              <speciesReference species="M_h_c" stoichiometry="1" />
              <speciesReference species="M_nadph_c" stoichiometry="1" />
          </listOfReactants>
          <listOfProducts>
              <speciesReference species="M_nadp_c" stoichiometry="1.0000" />
              <speciesReference species="M_pant_DASH_R_c" stoichiometry="1.0000" />
          </listOfProducts>
          <kineticLaw>
          <math xmlns="http://www.w3.org/1998/Math/MathML">
          <ci>FLUX_VALUE</ci>
          </math>
          <listOfParameters>
          <parameter id="LOWER_BOUND" value="0" units="mmol_per_gDW_per_hr"/>
          <parameter id="UPPER_BOUND" value="99999" units="mmol_per_gDW_per_hr"/>
          <parameter id="OBJECTIVE_COEFFICIENT" value="0" />
          <parameter id="FLUX_VALUE" value="0" units="mmol_per_gDW_per_hr"/>
          </listOfParameters>
          </kineticLaw>
        </reaction>
        <reaction id="R_DRPA" name="DRPA" reversible="false">
          <listOfReactants>
              <speciesReference species="M_2dr5p_c" stoichiometry="1" />
          </listOfReactants>
          <listOfProducts>
              <speciesReference species="M_acald_c" stoichiometry="1.0000" />
              <speciesReference species="M_g3p_c" stoichiometry="1.0000" />
          </listOfProducts>
          <kineticLaw>
          <math xmlns="http://www.w3.org/1998/Math/MathML">
          <ci>FLUX_VALUE</ci>
          </math>
          <listOfParameters>
          <parameter id="LOWER_BOUND" value="0" units="mmol_per_gDW_per_hr"/>
          <parameter id="UPPER_BOUND" value="99999" units="mmol_per_gDW_per_hr"/>
          <parameter id="OBJECTIVE_COEFFICIENT" value="0" />
          <parameter id="FLUX_VALUE" value="0" units="mmol_per_gDW_per_hr"/>
          </listOfParameters>
          </kineticLaw>
        </reaction>
        <reaction id="R_DSERt2r" name="DSERt2r" reversible="true">
          <listOfReactants>
              <speciesReference species="M_h_e" stoichiometry="1" />
              <speciesReference species="M_ser_DASH_D_e" stoichiometry="1" />
          </listOfReactants>
          <listOfProducts>
              <speciesReference species="M_h_c" stoichiometry="1.0000" />
              <speciesReference species="M_ser_DASH_D_c" stoichiometry="1.0000" />
          </listOfProducts>
          <kineticLaw>
          <math xmlns="http://www.w3.org/1998/Math/MathML">
          <ci>FLUX_VALUE</ci>
          </math>
          <listOfParameters>
          <parameter id="LOWER_BOUND" value="-99999" units="mmol_per_gDW_per_hr"/>
          <parameter id="UPPER_BOUND" value="99999" units="mmol_per_gDW_per_hr"/>
          <parameter id="OBJECTIVE_COEFFICIENT" value="0" />
          <parameter id="FLUX_VALUE" value="0" units="mmol_per_gDW_per_hr"/>
          </listOfParameters>
          </kineticLaw>
        </reaction>
        <reaction id="R_DTMPK" name="DTMPK" reversible="true">
          <listOfReactants>
              <speciesReference species="M_atp_c" stoichiometry="1" />
              <speciesReference species="M_dtmp_c" stoichiometry="1" />
          </listOfReactants>
          <listOfProducts>
              <speciesReference species="M_adp_c" stoichiometry="1.0000" />
              <speciesReference species="M_dtdp_c" stoichiometry="1.0000" />
          </listOfProducts>
          <kineticLaw>
          <math xmlns="http://www.w3.org/1998/Math/MathML">
          <ci>FLUX_VALUE</ci>
          </math>
          <listOfParameters>
          <parameter id="LOWER_BOUND" value="-99999" units="mmol_per_gDW_per_hr"/>
          <parameter id="UPPER_BOUND" value="99999" units="mmol_per_gDW_per_hr"/>
          <parameter id="OBJECTIVE_COEFFICIENT" value="0" />
          <parameter id="FLUX_VALUE" value="0" units="mmol_per_gDW_per_hr"/>
          </listOfParameters>
          </kineticLaw>
        </reaction>
        <reaction id="R_DURIK1" name="DURIK1" reversible="false">
          <listOfReactants>
              <speciesReference species="M_atp_c" stoichiometry="1" />
              <speciesReference species="M_duri_c" stoichiometry="1" />
          </listOfReactants>
          <listOfProducts>
              <speciesReference species="M_dump_c" stoichiometry="1.0000" />
              <speciesReference species="M_adp_c" stoichiometry="1.0000" />
              <speciesReference species="M_h_c" stoichiometry="1.0000" />
          </listOfProducts>
          <kineticLaw>
          <math xmlns="http://www.w3.org/1998/Math/MathML">
          <ci>FLUX_VALUE</ci>
          </math>
          <listOfParameters>
          <parameter id="LOWER_BOUND" value="0" units="mmol_per_gDW_per_hr"/>
          <parameter id="UPPER_BOUND" value="99999" units="mmol_per_gDW_per_hr"/>
          <parameter id="OBJECTIVE_COEFFICIENT" value="0" />
          <parameter id="FLUX_VALUE" value="0" units="mmol_per_gDW_per_hr"/>
          </listOfParameters>
          </kineticLaw>
        </reaction>
        <reaction id="R_DURIPP" name="DURIPP" reversible="true">
          <listOfReactants>
              <speciesReference species="M_duri_c" stoichiometry="1" />
              <speciesReference species="M_pi_c" stoichiometry="1" />
          </listOfReactants>
          <listOfProducts>
              <speciesReference species="M_ura_c" stoichiometry="1.0000" />
              <speciesReference species="M_2dr1p_c" stoichiometry="1.0000" />
          </listOfProducts>
          <kineticLaw>
          <math xmlns="http://www.w3.org/1998/Math/MathML">
          <ci>FLUX_VALUE</ci>
          </math>
          <listOfParameters>
          <parameter id="LOWER_BOUND" value="-99999" units="mmol_per_gDW_per_hr"/>
          <parameter id="UPPER_BOUND" value="99999" units="mmol_per_gDW_per_hr"/>
          <parameter id="OBJECTIVE_COEFFICIENT" value="0" />
          <parameter id="FLUX_VALUE" value="0" units="mmol_per_gDW_per_hr"/>
          </listOfParameters>
          </kineticLaw>
        </reaction>
        <reaction id="R_DURIt2" name="DURIt2" reversible="false">
          <listOfReactants>
              <speciesReference species="M_duri_e" stoichiometry="1" />
              <speciesReference species="M_h_e" stoichiometry="1" />
          </listOfReactants>
          <listOfProducts>
              <speciesReference species="M_h_c" stoichiometry="1.0000" />
              <speciesReference species="M_duri_c" stoichiometry="1.0000" />
          </listOfProducts>
          <kineticLaw>
          <math xmlns="http://www.w3.org/1998/Math/MathML">
          <ci>FLUX_VALUE</ci>
          </math>
          <listOfParameters>
          <parameter id="LOWER_BOUND" value="0" units="mmol_per_gDW_per_hr"/>
          <parameter id="UPPER_BOUND" value="99999" units="mmol_per_gDW_per_hr"/>
          <parameter id="OBJECTIVE_COEFFICIENT" value="0" />
          <parameter id="FLUX_VALUE" value="0" units="mmol_per_gDW_per_hr"/>
          </listOfParameters>
          </kineticLaw>
        </reaction>
        <reaction id="R_DUTPDP" name="DUTPDP" reversible="false">
          <listOfReactants>
              <speciesReference species="M_dutp_c" stoichiometry="1" />
              <speciesReference species="M_h2o_c" stoichiometry="1" />
          </listOfReactants>
          <listOfProducts>
              <speciesReference species="M_dump_c" stoichiometry="1.0000" />
              <speciesReference species="M_h_c" stoichiometry="1.0000" />
              <speciesReference species="M_ppi_c" stoichiometry="1.0000" />
          </listOfProducts>
          <kineticLaw>
          <math xmlns="http://www.w3.org/1998/Math/MathML">
          <ci>FLUX_VALUE</ci>
          </math>
          <listOfParameters>
          <parameter id="LOWER_BOUND" value="0" units="mmol_per_gDW_per_hr"/>
          <parameter id="UPPER_BOUND" value="99999" units="mmol_per_gDW_per_hr"/>
          <parameter id="OBJECTIVE_COEFFICIENT" value="0" />
          <parameter id="FLUX_VALUE" value="0" units="mmol_per_gDW_per_hr"/>
          </listOfParameters>
          </kineticLaw>
        </reaction>
        <reaction id="R_DXPRIi" name="DXPRIi" reversible="false">
          <listOfReactants>
              <speciesReference species="M_dxyl5p_c" stoichiometry="1" />
              <speciesReference species="M_h_c" stoichiometry="1" />
              <speciesReference species="M_nadph_c" stoichiometry="1" />
          </listOfReactants>
          <listOfProducts>
              <speciesReference species="M_nadp_c" stoichiometry="1.0000" />
              <speciesReference species="M_2me4p_c" stoichiometry="1.0000" />
          </listOfProducts>
          <kineticLaw>
          <math xmlns="http://www.w3.org/1998/Math/MathML">
          <ci>FLUX_VALUE</ci>
          </math>
          <listOfParameters>
          <parameter id="LOWER_BOUND" value="0" units="mmol_per_gDW_per_hr"/>
          <parameter id="UPPER_BOUND" value="99999" units="mmol_per_gDW_per_hr"/>
          <parameter id="OBJECTIVE_COEFFICIENT" value="0" />
          <parameter id="FLUX_VALUE" value="0" units="mmol_per_gDW_per_hr"/>
          </listOfParameters>
          </kineticLaw>
        </reaction>
        <reaction id="R_DXPS" name="DXPS" reversible="false">
          <listOfReactants>
              <speciesReference species="M_g3p_c" stoichiometry="1" />
              <speciesReference species="M_h_c" stoichiometry="1" />
              <speciesReference species="M_pyr_c" stoichiometry="1" />
          </listOfReactants>
          <listOfProducts>
              <speciesReference species="M_co2_c" stoichiometry="1.0000" />
              <speciesReference species="M_dxyl5p_c" stoichiometry="1.0000" />
          </listOfProducts>
          <kineticLaw>
          <math xmlns="http://www.w3.org/1998/Math/MathML">
          <ci>FLUX_VALUE</ci>
          </math>
          <listOfParameters>
          <parameter id="LOWER_BOUND" value="0" units="mmol_per_gDW_per_hr"/>
          <parameter id="UPPER_BOUND" value="99999" units="mmol_per_gDW_per_hr"/>
          <parameter id="OBJECTIVE_COEFFICIENT" value="0" />
          <parameter id="FLUX_VALUE" value="0" units="mmol_per_gDW_per_hr"/>
          </listOfParameters>
          </kineticLaw>
        </reaction>
        <reaction id="R_DXYLK" name="DXYLK" reversible="false">
          <listOfReactants>
              <speciesReference species="M_atp_c" stoichiometry="1" />
              <speciesReference species="M_dxyl_c" stoichiometry="1" />
          </listOfReactants>
          <listOfProducts>
              <speciesReference species="M_adp_c" stoichiometry="1.0000" />
              <speciesReference species="M_h_c" stoichiometry="1.0000" />
              <speciesReference species="M_dxyl5p_c" stoichiometry="1.0000" />
          </listOfProducts>
          <kineticLaw>
          <math xmlns="http://www.w3.org/1998/Math/MathML">
          <ci>FLUX_VALUE</ci>
          </math>
          <listOfParameters>
          <parameter id="LOWER_BOUND" value="0" units="mmol_per_gDW_per_hr"/>
          <parameter id="UPPER_BOUND" value="99999" units="mmol_per_gDW_per_hr"/>
          <parameter id="OBJECTIVE_COEFFICIENT" value="0" />
          <parameter id="FLUX_VALUE" value="0" units="mmol_per_gDW_per_hr"/>
          </listOfParameters>
          </kineticLaw>
        </reaction>
        <reaction id="R_D_LACt2" name="D_LACt2" reversible="true">
          <listOfReactants>
              <speciesReference species="M_h_e" stoichiometry="1" />
              <speciesReference species="M_lac_DASH_D_e" stoichiometry="1" />
          </listOfReactants>
          <listOfProducts>
              <speciesReference species="M_h_c" stoichiometry="1.0000" />
              <speciesReference species="M_lac_DASH_D_c" stoichiometry="1.0000" />
          </listOfProducts>
          <kineticLaw>
          <math xmlns="http://www.w3.org/1998/Math/MathML">
          <ci>FLUX_VALUE</ci>
          </math>
          <listOfParameters>
          <parameter id="LOWER_BOUND" value="-99999" units="mmol_per_gDW_per_hr"/>
          <parameter id="UPPER_BOUND" value="99999" units="mmol_per_gDW_per_hr"/>
          <parameter id="OBJECTIVE_COEFFICIENT" value="0" />
          <parameter id="FLUX_VALUE" value="0" units="mmol_per_gDW_per_hr"/>
          </listOfParameters>
          </kineticLaw>
        </reaction>
        <reaction id="R_E4PD" name="E4PD" reversible="true">
          <listOfReactants>
              <speciesReference species="M_e4p_c" stoichiometry="1" />
              <speciesReference species="M_h2o_c" stoichiometry="1" />
              <speciesReference species="M_nad_c" stoichiometry="1" />
          </listOfReactants>
          <listOfProducts>
              <speciesReference species="M_h_c" stoichiometry="2.0000" />
              <speciesReference species="M_4per_c" stoichiometry="1.0000" />
              <speciesReference species="M_nadh_c" stoichiometry="1.0000" />
          </listOfProducts>
          <kineticLaw>
          <math xmlns="http://www.w3.org/1998/Math/MathML">
          <ci>FLUX_VALUE</ci>
          </math>
          <listOfParameters>
          <parameter id="LOWER_BOUND" value="-99999" units="mmol_per_gDW_per_hr"/>
          <parameter id="UPPER_BOUND" value="99999" units="mmol_per_gDW_per_hr"/>
          <parameter id="OBJECTIVE_COEFFICIENT" value="0" />
          <parameter id="FLUX_VALUE" value="0" units="mmol_per_gDW_per_hr"/>
          </listOfParameters>
          </kineticLaw>
        </reaction>
        <reaction id="R_ECAP_EC" name="ECAP_EC" reversible="false">
          <listOfReactants>
              <speciesReference species="M_unagamuf_c" stoichiometry="1" />
          </listOfReactants>
          <listOfProducts>
              <speciesReference species="M_h_c" stoichiometry="1.0000" />
              <speciesReference species="M_eca_EC_c" stoichiometry="1.0000" />
              <speciesReference species="M_udcpdp_c" stoichiometry="1.0000" />
          </listOfProducts>
          <kineticLaw>
          <math xmlns="http://www.w3.org/1998/Math/MathML">
          <ci>FLUX_VALUE</ci>
          </math>
          <listOfParameters>
          <parameter id="LOWER_BOUND" value="0" units="mmol_per_gDW_per_hr"/>
          <parameter id="UPPER_BOUND" value="99999" units="mmol_per_gDW_per_hr"/>
          <parameter id="OBJECTIVE_COEFFICIENT" value="0" />
          <parameter id="FLUX_VALUE" value="0" units="mmol_per_gDW_per_hr"/>
          </listOfParameters>
          </kineticLaw>
        </reaction>
        <reaction id="R_EDA" name="EDA" reversible="false">
          <listOfReactants>
              <speciesReference species="M_2ddg6p_c" stoichiometry="1" />
          </listOfReactants>
          <listOfProducts>
              <speciesReference species="M_pyr_c" stoichiometry="1.0000" />
              <speciesReference species="M_g3p_c" stoichiometry="1.0000" />
          </listOfProducts>
          <kineticLaw>
          <math xmlns="http://www.w3.org/1998/Math/MathML">
          <ci>FLUX_VALUE</ci>
          </math>
          <listOfParameters>
          <parameter id="LOWER_BOUND" value="0" units="mmol_per_gDW_per_hr"/>
          <parameter id="UPPER_BOUND" value="99999" units="mmol_per_gDW_per_hr"/>
          <parameter id="OBJECTIVE_COEFFICIENT" value="0" />
          <parameter id="FLUX_VALUE" value="0" units="mmol_per_gDW_per_hr"/>
          </listOfParameters>
          </kineticLaw>
        </reaction>
        <reaction id="R_EDD" name="EDD" reversible="false">
          <listOfReactants>
              <speciesReference species="M_6pgc_c" stoichiometry="1" />
          </listOfReactants>
          <listOfProducts>
              <speciesReference species="M_2ddg6p_c" stoichiometry="1.0000" />
              <speciesReference species="M_h2o_c" stoichiometry="1.0000" />
          </listOfProducts>
          <kineticLaw>
          <math xmlns="http://www.w3.org/1998/Math/MathML">
          <ci>FLUX_VALUE</ci>
          </math>
          <listOfParameters>
          <parameter id="LOWER_BOUND" value="0" units="mmol_per_gDW_per_hr"/>
          <parameter id="UPPER_BOUND" value="99999" units="mmol_per_gDW_per_hr"/>
          <parameter id="OBJECTIVE_COEFFICIENT" value="0" />
          <parameter id="FLUX_VALUE" value="0" units="mmol_per_gDW_per_hr"/>
          </listOfParameters>
          </kineticLaw>
        </reaction>
        <reaction id="R_EDTXS1" name="EDTXS1" reversible="false">
          <listOfReactants>
              <speciesReference species="M_ddcaACP_c" stoichiometry="1" />
              <speciesReference species="M_kdo2lipid4_c" stoichiometry="1" />
          </listOfReactants>
          <listOfProducts>
              <speciesReference species="M_ACP_c" stoichiometry="1.0000" />
              <speciesReference species="M_kdo2lipid4L_c" stoichiometry="1.0000" />
          </listOfProducts>
          <kineticLaw>
          <math xmlns="http://www.w3.org/1998/Math/MathML">
          <ci>FLUX_VALUE</ci>
          </math>
          <listOfParameters>
          <parameter id="LOWER_BOUND" value="0" units="mmol_per_gDW_per_hr"/>
          <parameter id="UPPER_BOUND" value="99999" units="mmol_per_gDW_per_hr"/>
          <parameter id="OBJECTIVE_COEFFICIENT" value="0" />
          <parameter id="FLUX_VALUE" value="0" units="mmol_per_gDW_per_hr"/>
          </listOfParameters>
          </kineticLaw>
        </reaction>
        <reaction id="R_EDTXS2" name="EDTXS2" reversible="false">
          <listOfReactants>
              <speciesReference species="M_kdo2lipid4L_c" stoichiometry="1" />
              <speciesReference species="M_myrsACP_c" stoichiometry="1" />
          </listOfReactants>
          <listOfProducts>
              <speciesReference species="M_lipa_c" stoichiometry="1.0000" />
              <speciesReference species="M_ACP_c" stoichiometry="1.0000" />
          </listOfProducts>
          <kineticLaw>
          <math xmlns="http://www.w3.org/1998/Math/MathML">
          <ci>FLUX_VALUE</ci>
          </math>
          <listOfParameters>
          <parameter id="LOWER_BOUND" value="0" units="mmol_per_gDW_per_hr"/>
          <parameter id="UPPER_BOUND" value="99999" units="mmol_per_gDW_per_hr"/>
          <parameter id="OBJECTIVE_COEFFICIENT" value="0" />
          <parameter id="FLUX_VALUE" value="0" units="mmol_per_gDW_per_hr"/>
          </listOfParameters>
          </kineticLaw>
        </reaction>
        <reaction id="R_EDTXS3" name="EDTXS3" reversible="false">
          <listOfReactants>
              <speciesReference species="M_hdeACP_c" stoichiometry="1" />
              <speciesReference species="M_kdo2lipid4_c" stoichiometry="1" />
          </listOfReactants>
          <listOfProducts>
              <speciesReference species="M_ACP_c" stoichiometry="1.0000" />
              <speciesReference species="M_kdo2lipid4p_c" stoichiometry="1.0000" />
          </listOfProducts>
          <kineticLaw>
          <math xmlns="http://www.w3.org/1998/Math/MathML">
          <ci>FLUX_VALUE</ci>
          </math>
          <listOfParameters>
          <parameter id="LOWER_BOUND" value="0" units="mmol_per_gDW_per_hr"/>
          <parameter id="UPPER_BOUND" value="99999" units="mmol_per_gDW_per_hr"/>
          <parameter id="OBJECTIVE_COEFFICIENT" value="0" />
          <parameter id="FLUX_VALUE" value="0" units="mmol_per_gDW_per_hr"/>
          </listOfParameters>
          </kineticLaw>
        </reaction>
        <reaction id="R_EDTXS4" name="EDTXS4" reversible="false">
          <listOfReactants>
              <speciesReference species="M_kdo2lipid4p_c" stoichiometry="1" />
              <speciesReference species="M_myrsACP_c" stoichiometry="1" />
          </listOfReactants>
          <listOfProducts>
              <speciesReference species="M_lipa_cold_c" stoichiometry="1.0000" />
              <speciesReference species="M_ACP_c" stoichiometry="1.0000" />
          </listOfProducts>
          <kineticLaw>
          <math xmlns="http://www.w3.org/1998/Math/MathML">
          <ci>FLUX_VALUE</ci>
          </math>
          <listOfParameters>
          <parameter id="LOWER_BOUND" value="0" units="mmol_per_gDW_per_hr"/>
          <parameter id="UPPER_BOUND" value="99999" units="mmol_per_gDW_per_hr"/>
          <parameter id="OBJECTIVE_COEFFICIENT" value="0" />
          <parameter id="FLUX_VALUE" value="0" units="mmol_per_gDW_per_hr"/>
          </listOfParameters>
          </kineticLaw>
        </reaction>
        <reaction id="R_ENO" name="ENO" reversible="true">
          <listOfReactants>
              <speciesReference species="M_2pg_c" stoichiometry="1" />
          </listOfReactants>
          <listOfProducts>
              <speciesReference species="M_pep_c" stoichiometry="1.0000" />
              <speciesReference species="M_h2o_c" stoichiometry="1.0000" />
          </listOfProducts>
          <kineticLaw>
          <math xmlns="http://www.w3.org/1998/Math/MathML">
          <ci>FLUX_VALUE</ci>
          </math>
          <listOfParameters>
          <parameter id="LOWER_BOUND" value="-99999" units="mmol_per_gDW_per_hr"/>
          <parameter id="UPPER_BOUND" value="99999" units="mmol_per_gDW_per_hr"/>
          <parameter id="OBJECTIVE_COEFFICIENT" value="0" />
          <parameter id="FLUX_VALUE" value="0" units="mmol_per_gDW_per_hr"/>
          </listOfParameters>
          </kineticLaw>
        </reaction>
        <reaction id="R_ENTCS" name="ENTCS" reversible="false">
          <listOfReactants>
              <speciesReference species="M_23dhba_c" stoichiometry="3" />
              <speciesReference species="M_seramp_c" stoichiometry="3" />
          </listOfReactants>
          <listOfProducts>
              <speciesReference species="M_h_c" stoichiometry="6.0000" />
              <speciesReference species="M_enter_c" stoichiometry="1.0000" />
              <speciesReference species="M_amp_c" stoichiometry="6.0000" />
          </listOfProducts>
          <kineticLaw>
          <math xmlns="http://www.w3.org/1998/Math/MathML">
          <ci>FLUX_VALUE</ci>
          </math>
          <listOfParameters>
          <parameter id="LOWER_BOUND" value="0" units="mmol_per_gDW_per_hr"/>
          <parameter id="UPPER_BOUND" value="99999" units="mmol_per_gDW_per_hr"/>
          <parameter id="OBJECTIVE_COEFFICIENT" value="0" />
          <parameter id="FLUX_VALUE" value="0" units="mmol_per_gDW_per_hr"/>
          </listOfParameters>
          </kineticLaw>
        </reaction>
        <reaction id="R_ETHAAL" name="ETHAAL" reversible="false">
          <listOfReactants>
              <speciesReference species="M_etha_c" stoichiometry="1" />
          </listOfReactants>
          <listOfProducts>
              <speciesReference species="M_nh4_c" stoichiometry="1.0000" />
              <speciesReference species="M_acald_c" stoichiometry="1.0000" />
          </listOfProducts>
          <kineticLaw>
          <math xmlns="http://www.w3.org/1998/Math/MathML">
          <ci>FLUX_VALUE</ci>
          </math>
          <listOfParameters>
          <parameter id="LOWER_BOUND" value="0" units="mmol_per_gDW_per_hr"/>
          <parameter id="UPPER_BOUND" value="99999" units="mmol_per_gDW_per_hr"/>
          <parameter id="OBJECTIVE_COEFFICIENT" value="0" />
          <parameter id="FLUX_VALUE" value="0" units="mmol_per_gDW_per_hr"/>
          </listOfParameters>
          </kineticLaw>
        </reaction>
        <reaction id="R_ETOHt2r" name="ETOHt2r" reversible="true">
          <listOfReactants>
              <speciesReference species="M_etoh_e" stoichiometry="1" />
              <speciesReference species="M_h_e" stoichiometry="1" />
          </listOfReactants>
          <listOfProducts>
              <speciesReference species="M_h_c" stoichiometry="1.0000" />
              <speciesReference species="M_etoh_c" stoichiometry="1.0000" />
          </listOfProducts>
          <kineticLaw>
          <math xmlns="http://www.w3.org/1998/Math/MathML">
          <ci>FLUX_VALUE</ci>
          </math>
          <listOfParameters>
          <parameter id="LOWER_BOUND" value="-99999" units="mmol_per_gDW_per_hr"/>
          <parameter id="UPPER_BOUND" value="99999" units="mmol_per_gDW_per_hr"/>
          <parameter id="OBJECTIVE_COEFFICIENT" value="0" />
          <parameter id="FLUX_VALUE" value="0" units="mmol_per_gDW_per_hr"/>
          </listOfParameters>
          </kineticLaw>
        </reaction>
        <reaction id="R_EX_12ppd_S_LPAREN_e_RPAREN_" name="EX_12ppd_S_LPAREN_e_RPAREN_" reversible="true">
          <listOfReactants>
              <speciesReference species="M_12ppd_DASH_S_e" stoichiometry="1" />
          </listOfReactants>
          <listOfProducts>
              <speciesReference species="M_12ppd_DASH_S_b" stoichiometry="1" />
          </listOfProducts>
          <kineticLaw>
          <math xmlns="http://www.w3.org/1998/Math/MathML">
          <ci>FLUX_VALUE</ci>
          </math>
          <listOfParameters>
          <parameter id="LOWER_BOUND" value="-99999" units="mmol_per_gDW_per_hr"/>
          <parameter id="UPPER_BOUND" value="99999" units="mmol_per_gDW_per_hr"/>
          <parameter id="OBJECTIVE_COEFFICIENT" value="0" />
          <parameter id="FLUX_VALUE" value="0" units="mmol_per_gDW_per_hr"/>
          </listOfParameters>
          </kineticLaw>
        </reaction>
        <reaction id="R_EX_15dap_LPAREN_e_RPAREN_" name="EX_15dap_LPAREN_e_RPAREN_" reversible="true">
          <listOfReactants>
              <speciesReference species="M_15dap_e" stoichiometry="1" />
          </listOfReactants>
          <listOfProducts>
              <speciesReference species="M_15dap_b" stoichiometry="1" />
          </listOfProducts>
          <kineticLaw>
          <math xmlns="http://www.w3.org/1998/Math/MathML">
          <ci>FLUX_VALUE</ci>
          </math>
          <listOfParameters>
          <parameter id="LOWER_BOUND" value="-99999" units="mmol_per_gDW_per_hr"/>
          <parameter id="UPPER_BOUND" value="99999" units="mmol_per_gDW_per_hr"/>
          <parameter id="OBJECTIVE_COEFFICIENT" value="0" />
          <parameter id="FLUX_VALUE" value="0" units="mmol_per_gDW_per_hr"/>
          </listOfParameters>
          </kineticLaw>
        </reaction>
        <reaction id="R_EX_26dap_M_LPAREN_e_RPAREN_" name="EX_26dap_M_LPAREN_e_RPAREN_" reversible="true">
          <listOfReactants>
              <speciesReference species="M_26dap_DASH_M_e" stoichiometry="1" />
          </listOfReactants>
          <listOfProducts>
              <speciesReference species="M_26dap_DASH_M_b" stoichiometry="1" />
          </listOfProducts>
          <kineticLaw>
          <math xmlns="http://www.w3.org/1998/Math/MathML">
          <ci>FLUX_VALUE</ci>
          </math>
          <listOfParameters>
          <parameter id="LOWER_BOUND" value="-99999" units="mmol_per_gDW_per_hr"/>
          <parameter id="UPPER_BOUND" value="99999" units="mmol_per_gDW_per_hr"/>
          <parameter id="OBJECTIVE_COEFFICIENT" value="0" />
          <parameter id="FLUX_VALUE" value="0" units="mmol_per_gDW_per_hr"/>
          </listOfParameters>
          </kineticLaw>
        </reaction>
        <reaction id="R_EX_2ddglcn_LPAREN_e_RPAREN_" name="EX_2ddglcn_LPAREN_e_RPAREN_" reversible="true">
          <listOfReactants>
              <speciesReference species="M_2ddglcn_e" stoichiometry="1" />
          </listOfReactants>
          <listOfProducts>
              <speciesReference species="M_2ddglcn_b" stoichiometry="1" />
          </listOfProducts>
          <kineticLaw>
          <math xmlns="http://www.w3.org/1998/Math/MathML">
          <ci>FLUX_VALUE</ci>
          </math>
          <listOfParameters>
          <parameter id="LOWER_BOUND" value="-99999" units="mmol_per_gDW_per_hr"/>
          <parameter id="UPPER_BOUND" value="99999" units="mmol_per_gDW_per_hr"/>
          <parameter id="OBJECTIVE_COEFFICIENT" value="0" />
          <parameter id="FLUX_VALUE" value="0" units="mmol_per_gDW_per_hr"/>
          </listOfParameters>
          </kineticLaw>
        </reaction>
        <reaction id="R_EX_3hcinnm_LPAREN_e_RPAREN_" name="EX_3hcinnm_LPAREN_e_RPAREN_" reversible="true">
          <listOfReactants>
              <speciesReference species="M_3hcinnm_e" stoichiometry="1" />
          </listOfReactants>
          <listOfProducts>
              <speciesReference species="M_3hcinnm_b" stoichiometry="1" />
          </listOfProducts>
          <kineticLaw>
          <math xmlns="http://www.w3.org/1998/Math/MathML">
          <ci>FLUX_VALUE</ci>
          </math>
          <listOfParameters>
          <parameter id="LOWER_BOUND" value="-99999" units="mmol_per_gDW_per_hr"/>
          <parameter id="UPPER_BOUND" value="99999" units="mmol_per_gDW_per_hr"/>
          <parameter id="OBJECTIVE_COEFFICIENT" value="0" />
          <parameter id="FLUX_VALUE" value="0" units="mmol_per_gDW_per_hr"/>
          </listOfParameters>
          </kineticLaw>
        </reaction>
        <reaction id="R_EX_3hpppn_LPAREN_e_RPAREN_" name="EX_3hpppn_LPAREN_e_RPAREN_" reversible="true">
          <listOfReactants>
              <speciesReference species="M_3hpppn_e" stoichiometry="1" />
          </listOfReactants>
          <listOfProducts>
              <speciesReference species="M_3hpppn_b" stoichiometry="1" />
          </listOfProducts>
          <kineticLaw>
          <math xmlns="http://www.w3.org/1998/Math/MathML">
          <ci>FLUX_VALUE</ci>
          </math>
          <listOfParameters>
          <parameter id="LOWER_BOUND" value="-99999" units="mmol_per_gDW_per_hr"/>
          <parameter id="UPPER_BOUND" value="99999" units="mmol_per_gDW_per_hr"/>
          <parameter id="OBJECTIVE_COEFFICIENT" value="0" />
          <parameter id="FLUX_VALUE" value="0" units="mmol_per_gDW_per_hr"/>
          </listOfParameters>
          </kineticLaw>
        </reaction>
        <reaction id="R_EX_4abut_LPAREN_e_RPAREN_" name="EX_4abut_LPAREN_e_RPAREN_" reversible="true">
          <listOfReactants>
              <speciesReference species="M_4abut_e" stoichiometry="1" />
          </listOfReactants>
          <listOfProducts>
              <speciesReference species="M_4abut_b" stoichiometry="1" />
          </listOfProducts>
          <kineticLaw>
          <math xmlns="http://www.w3.org/1998/Math/MathML">
          <ci>FLUX_VALUE</ci>
          </math>
          <listOfParameters>
          <parameter id="LOWER_BOUND" value="-99999" units="mmol_per_gDW_per_hr"/>
          <parameter id="UPPER_BOUND" value="99999" units="mmol_per_gDW_per_hr"/>
          <parameter id="OBJECTIVE_COEFFICIENT" value="0" />
          <parameter id="FLUX_VALUE" value="0" units="mmol_per_gDW_per_hr"/>
          </listOfParameters>
          </kineticLaw>
        </reaction>
        <reaction id="R_EX_ac_LPAREN_e_RPAREN_" name="EX_ac_LPAREN_e_RPAREN_" reversible="true">
          <listOfReactants>
              <speciesReference species="M_ac_e" stoichiometry="1" />
          </listOfReactants>
          <listOfProducts>
              <speciesReference species="M_ac_b" stoichiometry="1" />
          </listOfProducts>
          <kineticLaw>
          <math xmlns="http://www.w3.org/1998/Math/MathML">
          <ci>FLUX_VALUE</ci>
          </math>
          <listOfParameters>
          <parameter id="LOWER_BOUND" value="-99999" units="mmol_per_gDW_per_hr"/>
          <parameter id="UPPER_BOUND" value="99999" units="mmol_per_gDW_per_hr"/>
          <parameter id="OBJECTIVE_COEFFICIENT" value="0" />
          <parameter id="FLUX_VALUE" value="0" units="mmol_per_gDW_per_hr"/>
          </listOfParameters>
          </kineticLaw>
        </reaction>
        <reaction id="R_EX_acac_LPAREN_e_RPAREN_" name="EX_acac_LPAREN_e_RPAREN_" reversible="true">
          <listOfReactants>
              <speciesReference species="M_acac_e" stoichiometry="1" />
          </listOfReactants>
          <listOfProducts>
              <speciesReference species="M_acac_b" stoichiometry="1" />
          </listOfProducts>
          <kineticLaw>
          <math xmlns="http://www.w3.org/1998/Math/MathML">
          <ci>FLUX_VALUE</ci>
          </math>
          <listOfParameters>
          <parameter id="LOWER_BOUND" value="-99999" units="mmol_per_gDW_per_hr"/>
          <parameter id="UPPER_BOUND" value="99999" units="mmol_per_gDW_per_hr"/>
          <parameter id="OBJECTIVE_COEFFICIENT" value="0" />
          <parameter id="FLUX_VALUE" value="0" units="mmol_per_gDW_per_hr"/>
          </listOfParameters>
          </kineticLaw>
        </reaction>
        <reaction id="R_EX_acald_LPAREN_e_RPAREN_" name="EX_acald_LPAREN_e_RPAREN_" reversible="true">
          <listOfReactants>
              <speciesReference species="M_acald_e" stoichiometry="1" />
          </listOfReactants>
          <listOfProducts>
              <speciesReference species="M_acald_b" stoichiometry="1" />
          </listOfProducts>
          <kineticLaw>
          <math xmlns="http://www.w3.org/1998/Math/MathML">
          <ci>FLUX_VALUE</ci>
          </math>
          <listOfParameters>
          <parameter id="LOWER_BOUND" value="-99999" units="mmol_per_gDW_per_hr"/>
          <parameter id="UPPER_BOUND" value="99999" units="mmol_per_gDW_per_hr"/>
          <parameter id="OBJECTIVE_COEFFICIENT" value="0" />
          <parameter id="FLUX_VALUE" value="0" units="mmol_per_gDW_per_hr"/>
          </listOfParameters>
          </kineticLaw>
        </reaction>
        <reaction id="R_EX_acgam_LPAREN_e_RPAREN_" name="EX_acgam_LPAREN_e_RPAREN_" reversible="true">
          <listOfReactants>
              <speciesReference species="M_acgam_e" stoichiometry="1" />
          </listOfReactants>
          <listOfProducts>
              <speciesReference species="M_acgam_b" stoichiometry="1" />
          </listOfProducts>
          <kineticLaw>
          <math xmlns="http://www.w3.org/1998/Math/MathML">
          <ci>FLUX_VALUE</ci>
          </math>
          <listOfParameters>
          <parameter id="LOWER_BOUND" value="-99999" units="mmol_per_gDW_per_hr"/>
          <parameter id="UPPER_BOUND" value="99999" units="mmol_per_gDW_per_hr"/>
          <parameter id="OBJECTIVE_COEFFICIENT" value="0" />
          <parameter id="FLUX_VALUE" value="0" units="mmol_per_gDW_per_hr"/>
          </listOfParameters>
          </kineticLaw>
        </reaction>
        <reaction id="R_EX_acmana_LPAREN_e_RPAREN_" name="EX_acmana_LPAREN_e_RPAREN_" reversible="true">
          <listOfReactants>
              <speciesReference species="M_acmana_e" stoichiometry="1" />
          </listOfReactants>
          <listOfProducts>
              <speciesReference species="M_acmana_b" stoichiometry="1" />
          </listOfProducts>
          <kineticLaw>
          <math xmlns="http://www.w3.org/1998/Math/MathML">
          <ci>FLUX_VALUE</ci>
          </math>
          <listOfParameters>
          <parameter id="LOWER_BOUND" value="-99999" units="mmol_per_gDW_per_hr"/>
          <parameter id="UPPER_BOUND" value="99999" units="mmol_per_gDW_per_hr"/>
          <parameter id="OBJECTIVE_COEFFICIENT" value="0" />
          <parameter id="FLUX_VALUE" value="0" units="mmol_per_gDW_per_hr"/>
          </listOfParameters>
          </kineticLaw>
        </reaction>
        <reaction id="R_EX_acnam_LPAREN_e_RPAREN_" name="EX_acnam_LPAREN_e_RPAREN_" reversible="true">
          <listOfReactants>
              <speciesReference species="M_acnam_e" stoichiometry="1" />
          </listOfReactants>
          <listOfProducts>
              <speciesReference species="M_acnam_b" stoichiometry="1" />
          </listOfProducts>
          <kineticLaw>
          <math xmlns="http://www.w3.org/1998/Math/MathML">
          <ci>FLUX_VALUE</ci>
          </math>
[truncated: 802,164 more chars]
